# Supplementary material for: High-Throughput Identification of Promoters and Screening of Highly Active Promoter-5′-UTR DNA Region with Different Characteristics from Bacillus thuringiensis
Source: PLoS One. 2013 May 10;8(5):e62960. doi: 10.1371/journal.pone.0062960 (PMC3651082; doi:10.1371/journal.pone.0062960)
Supplement: Table S3 — Genome-wide TSS mapping and promoter identification. (XLS) [file pone.0062960.s010.xls]

## Sheet: Sheet1
Table S3 Genome-wide TSS mapping and promoter identification.
Location	Gene name	Gene or operon	Strand	TSS position	5′-UTR length	Promoter sequence	σ-factor	Consensus sequence	Connection	Transcriptional factor
Chromesome
CT-43_CH0001	dnaA	gene	+	185	98	TAGCCACTTTTTTTTGATATTATAGTTGTGTTTTCACTTTGAATAAGTTTTCCACACCTTTATCTTATCCACAATTTGTGCATAACATGTGGACAGTTTTAATCACATGTGGGTAAATAGTTGTCCACATTTGCTTTTTTTGTCGAAAACCCTATCTCATATACAAACGACGTTTTTAGGTTTTA	ND			Spo0A
CT-43_CH0002	dnaN1	gene	+	1636	166	TTCCTCGCCAAATTGCAATGTATTTATCACGCGAACTTACGGATTCCTCTTTACCAAAAATAGGTGAAGAATTTGGTGGACGTGATCATACAACAGTTATCCATGCCCATGAAAAAATTTCTAAACTACTAAAAACCGATACGCAATTACAAAAGCAAGTTGAAGAAATTAATGGTATTTTAAAGTAGTAGCTGAATAGT	ND			AbrB, RocR
CT-43_CH0003		operon	+	3065	10	CTGGGGCGATGAGACCGTTCTTAATTCGTACAGTAAATGATGATTCAATTATTCAATTAATTTTACCAGTTCGTACTTACTAGGTAAGGAATAAGGGTTGCTAGTTTAAAGATGCTAGTGGCCCTTATTTGATTTTTGGGTATTACTTTCCTAATGTTAGTTTATTTAGTACAATGAAAGAATGAACACTTTCAGAAAGT	SigW	TGAGACCGTTCTTAATTCGTACAGTAAA		GltR
CT-43_CH0008	guaB	gene	+	15340	16	TGAATAGAGGATTTTTCATAACAACGGGCAAGATAACGTTGTACGTTTTGAGATGAAAAAAAGAAACTTAACTGCTGCCAAGTGCAAGATGTTTGATGCATATATTACGCTCCTTTTATTGTCTAAAAATTCTAACATATATATACGTCCTTGACAGTATTTTAACCAATTGATAAGCTACTAATAATAATTTCTGGTAT	SigE	GCCAAGTGCAAGATGTTTGATGCATATATT		AraR, CodY, IolR
CT-43_CH0009	dacA	gene	+	16903	89	GATTTAGAATTCTTACGCGAAAATGCACAATTCATTCGTATGTCAGGTGCAGGCTTACGTGAAAGTCATCCTCATCACGTACAAATTACAAAAGAGGCTCCAAACTACTCATTATAATGTCTTATATACAAATAGACAGAGATTTGATATCTCTGTCTATTTTTTTTGATTATGTTAGAATAACGGTTATGTGAGTACAT	ND			Fur
CT-43_CH0010		operon	+	18371	29	CGCGGAATTGGTTCATTCTTTAGTGGTATGTGGAATAGTGCTGTTGATACAGTAAAAGGTTGGTTTTAGAAGCTCCTCATGGTAGGGGCTTTTTTTTATTCCTATTTTTCATACCGACTTTATGAAAAAGTAGTAGACAAGCATCTGATAGTTAGTGGTAGAATGTAAGAGTATTCTTAATTTTCGCCTTTAACGGGGGA	ND			AhrC, CcpA, SpoIIID
CT-43_CH0012	serS	gene	+	20176	48	ACAAATGTTGTTTCTTATAGAGAGTCGATGGTTGGTGGAAATCGATAGAAACAGTTTGTGAATCCATCCTGGAATGGAATGTGGAACATCTTTTGGATTAGTAAGCATTCCCGGTGAAGAGCCGTTATTTCTACTTGAGAGGAAAGCGGTAATGCTTTCAACTAGGGTGGCAACGCGGGTTAACTCCCGTCCCTTTATAT	SigD	TAAGCATTCCCGGTGAAGAGCCGTTAT		ND
CT-43_CH0015		operon	-	23675	29	GTATCGCCTCTAACAACGACCAAGATAATATACATGCTTTAAAAATAATGAAAACTACATTGAAAGCAAATATAACATCGTCATCCAAAATAAAATTTAATTAATACATATATCTATTTTCTAACTTTTTATATCAAATTAACCCGCTCGCTTCCCTCTTGTGCTACAATAATTCTGTTTTGTGTTTTTAGTAGTCACGG	ND			CodY, ComK, DegU, TnrA
CT-43_CH0018	dnaX	operon	+	25390	8	TGTGCCGCAGGAGTGCCTGAACCGAGCTAACTGCTTGAGTAACGCTTATGGTACGTAATCGACGGAGGGTGCACGGCAGTTATATATGTATACAAAACTCACCTTAATACAAAGGTGAGTTTTTTGTATAGAAAATAACTTTTGGAATCTATAAACAGAATGGGTTATAATAAATGAGATAATAACCTTTGAGGGAGGCC	ND			ND
CT-43_CH0022	bofA	gene	+	28440	7	GTTGAAAGAAGCAAAGCGTCGTCCTGTAAAAATGGAACAATGGTAAAGGGTTCTGCTTTCTGAGCAGGCCTTTTTATTTTATTTGTTAAATGCTGAGGTGTTGTTTTATTAGGTTTATATGAAAGAGATGCCGTTTATGATAACTGTTCTTTTTTATTGTCTTGTCCCATACAAATAGATGTATAGGTCATTCATAAGGA	ND			CcpA, SinR
CT-43_CH0023		gene	+	34115	21	CTTGTCCCTGTGAGAGTAGGACGTCGCCAAGCAACTAAAAACACAAGTCTTTTGACTTGTGTTTTTTTGTATTGTTAAAAAGAATGGGAAAGAAGTAATGGTAATACAAACACGTTGCCCAAGAGTTAATCATATTATATAAGAGATGGGTGTATATTTTTCTGGAAATTGTTAAGGATTAGAAGTATAAAATAGGTTCA	SigK	CACGTTGCCCAAGAGTTAATCATATTATA		ND
CT-43_CH0032	abrB	gene	-	40967	66	GCTCATATTTCAAAAAAATATACAATCTCCACTTGGAATTTGTTATTTTTTTCTGAAAATATTGTAAATAATTGTGGAATTTCCTCTCAATCTATTATATATAAGAAATAAGAAATCTATAAATCTTTTTAAAAAATATAGAATTTAAGAATTGACGGAAATGTAAATGATTGGTATCATATGTCCATAGGGTATTTTGT	SigB	GATTGGTATCATATGTCCATAGGGTAT		AbrB, DegU, GlnR, GltR
CT-43_CH0035		operon	+	44509	12	AGAATGGGGAAACCTGTTCTTTTTTATTTTGAAAAAACACTAGTAGAAGTGATGAAGAAAATAAATGTGAATGATGAAGTGTTACAATAAGGACAGAGAACAAAGATTTTTCTATTCTATTTTTTAAAATATAAGAATGAGGAAAATAATAATGGAAAAGTCGTCATTTTTTTGTTTTACTAAGTAGAGACGAAACGAGT	ND			AbrB, SinR
CT-43_CH0037	yabG	gene	+	46043	21	GATCGAATTTTAACAGAAGTAGGAATTGATCCAAAGCGAAGAGGCGAAACGCTATCTATTGAAGAGTTTGCAACATTAAGTAATGCATTGGTTCTTCATAAATTATCATAAGAATATGAAAGGGACAGTTCAACTTGAACTGTCCCTTTTGTCACCTTTCTCCCTCTAAATTCATATTTTAAAAACAGGTAAGATGGCCT	SigK	CACCTTTCTCCCTCTAAATTCATATTTTA	overlapping	ComK, DegU
							SigW	TGTCACCTTTCTCCCTCTAAATTCATATT
CT-43_CH0038		gene	+	47033	121	TACGTAATACAATTACTGGTGAAAAGGGACTAGGTGGAATTGAAACGAGAGGGATTTTACGAACGGGATTACCTTTTCAACATTACGAAGAGTAAGCAGGGTACATATGTATCTTGCTTTTTTGTATGGAAGGATTTAAATGAATTTGGATAAAAAGAGACAAGAACGTACAGACTACGTAATGATACTTTTACAATATA	SigG	GGATAAAAAGAGACAAGAACGTACAGACTA	overlapping	DegU
							SigH	AGGATTTAAATGAATTTGGATAAAAA
CT-43_CH0039	sspF	gene	+	47485	21	TGTTTTTGTTGTACAATTGGATCAACAAGAAGATGCGTTGCAACGTGTATCTTATAGTTATGCAGATGTTTTAACAGAGACAGTAGAGTTAACATTTTATGGAGACCCTCATGATGAGGTCATTTTATAATCCGTATATCATTACATATATTTCCATAAATGAAAAGCTATATTATTTTGCATACTAACTATACCGTAGC	SigE	TTATAATCCGTATATCATTACATATATT		BkdR, Fur, Mta, Xre
CT-43_CH0040	ipk	operon	+	47857	25	AACAGCAATTAATGAAACGAAACCAGTAGTTGTAAGATACTTTCTATGCTACGGTAGCCGAGGAGACATTCCTCGGCTTTTTGTACTCTAAAAGGTGCCATCATTTTACATAAGTAGTTTCATTCTGAATGCTTTTCGTTATAATTAGGGAAGTGTCATCGTCTTACTATAAATTTATGGTAAAATAAACGATAAAAGAT	ND			DegU, Fur
CT-43_CH0042	L-psp	gene	+	49765	10	GAAGTTGATGTGAAAGAAAAAACGATTCAAGTGGAAAAAGGGAATTATTCTCTTGCACCATTTGATGAAGGGCTTGTAGAGGCTGAATAAAAGGTAGAGCAGATAGCTCTATCTTTTTTTATTTTATTTATAGATTATAAAATAGATGGACAAACTGCCTTTCGTACACTATTTTTAAAGAGTAAAATAAATAATAAAAG	SigF	TTATAGATTATAAAATAGATGGACAAACTG		DegU, GltC, MntR, SpoIIID
CT-43_CH0043	spoVG	gene	+	50280	22	TTGTGTGCAAGTAGCAAAATTACCGAAAGATGTTTCCGTTGAAATTGAAGTAATCGCCCTAGTTAAGTAACCTTTTGTAAGCGATAACCTCCACTAATCTCTATATTCAACTACATTAAAAATTTTTATCTTAAAAATTTTTAAAAAATTAAAGGGAAAATAGAAAATTTGTGGAATTTATACAAATATATCGCTTATTT	SigH	AGGGAAAATAGAAAATTTGTGGAAT		CcpA, DegU
CT-43_CH0044	gcaD	operon	+	50842	66	CAAACTCCTGTAAGCATTTACAGGAGTTTGTTTTTTTTTGCTTTATATTTGAAAATTTCATAATTCATTAACATAAAAAGAAGAAACTACTAATTTTTTCAAAATCATTTTAAATAGTATAGCTTATTTCTTAAAAAAGATACTAAAGAGTAAAACATCTTATAAGAATTATGGTAAAATTTAATAGTTAAAATGTGCTT	SigG	GTATAGCTTATTTCTTAAAAAAGATACTA		CcpA, DegU, Fur, RocR
CT-43_CH0048	mfd	gene	+	54274	19	ATGATTCATTTTCATGAGAATGGAAATATATATATAAAAACAATTTGTGAATCGTGTCAAGAAACGCTCGCATCTTATCCTGAGTATTATGAGTATGAAAAATTTCTGCAATAAAATGTTGTCGCTTTGGCATGTCCAAAGCATTTTTCTGTTTTCCTTTTCCAAAATATTTGCATAAAATAGAATGACTTGCTCTTTAT	SigG	GCATTTTTCTGTTTTCCTTTTCCAAAATA	overlapping	AbrB, DegU, RocR
							SigL	TGGCATGTCCAAAGCAT
CT-43_CH0050		operon	+	58707	20	ATTTTAGAAGTAGCAATCTTTCCTAATTATGATCTTTCTTTTTGAGAAATCAACTATTTGGAGATATATGTATATTGAATGAAGGTAGCGCTTTGCTACCTTTTTTCGTTGAATATTTTTAACGTGTAGGGACCTAGTATTACCCGTGGTGGTAAGGGATTTTGTACTTTTCTTTATGATATAATACGAGAGGTGAGAAT	ND			MntR
CT-43_CH0057	spoIIE	gene	+	64600	15	GGATTAAGACATACAACACTTCTACAAAATCACCCTATATTTTCTGAATATTTAATTAAAAAATCAAGGATAACTTACATACCGTGTATATCTGTAGAGTTATTTCGAATAAAAAGTCGAACGATTATAAAAGTGAAAACTGTTGTTTTGACAAAAATCCCAACAATCATCTTTTATAATGACAGTAATTAAACTATGCA	SigA	TTGACAAAAATCCCAACAATCATCTTTTATAAT		AbrB, FNR, GlnR, PerR, PurR
CT-43_CH0058	tilS	gene	+	67280	37	GCAGTAAAATATAAGTGGAATGTTTATCTATAATTTGATTTTAAAAACCTAGGTGAATACCTAGGTTTTTTTGTGGGAAAAGGTAAGGTTATTGATTTTATGAATATACACGGAGGATGTAAGATAAAAATGTAATTTTTGTATATCTTTTTTTTGCACAATGTTTGTAAAAGTTGTACCATTATAGACAAGGTAACTAA	SigF	GAATATACACGGAGGATGTAAGATAAAAATG		ComK, GltC, GltR, TnrA
CT-43_CH0063	cysK1	gene	+	73263	28	AGGTAAAACAGAGTTAGAGCAAATTCGTGAAGAAGAAGAAGAAACAGAAGTTCATTGTCATTTCTGTAATGAACGATACAAGTTCTCTAAAGAAGATATTACAAATTTAATTGAGAATTTGTAATAAGGGGATTAACCCTCCGAATAGATTGACAAACAGGGAATTTTCTGACAAAATCTAAATATAGATAAAACCAATA	SigH	AAGATATTACAAATTTAATTGAGAAT		DegU, Fur, MntR, ResD, SinR
CT-43_CH0072	lysS	gene	+	80322	20	TATTAGGTGCATTTGTAGAAGAAGTAGAGGCGAAACAACAAACAATTTACGTTGGTTAATAAGGAGGACGGAGAAGATTGACATTCTTCTACACACTTCCTATAATTACGTGAAAGAAAGAAGAACTGCCAGTTAGTTGCTGGCAGTTTTTCTAGTTGAGTAGAAAATGCTATACTGTATATATTGTAAAAATTAATAGA	SigA	TTGACATTCTTCTACACACTTCCTATAAT		TnrA, Zur
CT-43_CH0073		gene	-	88858	41	AGCGTTTCGCAGCTTGTAATAATAACGCATAGAGTTCAGTAGATTGTTGTACATAGGATTTTATATGTTCATTTCGTGCAATCGATTTAAATGCCTGAGCTACTTGGAATTCTGGTTTAGTCATCACATTTTCATCCCCTTTAGAACTATTTGATCCAACTATAGCATGCTAAAATGGTTTGTATTAGTACCATTTCACC	ND			ND
CT-43_CH0075	ctsR	gene	+	96282	63	TCTAGCGCCGATGGTAGTTGGGACCTTGTCCCTGTGAGAGTAGGACGTCGCCAAGCAACTAAAACACGAGTCAAATGACTCGTGTTTTTTCGTGTTTTATTTTATAATCCATAGTAATAAAAAATGTGTTTAAAGTATTCATATTTTGTTTAAATACAGGGGAATGTGGCTAGGATAGTGAATAAGCAAAAGAGTTGCAA	SigH	AGGGGAATGTGGCTAGGATAGTGAAT		DegU, Xre
CT-43_CH0081		operon	+	103685	77	CGCGCGACTATTCATGAATTGGATGATGTGGAAGGAATTGGGGAAGTAAGGGCGAAGAAAATACGAGAAGGCCTAAAAAGAATTCAAGAGCATCTATATATGAGTAGACACAATTAAGAATATTACATTGATTCCATAATATAACGACACTAGAACATTTTTGGTATATGATATGATATATTGGTAAATAAAACTATTTA	SigH	AGGAATTGGGGAAGTAAGGGCGAAG		PucR, PurR
CT-43_CH0084	gltX	operon (intra)	+	106222	23	AACGTATTAGTGAACTGTTAGAAACGTCTATAGATAACATTAATGTAAAGGCAACTACAACAGAAAAATTAGGATTTACAGGTAGGGAAGAAGGAATTGCCTCTCAAGCAGTGGTATTATTACAGAAAAAATAATGGTTTTTAATTCGTAAGATGGATAATCACATTTTTTTGTTGTACAATTATAGAATGTGTAGACAT	SigH	AGGAATTGCCTCTCAAGCAGTGGTAT		CodY, ComK, DegU
CT-43_CH0090	sigH	operon (intra)	+	111896	15	GCGTGAATTAGAGTTGGAAGTACAGGCAATGGAGCAACAAGTAAGAAGGCGTACAAAAGACACGAAAGAACAGCAACCCGCCATGCGAAAGATATTTAGTAAAGATATTACAGAAAAATTAGAAAAATTAAGAAGAGGAGAGCGTTGAAGCATTGACGCTCTTTGTCTTTTTACTGTATAATATTGCTAAATAAATAGCG	SigA	TTGACGCTCTTTGTCTTTTTACTGTATAAT		ND
CT-43_CH0094	rplK	gene	+	113785	113	TACGTGTAAATGAGGGGCCATTCGCAGATTATACAGGTGCTATTGAAGAAATTGATGTGGAGAAGAAAAAGGTTAGCGTACTTGTGGACATGTTTGGTCGCGAGACTCCAGTTGAACTTGACTTCCATCAAATTGAAAAATTATAAAATGAAACTTGAAATGAATTGTAAAAAGTGATAATATCTTTTAAGTCAGTACGT	SigA	TTGACTTCCATCAAATTGAAAAATTATAAAAT		DegU
CT-43_CH0095	rplA	gene	+	114374	126	AACCGTAATAAAGTGGCAACTGTTAAGCGTGATAAAGTACGCGAAATCGCTGAAACTAAAATGCCTGACCTAAACGCTGCTAGCGTAGAAGCTGCAATGCGTATGGTTGAAGGTACTGCACGCAGTATGGGCATCGTTATCGAAGACTAATTCGATTTGTTTTTAAAAAAGGTTGCGGGTCTGGAATTCCAATTCGCAAC	ND			CodY
CT-43_CH0141	rplM	operon	+	147991	86	TACTTAACGTAGGGCAAGGAAAGCTTGATCCTGATAGCATTCCAGAGATTTTAGCGAAACAAAATCGTCAGTTTGCTGGAAAGATGGCTCCAGGTCATGGGCTTTACCTATGGGAGGTAAACTATAACAACTAATCCTGGTGTAACATTTGCTTGACATTAGAAACTCAAAAGTATATCATAACATATGGTATTGTTTCT	SigA	TTGACATTAGAAACTCAAAAGTATATCAT	overlapping	ND
							SigK	AACTCAAAAGTATATCATAACATATGGTA
CT-43_CH0145		gene	+	150376	68	CTTTTTATCGAATGTGAACGAAAGGTATATGTTAAATTCGGAGAAATATCAGCAAAAGGTAGCGGCTGCAATATACCGGGGTATATTACGCTATTTCACGGAAAAAGGAAATCCTCCAGAATAAGGAGGATTTTTTTGAGTTTCTCTCGTTAACGAAGTTTTCGGAAAATATGTTATACTGGAAATGTAAACGCATTTAT	SigB	GTTTCTCTCGTTAACGAAGTTTTCGGAAA	overlapping	CcpA
							SigF	GTATATTACGCTATTTCACGGAAAAAGG
							SigH	AGGAAATCCTCCAGAATAAGGAGGAT
CT-43_CH0146	gerD	gene	-	152297	14	ACCAATAATAACTGTGCTAATCCCACCAAGAAACAACGTCGTTAAAAATAGTCGTACCCACTTGCGGCTATTCACAACACATCCCCCATTATCCTTATATTTCTAATTAAATTGTATCAATGACAATTTCAAAAAGCTAGCCATGTTCATGTATAAATTCCTTAAAGATATTTATATTAAAAAGAGAGAACTGTGCTGAA	ND			LevR
CT-43_CH0148	pdaB	gene	-	153935	17	TATTCCATCTCTTTTCTCTCTTCTTTTGTCAACATCAGCCCAAGCAAATGATCACCTCAATAATTCCTTACGTAACAATAAACGTTTCGCTCATTTTCACTTATTACAATCCTATCATTCATTATATCCACTACTTACGATATTAATCCTTTGTTCTCTTTTTTATATTTACAGCATATATGTAACTGAAAAGGATTGGA	ND			GltC, GltR, SinR
CT-43_CH0159		gene	-	172408	9	AAGCTAAAGATATTTCACAAGGTAAAAAAGTTAAATTTACATTACCTAAATAGATTACTAAACATATAATAGAAAGGCATATAACATATGATTGTTATATGCCTTTTTCATTTTATAAAAACACCATTTTTGTTCACACTTTATCCATTGTGAATCTTTTCACAATGGATATATAATAAACTTGTAAATACAATATTGGA	SigK	TACCTAAATAGATTACTAAACATATAATA		AbrB, AhrC, ComK
CT-43_CH0160		gene	-	173894	37	TCCTTGTCTCCTTTCCATATATCTCTGTTTCTATCATACCAATATGATGTACTATTTCAAATGATAAAAAAATAAAAACCAATATTCCATTCCAAACTTCTATTGAATTTATTATATTATAATATAATGAATAATGGAAATAATCAGAAAAATACTGGTAAATATTGACTAACCTTCTTATAATAAAATGTGGGGCTAAT	SigA	TTGACTAACCTTCTTATAATAAAAT	in tandem	CodY, DegU, PerR, PurR
							SigA	TTGAATTTATTATATTATAATATAAT
CT-43_CH0166		operon	+	178958	7	AGCTGGAGAACATTAGGTGGTCCATACTTTGTGCAAATAATCGCTTTCATAATGACCTCCTGAAATGAGTTGTTATTATTTACATCATATTTAAACTTTTTCTCAAACATGTTGTTATATAGGAAATAAATTTAAAGATAAATATTACGAATTATATAGATTTAATAGGAAAAGAGATGATATTATTTTGGGGAAGGAGG	ND			BkdR, DegU, Hpr, PurR
CT-43_CH0179		gene	-	192640	10	AATAATCTACCGATTGTTTGATATGTTTTAGAAAGCATTTCAGTACCTCCTCACAACTTCAATTTACCATATACATACAAATCGTTTTTGATTTAAATTGCGGATTAGCCCTTGTGACTGCAGGATAATAATTTATTTTCAACACATACATAATTACATGTTTTTGGGAAAAACTTGTATAGAACGAATTTACATAAGGA	ND			HrcA
CT-43_CH0185	pnuC	gene	+	198824	142	ATATCGCCTTTGTAATTGTTCTAACTTTTCTACGTTGCTTCGGTTAGAGATGATAATTTCTTCGATGTATTCTTTGCTTGTTTTAAGTAATCCGGAAAATATAGCTTCTGCCATACGACCAGCACCAATAAATAAAATTCGATGTTTGTTAGGCATATCCTTTATTCCTTTCTAGTAGAGATATGTTATAAAAACGATAT	SigF	GCTTGTTTTAAGTAATCCGGAAAATATA		AbrB, PerR
CT-43_CH0189	modA	operon	-	202332	11	TACTTTTAATCGCTTTGCTACTTCTTCCGTTGTGTAGGAATGATGATCCATAGACGATTCCTCACTTTCTCCTTTCATTGTAACAAAGAAAAGAATATTTCTCCTATTTTTTAAAAATAGACATATGTTCAAATTATATTCAATTATAACTAGTTATATTTAGTTATAATTAGTTATAATTAGATGTGTCAAAACGAAAG	SigE	TCCTATTTTTTAAAAATAGACATATGTT		AhrC, ComK, Zur
CT-43_CH0194		gene	+	206411	29	CATCATATTGATCCACTCCTTTTCGAATAATTGTTGCCCTGTTTCTGACTTAATTGTATGAAATATAGTAAGAAGTAACTATCGAATTAGCTTACAAGAAAATTACACTTTTGTAAGAATTGAAATTTAACAATTCATCCTTAATTTTATTACCAACTCCTAAAACTTAGTGTTATAATTATTGTAAGAATATGATTATA	ND			AbrB, ComK, Hpr, PerR
CT-43_CH0196		gene	+	209097	9	TTGTAGTCATGAAACCATTCGCGCTAAGTATATTCAGAAAGGGAATGTGGAGCGATTTGTCCGTGCAGTTAGAGCAAATATGAATAATTAATCAACCCTCTGTTTAAACATAATATTTCAATTTTTAAGAGGGAAAATGCGGAATAAAAACCACTTCTAAACCTCTAGGAGATAGTGATACAATGTCAAATGGGGGGAGG	SigH	AGGAGATAGTGATACAATGTCAAAT		AraR, CodY, CtsR, DegU, MntR, PurR
CT-43_CH0201		gene	+	213884	60	GAGTGTTAGGCATTTTTTCATTTTGTATGCTCCTATTCTATATATAGAGTTCAGTTTACAATTATATACAATAAATACGTTATAGTCTATGAAAGTTACATTTTTGCACGTATTTACCAGCTGTTTTTTCACAAAATCGGTCTAAAGCATGATGATAATATGTATAGTTATTTGCTATGATAAAAGAGTAATAGAATGTA	ND			CtsR, DegU
CT-43_CH0202		gene	-	215309	26	AGCAATTACTTTATACACAATAAAAAATAGAAAAAAGAAAAATAATGAAAATGTTCTATATTATCCATACACGCTATTAGAGAAAAAATAAAAGACAAGGTACCCTATCGTAATGAGGATATCTTGTCTTTTATTTTTCCCCTATTCCTTTAGAGGATTTCCTTCTCCTTTTCCCGAATGTATTAAGCGGGATTTTTACA	SigH	AGGATTTCCTTCTCCTTTTCCCGAAT		CodY, DegU
CT-43_CH0210		gene	-	225607	3	GTAACATTCGTGTAATATTACAGTCATAAAGTGAAATATAGTCATCCTCCTCTCTATTTTTGTTACAAACAGTTTATTTAGTGACACTAAACCTATCTAATCTTTACTTACTTTTAATATGAGATAAAATACCGTCTTTCCAAGATAAGTTTATATGTTTCCTCTATATAACTATGTATAATAAAAACAAAGAGGTGGTC	ND			CtsR, GlnR, ResD, Xre
CT-43_CH0213	hppD	operon	+	226782	96	TAGCATCCATGGCTAATTAGACGCTGCGGTTGCAACTTGATTCAACGAATAATCAAAAATCCACTGAGTAAAAGCCTGATTGGTGAGGGCTGATTAAAGTTTCACTTTATTTTAAAGAGAAAAAAGTCGAATTTTATATGTAAGAAAAAAAGAGGAATTTGACAGAAAAGATAGAAAATTTTAAAGGTCAGAATTTGTTA	SigH	AGGAATTTGACAGAAAAGATAGAAA		AbrB, CodY, DegU, Mta, PurR, TnrA
CT-43_CH0216		gene	+	230353	38	AATAAGTAAAAAAAGGCATGCTCTCAATAAGGGAGCATGCCTTTTTTGTGGAATCGACATGTATAATAATACCAAAAATAGTTGTCGAAAGATATATAGAAAGAATGATAAGGATAGTGCATATTCAGAAGAATTTCTACTTGTTTCGACAAAAGTATTGACTAGGAAAAGCGTAATGAGTAAAATAAAAAAGCGAATTA	SigA	TTGACTAGGAAAAGCGTAATGAGTAAAAT		Spo0A, Zur
CT-43_CH0221		gene	+	236135	126	GTAATTACGATGTTGAAATAATTGGTGTATATAAATAGGGATGATAGTCACGAAAATAGAAGAAACTTATAATAAGCGCTTACAGTAAATGATAAAAAAATAAAAGTAAAGAAAAAGGCCCTGAATATAAAATAAGGTAACAGTTGGGTTTGCTTTTTACACATACAAAACTTATAATTGATAAAGTGTAATAACGTTTA	SigW	AGAAACTTATAATAAGCGCTTACAGTAAA		DegU, LevR, TnrA
CT-43_CH0223		gene	-	239502	31	AAGACGACTTCCTTTCAGCTCCATAGCAACATTACGTTCATTTTCTGTTAAAATACGTTCCATAAATTTAAGCTTTCCATCTAGCATTTTTTCAATACGATTTAATTCAATAATATCGATTCCAATCCCTATAATCATTTCAAAATCCCCTTCTTCTATTTAACTTTCTTCTTTCATATTGATAAGAATAACAGAGAATC	ND			DegU, GlnR
CT-43_CH0227		operon	+	242587	91	AGAAGCTTTTTACTTATAATCATTTTTTATATAAGTTACACGTAAGTTTTGAAGAGGAGTTCTATTGTTTTTAGTTAGTTATGAGATAAAAAATTTAAGAAGATGAATGTTTTGTTTATGAATTGGAAAACATAAGCAAGGAATAAGGAAGTCTTTGCAACAGGCTCCATACAATGGTATTATTACAATAGGTGTCATAT	SigF	GAATGTTTTGTTTATGAATTGGAAAACATA		ComK, Xre
CT-43_CH0237	rex	gene	+	258189	95	TTCCAACTAATGCGATACGATCTTTTGTTTGTACTTCCAATTTTATGTTTGCAAGAATTGTTTCTGCACCGTATAATTTCGAAAGTCCATTTACTTGTAATAAAATCAATGTTTTCACCTCAAATAATTTCTTAACTTTGCCATGTTTATATTTCTCAATCATACTAAAAATAGTGTATAGTTTAAAATAAGAGAGAATA	SigA	TTGCAAGAATTGTTTCTGCACCGTATAAT	overlapping	ComK
							SigK	CACCGTATAATTTCGAAAGTCCATTTACTT
CT-43_CH0239		operon	-	259916	36	AGAATACTGCCTTTACTATATGAATCGTTGTTTCCCCAACTCGTATGTTACAATATGAAAGACACCCTAAGTTGTTTTCGCTAAACGTACAACTTTTTCCTGTCTCTTACTTCAATTTCAAATATGTATTTACAAAAAAATCATAATTCGGATGAAAGTTTATATCGTAGATAACATATTTACATGTTATCCTACCTCAT	ND			AraR, DegU
CT-43_CH0240	groES	operon	+	260205	67	GAGACAGGAAAAAGTTGTACGTTTAGCGAAAACAACTTAGGGTGTCTTTCATATTGTAACATACGAGTTGGGGAAACAACGATTCATATAGTAAAGGCAGTATTCTATATAGAAAGTTTATATAGTAATTTGCGAAAAAATTATGATTTTTTTACTTGCAAAAGAAATTGAGATTATTTATTATTATAAGTGTGTTAGCA	SigA	TTACTTGCAAAAGAAATTGAGATTATTTATTATTATAAGTG	in tandem	AbrB, CodY, ComK, Fur, PerR, RocR
							SigH	GACAGGAGAAAGTTGTATGTGTAGCGAAAACAACTTAGG
							SigK	GAAAACAACTTAGGGTGTCCTTTCATATTGTAACATACGA
CT-43_CH0242		operon	+	262779	12	AAAGTGAGAGGGATACTTGATTTTGCAAAGAGAAAGTTAATAAGAGAAGATATATTTTGATAGGATTCGCGTGTTTATTTAGACAGCGGCGTTTCAACTTCTTAAAAAGGGGGGGGATAATTTTTTGGTAGTAAATTCCGAATATTTAGTACGGTGAAATAGCTTCACGTGATATAATTTTTGTGTAAAATATTGTATGG	SigB	GTTTCAACTTCTTAAAAAGGGGGGGGATA		DegU, Hpr, PurR, ResD
CT-43_CH0256		operon	-	288791	139	AGATGAAGCCTTCCCACGATTTCCAACATACGAAAGCTTCTATGATAAAGAAACCATGGATTTAGTTACAGAAATATATGCACAGGACTTTGAAATGTACCCGTACACGAGAGGGATACTTTAAGTCTATACATTTTTCTATGAATAAAAGCTAATGCATCGCATAGCATAAAGTGAAACTTTAATTCGAGTTGGGTTCT	ND			ND
CT-43_CH0279		operon	-	323734	7	GATGCAAGATGCTCTCAAAGGGACTTAGCTGCTGCAGTGGGCGGTTAAGTCTTCTTTATTTTACCATAAAACAGAACGTATATTCTTATTTCTAACTTTAAAATGTACATAAAAGATATCAATCAATAAATTTCAGAAAATTAGGTGCATACCCCTTGCTTAAAATGATATAAAAGTGATATCATTTTTATATCAGGAGG	SigL	GTGCATACCCCTTGCTT		DegU, GltC, GltR, Hpr, LexA, PucR, Zur
CT-43_CH0286		gene	+	331802	27	AAGGACTTTATTTTTATTGGTTACTATATTATTGATCGGGAAAAATGTTTTGGAATATACTCATATTTTGTAGATTCATACGCATGTATGAATCTCTTTTTTTTATTATATTTTAAAAATTTATTAATTTTTAAAATATAAGTCTAGGAATATTTGAATAAATCTAAATTATCGTGTAGAATAATGTTGTAAAATGTAAA	SigB	GGTTACTATATTATTGATCGGGAAA	overlapping	DegU, GltC, GltR
							SigF	GGTTACTATATTATTGATCGGGAAAAATG
CT-43_CH0287		gene	-	334209	17	TAATTCTCATTATAGAACTCAGAATAATAAGAGTCAATACATTTTTTAGAAAAATATTAATTATTCCTTTATTAAAATTTTCAGATGAAAATTCATGAGAAAATAGTAACTTTCAAGGTTATTTAAAATTCTTCTTCCTCATATTTTTAAACAGGAGAATCCTCTCTACGAATTGAATAAATTTATTTGAATATGAAACT	SigH	AGGAGAATCCTCTCTACGAATTGAAT		AhrC, Zur
CT-43_CH0293		gene	-	339863	26	CCCCCTCGTTAGCTGTATACCCATTATAGATAAGTATATTTACCATGATGGATTTTTATGTAAATTCTAGTTTTATATTTATAAATCTATCATAAAAGAATACTATTTTAAAGAAAGTTTTCTGCCTAATCTGAAAAAAACAATCAAAACGATTGACATTTATTTCTATTCTGCATAAAATAAAAATAAATATTACGAAC	SigA	TTGACATTTATTTCTATTCTGCATAAAAT		ComK, DegU
CT-43_CH0295	gatC	operon	+	340419	29	GTCTTGTTTTGTATTACAAAAAACAATTCGTGATAATGAAGAAGATAACGAGAGATTTCCGAAAAATAAACCGTTAGATAAAGAGTAAATTGTAAAGAAAGGCATTTGCCTTTCTTTTTTTATGTAAAAATGGCGTAAGTACTCTGTGTTGACTTGCTTGAAGTACTGAAAATTTGGTATCATCAATAGTATTGTAGATT	SigH	AGAAGATAACGAGAGATTTCCGAAA	in tandem	AbrB, PurR, Zur
							SigL	AGGCATTTGCCTTTCTT
CT-43_CH0301	gabR	operon (intra)	+	347612	27	CCGTGTGTTAATGCCTTTAGTTATTACAGATGATCAACTTGAAGAAGGTTTAACAATAATTGAAGAATCATTGCAAGCTTGTTATGAGCAAACGAACATCGCTCGCGTTTAAAAACGGAAGTATAAATAGCAAACATTCTAGCTGACTCTATATTAAATGCAGAAAATTCACTTTATAATAAAGGTAGTGAAGTGGAACG	ND			AbrB, DegU, PurR, Zur
CT-43_CH0303		operon (intra)	+	350479	19	ATTCCAAATTAGTGAAGCGTTAGAGTACGGTATTATCGGTCTAAACGATGGTTTTCCATCAGTTGCACAAGCACCATTCGGTGGATTTAAAGAAAGTGGTATCGGCCGTGAAGGAGGCCATTTCGGCATCGAGGAATATTTAGAAATTAAATATATTTCATTAGGACTATAAGTAGTATACTAGAATCTCTATAAGGTAA	SigH	AGGACTATAAGTAGTATACTAGAAT		PerR
CT-43_CH0322	ahpC	operon	-	371059	74	TTACACTTACACCATATCTCTAACATACACACTACTCTTTCAAACAATCATTGAAAATTTATAAACTTAAAGTTACCTTTCCATTCTCTGTTAGCCTTAATTGAGAATAAATATTAATTAAATCGGTATAAAGTTGGTTTATTCTCTTGACAAAATAACCACTTCCATATGATAATTAATATCGAATTAGAATTATTATA	SigA	TTGACAAAATAACCACTTCCATATGAT	overlapping	DegU, Fur, PerR
							SigE	TCTTGACAAAATAACCACTTCCATATGAT
CT-43_CH0332	spoB	operon	+	380198	26	AATCCCTTATGAAGATATGCAGAAATGTATATTCATAAGGGATTTTTTGTTTGAAGATATCAAAAACATAAGGAGTTCTTAGCCTTTCTTCAAATTTTGATAGGTAGTAGTCTACCATGTTAAAAGCATATTTTTTTCTAGCTAGGACAAACATAGAGAACGTAACCTGTACAGATACATATACTATCAGTGCAAAAGCT	SigF	GCATATTTTTTTCTAGCTAGGACAAACATA	overlapping	AhrC, ComK, SpoIIID
							SigG	GCATATTTTTTTCTAGCTAGGACAAACATA
							SigH	AGGAGTTCTTAGCCTTTCTTCAAAT
							SigK	AACGTAACCTGTACAGATACATATACTA
CT-43_CH0340		gene	+	387811	39	GGTTCGTGATAAATTAGAACGAATTTATATTGCTGCTATGGACTTTTCAATAGTAGATGCATATAAAGAGGAGATTCAAAAAGAGTTTGAACGAATTGCTACTACTGTAATCGAAAAGCAACAATAGACGTTTCATTAGGCTGTCAGTAATTTCTGACAGTTTTTTTGGTATGTAGTAAAATTAGTATTGTATTTGTCGA	SigH	ACGAATTGCTACTACTGTAATCGAAA		ND
CT-43_CH0347	glnQ	gene	-	397484	35	AAAATGTTTTCCTTTCTTTTTCCATCTTCCCTTTCCCCCTTTTTATAAGCAATATAAATACTACCTATATATTATTATCCATATTTTCATTATAGAAGGATATAGGGATTTTAAAAATTATTATTTCTTTGAATATCAAATTGCACGAAAAAAATAAAGGATTCTGACAATTTATGACTAATAACAGAAATAAGGGGCAA	SigH	AGGATTCTGACAATTTATGACTAAT		AhrC
CT-43_CH0354		gene	+	404755	41	ACTATTATTTCAAAACAGAATGTATGCATGTATGTTTAAATTATTATGTACGCTACTTAATAGTAAAAAAAAGAATGAGGTTAATAACTTCATTCTTTTTATTTATTAATATTTTTTGTACTCATTGTTCATAAAGTTTTCATGATGAAATCTGAATATATAAGTTAATTATGATAAAATTCAAATTGAATACGCTTTCT	ND			CcpA,CodY, CtsR, DegU, GlnR, MntR, Xre
CT-43_CH0356	cotQ	gene	-	407809	25	CATCCCATCAGAATTTTATGCAAACGTTTTCGTAACACTATCATAACAAAATATGAACAGTTTGCAACTGTTTTCATTGAACTCTATGTAGATTCTTTATTCTTATGCTTTATTTATTTCTCACAAAGGTAAATCTCATTCTCCACCTCTCCTTGTCCACGCGTATTACAGACATTTTTCATATATTAATAAAAAGCTCT	ND			AhrC, BkdR, CcpA, LevR
CT-43_CH0357		gene	+	407933	95	AGTCAGGATCTGTGGGAACAACGATACGACCTGTTAATTTTGTTTGCTTCAATTTCTTACTCCTTTCCAAAATAATCAGAGCTTTTTATTAATATATGAAAAATGTCTGTAATACGCGTGGACAAGGAGAGGTGGAGAATGAGATTTACCTTTGTGAGAAATAAATAAAGCATAAGAATAAAGAATCTACATAGAGTTCA	SigE	GCATAAGAATAAAGAATCTACATAGAGT		AhrC, DegU
CT-43_CH0358		operon	+	409793	104	CAAACGTTTGCTTTTAAATAACTATGAAGTTGCAGAACATGAAGAAGTAACAACAATTGCTTTAAAACCTTATGAAACAAGGGTTTATCGCATTTCATAATAAAAAAGGATGCTCTTTGAGCATCTTTTTTTATGAAAAAAATAAATTTCTATTGCAAAGTGAAAACGCTTTTATTAAAATAGATTTATGAAAACGGTTG	ND			CcpA, CodY, ComK
CT-43_CH0373		operon	+	434845	15	TTAGTGTAAACGCTTTATTCAGTTGTAAAAGACTTTCTCAATACAAAAAGGCTTGAATACAAACTATATATGAAAACGAAAGATTGGTATGGGAGGAAATAGCTCATTATAAATAAATTTGAGAAAAAATTGTATGGAGCCAATTATTAAAGACGTAGAAAGATAAGGAAATATCATGTAAAATAATAGTAAAAATATGT	SigG	CAATACAAAAAGGCTTGAATACAAACTA	in tandem	AbrB, CcpA, DegU
							SigH	AGGAAATAGCTCATTATAAATAAAT
CT-43_CH0386	terD	operon	+	445507	47	AGGTCAGTAAATACTTAAATCAAGAGATTTATAATAATTGTGAGATTGAACTTGCACAAAACGGTAATTGTGCAGGAATGATTGGTGCTATTTACCACTTCTTACATCATCATAAGTAAATTATATGAATGTTTTCATATAACTGAGAATTTATCCTTTTTATCGCTAGGTAAATAATGCTACAATATAAGAGAAGAATA	ND			ND
CT-43_CH0399		gene	+	459705	78	TTATACCCGTATTTGGTGTGTTATTATCGAGCATGATTTTAGGTGAAGCAATTCATTCATTTGTGTTACTCGGTTTAGCATGTGTAGCCGCGGGAATTATTGTGGTAAATCGGACGCCAGCTAAGCAAAAAATAGAGAAAGAAAAACAAGTAGCATAGAAAGCAGAAAAGCGATTACAATGGAAGAACAGTACTGTTCTT	SigB	GGTTTAGCATGTGTAGCCGCGGGAAT	overlapping	ND
							SigF	GCATAGAAAGCAGAAAAGCGATTACAATG
							SigF	GTTTAGCATGTGTAGCCGCGGGAATTATTG
CT-43_CH0404		gene	-	465903	32	ATTGATAAAAATCAATCCCGACACAATTTATTACATTGATGGTGCCGGTACGACGGAGCCTGAGTTTTTACGACTATAAAATAAAACAAGCCCCCTTAGGTGGGCTTGTTTTGTCGAAAAGTTCTTTTGAAAAAAACAATAAAATAGGTGGAACTTTCTAAAGATTCTGTTATATAATAACATTAACTTAAATAAACTGT	ND			DegU, GlnR, IolR, SinR, Spo0A
CT-43_CH0406	cax	gene	+	466594	27	GGTACGTTGACCTTGAATAATAGTTGCGATTTTTTCTTTTAAGTGCATAATTTTAACCCCTTTTCACAATTTATAATTCTGTCTGTTTAAACAAGATAATTTAAATATCTTTCATACTGTTTTCTTCAATCCGATTTTTTAAACGTAATTGTGATGAAATCGGACAAGTTAGGAGAAGAATAATAATAATATTGTGGAGA	SigG	GCATAATTTTAACCCCTTTTCACAATTTA		GlnR, SpoIIID, TnrA
CT-43_CH0409		gene	+	469916	16	CATATGAAATACTCCTTTGACTATTGAAATAACAATTTGTCCATTCTCTATAATAGAAGAATATGTGCTTTTTATAAAGTGAAACTTTTTAACGTGAAAAGAGAGAGGGCTTACATTATAGTGGATGACTGTGACAAAATTGATGAAATTTCATGCCCATAGCAATCATTTTTGCGGTATAATAAAAGCAACTCGAATTA	SigA	TTGAAATAACAATTTGTCCATTCTCTATAAT		HrcA
CT-43_CH0410	fumA	gene	+	470216	105	ATTGAACCTGAAGAAGTAGAATTAGAAGATGTAGATCGTCTTCTTGCAATGTTAGATGAATTAGAATTAAAATGTGAGCAATTTAAAAAAGACGAATAATATATTAAAAAGGCTGCCAATTCCAATTTGGTAGCCTTTTTCTGTGCGGATAATAGAAGGACGATAGAAAAAGAGGTATAATCAAGTTGTGAAAAATTTCA	ND			CodY, DegU, PurR
CT-43_CH0421		gene	+	481902	19	ATTCCTAGTTGGCGCATAGATAAGGCGCGTTCTTTTAAAAGTTTTTTTATTAATTTACCAAGCCGATCATTCGGGTTTTCATTAGCCATAGTGCAGGCACTCCTTTTTTAGTGTTGAAAAAATGTTGAGCATTTATTACAAGTATATGAAACAGACAGGCACAGTTGCTCAACATTTTCATAATATGCATTGAAAAGTGA	SigK	CACAGTTGCTCAACATTTTCATAATATG		AhrC, CodY, CtsR, Fur, SinR
CT-43_CH0422		gene	-	483007	15	TTGAACTTCTTTCTGCTCAAGAAGGCTGGAGTATTTTTTAATCGCGAGTTATCCTGCTATACTAGCAGGATTTTTTATTTCACCAAAACCTCACTTTTGTCAGTTATCAATCCTCTTACAAAAACAGTGCTGAAAGTTTCTCTATATCATGCATATTTGTTCCCCCCTCCTGAATAATATAGTACAACCTAGCGCTATAT	SigG	GCATATTTGTTCCCCCCTCCTGAATAATA		AbrB
CT-43_CH0424		gene	+	484359	61	TAATAACATGAAAAAGTGGAATGATAAAACGAAAGTTATATGTTCTATAGTAGGTCGTTCTTTCAAGTCCTTTGTATTAAAAAAGGAGAATTTCCCTTTTATATAACAGTTTGGAAATAGGAGATTTATCCATAAAAAATTCGAAAATAAAAACTACACATCTATACAACTATATGTTATTATGGTTATGTAAATAGAAA	ND			DegU, PurR, SinR
CT-43_CH0426		operon	+	487538	38	TTATCTAACATTCAAAACAACATTAAATCATTTGGTAAAGTGAATAATGACATTTATACGATGTTGCGAAATATTGAAGTGTAAGAAACTATCCTTTTGGATAGTTTTTTTTTGCCCTGAAACAAATATTTCTTTTAGAAAATGTATGCCTTACCTATCACAAAAATATCTATTTTGTATACATTAAGATGTATGGATGT	ND			AhrC, ComK, DegU
CT-43_CH0432	pfl	operon	+	493780	44	TATTGTTCTTATATTACAAAATAGGACTCGTATATAAGGATACCAAAAAAATACAATTAAGGAAAGGGTTAATTTTAAAGACTTTTAAATGAAGTTAACACTATATATATAGTGGTTTGCTCAACATTTCACAAACATGTCACAACTATTTCGTTCACTTTCGTAAAAAAGTAGTATTCTAAGTGTGTAAGCTGTTATAT	ND			CcpA
CT-43_CH0438	yneA	gene	-	502038	8	ATCCATGTTTCATTAAGATTACTTGATCCACACTAAACCCGTACTCTTCACCTTGGCCTTTATCAATATAAATATTAAATCGTTCTTTCGATCGTTTTTGTACTTCTATTTTTGTAATGACAGCCATACTCTCACCTCTCTATTATTTTAACATAGTCGAGGAACATTTTTTCTTTTCAAGAATATATATAATGAGGAGG	SigH	AGGAACATTTTTTCTTTTCAAGAAT		LexA, MntR, SinR
CT-43_CH0441	sspK	gene	-	503699	34	TTGTTTGAAAATCTTCCCAAAGTAATTCAACCCATGCACGAGCTTGTCCGTAAGAAAGCTTATCATTCTTGTCTAATAATTCTTTCGTTAATGCTTCATAAATATCATTCATGTTCTAATCTCCTTTTACCTATTTATCCCTTCATTTCTAAAGGATAGTTTCTTCTGTTTTGCACATTCTATAAGTGATACTTCTTAAA	SigG	GGATAGTTTCTTCTGTTTTGCACATTCTA		Hpr, TnrA
CT-43_CH0446	ssp	operon	+	506685	7	GATGAAAATAAGCTAATTCATCTTCTTTCCATTCGTTTTTTGAAAGCATCGTTAGTTCAGTCATATCGCGTCCTATATACATATTTCCACCTCCATTTTCTATAGTTTGAATGAGTAACAAGAGATATATGCGGAATTTTTTCAAAAGAAAATTACGGATAGCTTCTAGTTGAATTGGTTACATTATTGATTGTGGAGGT	SigG	TAATGAATGATGAAAATAAGCTAATTCATCTTCTTTCCATT		CodY
CT-43_CH0449		operon	+	507646	41	AAAGTCCTTCAAATAGAGAGGGGCTTTTTCTATTACATGTCCTCGTTTATAAATAATACAGTACAATCCTTGTGTTATGAGAAGATTGGGTATTATTGTATTCAACGATAAACCTCCTGCATATTCAGTGTGGAAAATAGAGTCTTATCCCTTTAGTTTTAAAATTTTGACAAAAAAGTTATAATAGAAGAAAAGTGAAT	ND			AbrB, DegU
CT-43_CH0452		gene	-	516020	92	ATGGTTCTTAACGACAGAACATACAAAAGAAGATATTGAATATACAATCGAAGCTGTCGGCAGAGCATTTGCTGCCCTAGCAGACAATAAATAATCCCGTCATTAAAAGGAAAAAAGAAAGCTCACCTTTCTTTTTTCCTTTTTTCTATTTCATAAATCCCGTATTAATAGTATAATTATTCATAATTATCTGTTTTATA	ND			AhrC, DegU
CT-43_CH0461		gene	-	522904	6	ATTAATATATCATGCAGTATATACAGGGTCAATACTTTTTACAAAAAAATTTCACATCCCGTTAAAAACTTAAAAATCATTATAGCACCCATTCATTCTTCATGGCTCCTCTCCTATCCATTTCATATCTTATCTCTTTATCAATTTACACGAGAGTGAAAATTCTAAATTTTATGTTATATTATTATTATAGGAGTGTG	ND			AbrB, GltC, GltR, PerR
CT-43_CH0466	bdbD	gene	+	533257	28	AGTCGATGTTAAATAGTGCGCGTAAAAAAGCAGTAAGTTAAGAGAAGTTCCTAAAGAGGAGCTTCTTTTTTTGAATAAATTGTGACAAATTGTGACACAATATCGTCACAATTATTGTGTTTTTGTAATTTATGTGAGCGTGTTCATTGCGTGACGTATATAAGTGTTGATATTATGTGTATTGTGTACAATGCTGTATA	SigA	TTGATATTATGTGTATTGTGTACAAT	overlapping	CcpA, DegU, GlnR, TnrA, Zur
							SigG	GAATAAATTGTGACAAATTGTGACACAATA
							SigX	TGTGACAAATTGTGACACAATATCGTCAC
CT-43_CH0468		operon (intra)	+	535508	6	CCAAGACCGGTATTGCGCGGAACGGCAGCATGGGCACTTGGGAAAATTGGGGGAGATGGAGTAGGCGAAGCGATTGAGAAAGCGATTGAACGTGAGAAAGATGAAGAAGTACTTCATGAAATGAAGCGCGGGCTTGAATTGTTAGCACAGAAAAAAGAGTAGATAATATTTCCCTTTTTCATATTGTAATATGGGAGGGA	ND			DegU
CT-43_CH0474		gene	+	546379	6	TTTCAGCACTGAGTATGTTTGTATTTAGAAAGAGATTATTTAAGAAATAAAAAACGTTCTATCTTATTATAACGTAAGATGATTATATGAGTTTTTGAGAAGACATTATCATGGCGATTTCATTTTGAAATATGCTTATGGTGATGTCTTTTTTAGAAGGAGATAAATGGAAAAGGTGTGAATATATTAGTGAAGGAGGA	SigH	AGGAGATAAATGGAAAAGGTGTGAAT		GltC, GltR, PucR
CT-43_CH0482		gene	-	560504	60	TTTCATATAACATCTACTCCCTATTTCACACTTCACTATTTTCATCTTATTCTACCATTCTTACGAGAAGCGGCTTACTTTTTAAAAATTCAAATTAACTACCGTGAACAAAATGAACAAAATAAAAATTATGCTTCTAATGATGTTATTTTTCAAATTATTTACCATTTGAATAAATGCTTTTATTATAAATAAAAAAC	ND			DegU, Fur
CT-43_CH0512	fdh	operon	+	590018	158	TTGAAAATGTACCAGATTGATAACGTACAATTGTATAAGTCTCTTGCGTAGGCCCCATATTTAATTCCCCTTTTATATGTATTTCTCTCCCACATTTATCATAAAACAATGGGAAAAATAAAAACACCTATTAACAAGAAGATCACAGATTATTTTGGTTATTATTGTATATGTACGATATAATAGAACTGTAGAATAGT	SigA	TTGAAAATGTACCAGATTGATAACGTACAAT	overlapping	AbrB
							SigW	TGAAAATGTACCAGATTGATAACGTACA
CT-43_CH0517		operon	+	598932	40	TATATTACTTTGTTGAATTTTTATGTCGGAATATGAAAAAAGGGTGTGCGAATTGTACATCCTTTTTTGTATGAGAATATAGAGGATGCGGAAAATATGTATATGCCTTACTAAAATGTGAACGAAATGTTCATAAAAAAAATTCAGATTTCATTGACACATATGAGTAGGCGCTCATATAATAAGAGTATAAGATATAT	SigA	TTGACACATATGAGTAGGCGCTCATATAAT	overlapping	AraR, CodY
							SigF	GTATGAGAATATAGAGGATGCGGAAAATATG
							SigF	GTATATGCCTTACTAAAATGTGAACGAAATG
							SigG	GTATGAGAATATAGAGGATGCGGAAAATA
							SigK	GACACATATGAGTAGGCGCTCATATAATA
CT-43_CH0520	nprR	operon	+	603588	18	TCGTCTTTATAATGAGTCATCGCGAGAACACCTCCATAATTTGGTTATAGTATACCAATTTTTCACCATTCGTAGCAAAGAAGAGATATTGAAGTGAAGTCAAGAGAGAAAAAAATGAAATTATGCATATTTTTTAGAAAATTTATATTTATCAATTTATATTTCTCCGAATTTTATGTATTATTAGAGTAATGGGGTAA	ND			AhrC, IolR, PucR
CT-43_CH0522		gene	+	605150	27	ATAGCAGTAAACCTGATATTGTTGGTCAACAAGCTAAAACTGTTGAACAAGTTAATTTATAATCTCCACCCTTTCCAATCGGAAAGGGTTTTTTCAATATTTGTTCCTCAAAATTCTACAAAACTTGAGAAATAAATTAATTGAATTTTTAGTATATTAATAGTGGAAACATAATGCTAATATGAAACTACTCTTTTTCA	SigG	GTATATTAATAGTGGAAACATAATGCTA		ND
CT-43_CH0532	lldP1	gene	-	617829	62	TATACGCCTATAAGGAACATGCCATCTAAATAAGCAAAATAATATGCAAATAACTTATACAGCACACTTAAATTCATTTGAGTGTGTTTTTTGTCTACTTTATGAACAAAGCTTTTCTTTTAACACTATTATGGAATAATTATACTTTTTTACGTTGACAATAGTGTTGAAGGAGAATATACTAAGCATGTAAGTTGATT	SigA	TTGACAATAGTGTTGAAGGAGAATATACT		DegU
CT-43_CH0533		gene	+	618556	31	TTTGCAAGCAAAGTATTCGTAGGCCATTATTTTGCTTTTTCGTTATATCATATAGTATAATATTCAAAATCAACAAGGATTTTTTCCTGAATTTTTGTTGATGAAAATGGAAAAATTTTTCGGCTTTATAGGTTGATAAAGTTATGTCGTAACAGGAAATATAAGAACAGATATATAAATAAATAAAAAGAACATAAAAA	SigH	AGGAAATATAAGAACAGATATATAAA		DegU, TnrA
CT-43_CH0541		operon	+	625911	110	CAATGGATTCATTTGGGCTATTTTCTCGGTATCTTCGTTTCATATATTGTTCGAAAAATGCTGTGTTATTGTATACATCAGATTCTGTAAATGCCATGTTTGAAGCCTCCCTAAATATTTTTTTAATTCTATCAAATATGAAAAGTAAATGATAGATTTATTGTAATGAATCATATATAATCTAGAATTGTAAGCGGTTA	ND			CodY, DegU
CT-43_CH0547		gene	+	633341	51	TAAATATTAATAGTAATTGAACGATAGGTTTTTTCATTTCTATATAATTCCCCTAATCTTTTTTCAATATAGACTTCTTAAATAGAAGATGTAATATGACATCTTTATTATAAGGTGTTTTGCTTTTTTTACAAAATATAGACATTTCACCTATACTTTCCGCATTTGTCCTACATACAGTGTACTATCCCATTTTTTAT	SigA	TTGAACGATAGGTTTTTTCATTTCTATATAAT		DegU
CT-43_CH0551	treB	operon	+	638621	26	TGTATGATGGAAGTCAGTTTGAATATACAGAATCACGCCACCGTTTAGATATTTTTCACTTTTCGGATGTGGCACGCAGGAAGTAAAGAGGTGGAACAAAATATTGTTTCATCTCTTTTTTTATAAAAAAAACACAAACTCGTATATACGAGTGTTGACTAACTTATATATACGAGTTAATATGTAATTGTAAACGGTAT	ND			ComK
CT-43_CH0558		gene	+	647441	23	TTCTTGAAATTATCGGAAGAGCTATACGGAAGAATTATCGAAAAAGAAGCAATTGTGAATATATAATACATTTAGTTCAAAACAAAGTATATAAAACAAATATATACTTTGTTTTTTTATACAAAAATATGTTTACTTTATTAAAATAATATTGTCCTAGATTCGGTATACACTTATAATTTTATATATATTCTGAATAT	SigA	TTGTCCTAGATTCGGTATACACTTATAAT	overlapping	AhrC, GlnR
							SigE	TAATATTGTCCTAGATTCGGTATACACT
							SigW	TAATACATTTAGTTCAAAACAAAGTATA
CT-43_CH0564		operon	+	654865	40	TTATCAATTTTATCGAGAAGGTTAGAACTCTGTTGACTCTTACAATATATGTAAGGGTTTTTTCCTTGTTTATCCTTATTTTCCTCTAAATAGAATCTAAATCTTGCAATAATTAGATTTTTTATATTATTTTATCAGAAAAGTTTTAATTTTATATAGAAAATGTAATCGCTTTCGTGTATATTTTTATTATCAGAAAA	ND			CcpA, ComK, DegU, PerR
CT-43_CH0570		gene	+	660377	106	ATGTATCTATGAACCGTACGAACGGAAATGTTAAATTCATCAGCTATTTCTTGAGCTGTAAATGTTTTTTTCGCAGAAGCAAATATAAGAATATCTAATAAGCGTTTAGCTTTTGACAAATGTATCACCTTTTCTTTTTAACATGACATAAATTGTCATGTTTTATTGTTAGTATATTGTTTACATCATATGTTATCAAG	SigE	TCACCTTTTCTTTTTAACATGACATAAATT	overlapping	TnrA
							SigK	CACCTTTTCTTTTTAACATGACATAAATTG
CT-43_CH0579		gene	+	668075	112	GATCTTGTTATAGCGGGAAGTAGAGGATTAAATACACTGCAAGAAATGGTACTTGGTAGTGTAAGTCATAAAATAGCAAAACGAGTGAAATGTCCGGTGATGATTATAAAATAAAATGTAACTAAAGACCTTAGTATAGCTGAGGTCTTTTTTATGTATAAATAACTCTCATTTGTGGAAATACTAGATATATAAGTTGA	SigF	GTATAAATAACTCTCATTTGTGGAAATACTA		DegU, PerR
CT-43_CH0584	oppD	operon	-	674072	29	TCTCTTTTTTCTACATATAAATCTTTTTTCTTACAAAAGATTTATTTTCCTCTCATATATATGTTAGCGTTTCCAAATCACTTAAATACCTAATACAACTGCATTCCACTTTTATATAAAAAGATTTTTGAATATTTTTTCAACTTACCCTTGTCAAACATTGTCAATTTATATTAAAATAACAACATACAAAATATTTA	SigA	TTGTCAAACATTGTCAATTTATATTAAAAT	overlapping	CcpA, ComK, CtsR, Fur
							SigG	TTATATTAAAATAACAACATACAAAATA
CT-43_CH0586		operon	+	675922	22	AACATAAAAAGGCCATGAAATATAAAAAAGTTTCCTTTTTTATGATTCATAGCCGTGTACTCCGTTTCTCCGTGACTGTCAATATTAACTTCGTCGAAAATTATACAACTTTGTGACAAAAATGTAAACGTTTTTATAAATAAAAGTATTGACGGATTTTGTTCGCGGGATTAATATTTAAATACGTTAAATATTTTATT	SigF	GTATTGACGGATTTTGTTCGCGGGATTAATA		AbrB, CcpA, GlnR, ResD
CT-43_CH0588	rbsR	operon	+	678151	22	ACAAAAAATTAAACTATCAGATCGTAAAAAAGATGCTGAAGAGCCTGCTGTAGAAGAAAAAGAAAAAACTGTATCATACTCGTAATGAAGAAGCATCGCCTTATGGCGGTGCTTTTTTGAGTATAACCTTAAAAGCTTTTTAGTGAGAAATGATTGACGTATTTTTAGAAATACGTTATATTATTTTCTGTAAACGGTTA	SigF	GCCTGCTGTAGAAGAAAAAGAAAAAACTG		CodY, LevR
CT-43_CH0598		gene	+	689331	36	AAATATTTCAAGCGATATTCACCTCTCCTATGCTATTATGGCACAATGCTAATTTCACCTGCAATGAAATTGAATTAACAGATGTGGAAAAAAGTACAAAGTGACAAAATATTGAACGTTATTTGTAAAAAATTAGTGGGAACGTGATTGTTTTTTTGAAATATATGGATAGAAGTATTATAATAGAATTGTAAACTTCA	SigA	TTGAAATATATGGATAGAAGTATTATAAT		PerR
CT-43_CH0600	plC	gene	+	691071	65	AAAAAAGAGTAAAGCATGTGTATGCTTTACTCTTTTTTTACATTAGTTTAGACAAGCCTTAATAATAGTTTATTAAAATGAAAGTGTATTCATTCATTATATTCACTGTGTATAAAGTTATAATGATATGAACATTTGCATATTTTAATTTAGTGATAGAAATTTCGTGAAAGGTGGGATATTCTAGTCATAGGTTAACC	ND			CcpA, LevR, PerR, ResD, SpoIIID, Zur
CT-43_CH0602		gene	+	694889	86	AAATTGGCTCTGTATACAGTATATGGGTTTCTGTCAAGTTAATAGACAGAATAATCGTAAAAAACAAAAATAAAAAACAGAAAACATAAAAACTCGCAGAGCGTGTGTAAGGGGTGCTTCTGCCAAAACCTCTCACACCGTTCATCCTAAAGCTATCTTAGGAAAAACACTTGCATCATACGAGTTCCTCTTTAGTTTAA	SigG	GTATACAGTATATGGGTTTCTGTCAAGTTA	overlapping	DegU, TnrA
							SigH	AGGAAAAACACTTGCATCATACGAGT
							SigL	AGGAAAAACACTTGCAT
CT-43_CH0603		gene	-	696907	40	GGGCTGCGCTCTTTTTTGTCCAGCATTCTTATATATCTTTCAGTAACCCCACAATGTTTTGCGATTTTATGATAAATTATTGATTGTTTCATGTCTACCTCCCACAAGAACGTTTTGTTCGATTACAATCATATCGAACAATTTATACATTGTCAATGACTTTTCGAACATAATGTGCTATGATTAATCCCAAAGAGAAC	ND			HrcA
CT-43_CH0625		gene	+	709963	3	CATTATCAAAACGTTACCGAAGAACGGGCATGGGCGGTAGGAACCCGCGATAGGACGAAAAGACCAATGGAATTTATTTTATATTCATATACCAAGTTGGCTGTGATTCTGTGTAGAAGAGCGGTCAATTTGTTTTTATATTATGATTTGAGGAAAGGAAACTCCTTGTTCTTATCGAATGTAAGCTATAGGAGGATGAT	SigH	AGGAAACTCCTTGTTCTTATCGAAT		AhrC, MntR
CT-43_CH0628		gene	+	711029	13	TGAGGAAGAAAAAGTATTTATCAAAGCCAATTTAGCTGGATGGAAGCATCATTCTCAATGAATATAGTGTCTCACAAACTGTTGTTTATGAGACGGTTACACATAGAGCCTAATAGCAACGTTCACTGTGTGTCAAAACTATGTATTAAAAACTATTGATTTTGATACATGAAATTGATACAATGAAACCATCAAAGGTA	SigA	TTGATTTTGATACATGAAATTGATACAAT		AhrC, MntR, Xre
CT-43_CH0647		gene	-	729636	26	TTTGGACGCCTTCAACTGGGGAAGGTGTCTTTTTAGATTTAGAAAATTTACTATCACTTTGTTTTTCACCTGTAACATAATTCACCCACAAAAACTACCGAATATGCACACTTACATTCTAAATGCGAATTTTCTGTTAAATATAGGAAATTATTAAGTTTTTTCTTAATCAACAGAGTACTATTGATACGTACGAATAA	SigH	AGGAAATTATTAAGTTTTTTCTTAAT		ComK, FNR, HrcA, PurR
CT-43_CH0657		gene	-	739105	44	GAAATTTAAAATATTTCTCTTTCTATTGTATTATCGTAGGTGTACTTACTCTTATTTTCTTATAAAATGAAACTTACAAATTGAAAGCGAGTCATTCTATTACACTAGATGACTCGCTTTTTTATACCTTTATTAAGTTAAAATCTATTATTTACTTTGAATTTTCTGAATAGTATAATATTATTTAAGTTCACTATTAT	SigA	TTTACTTTGAATTTTCTGAATAGTATAAT	in tandem	Hpr, LevR, ResD
							SigX	TGAAACTTACAAATTGAAAGCGAGTCAT
CT-43_CH0668		gene	+	748529	33	TTTATACAGAAGGTGTTGGGTGGATAGTTCCAGCTATTATAGGCGTGTGTGTTGGTGTCATCGTTAGCATTGTTCTAAATAAGAATAAATGAGTAAAAAGGTGTTTTCCTATTTTGGGAAGGCATCTTTCTTTTTTTGGAAAAAATACTATTGAAAATGAATAGACTAAGAGTATGATAAAGATAATTGGTAATATATAG	SigA	TTGAAAATGAATAGACTAAGAGTATGAT		ComK, DegU, PerR, ResD, Zur
CT-43_CH0669		gene	-	751871	5	ACACCTAACTCAAAAATTAGTTAAGCAAAGCACCCCTTCCTTATTACTTGGAAGGGGTGTTTTTATATCTATATAAATATTTCTCAACAAAATTCACGGTATTTTTACAATCTTTTAATATTTTTTATGTTTTCCGTCTTTATTTTTACAGAAAAATAAATTACATTATTAAAGCACATATATTTATTATTAGGGGGATT	ND			DegU, PerR
CT-43_CH0670		gene	-	753466	27	GTATGTGAGAAAATATAATACTTAATCTTAACAATCAATAAAAAGAAGAGTCAACATATTCCCTAATAGTTCGAATTTTAAGTTTAAGTCTGACAAGTACAGATGTAGTACAGTTCGTTATGATTATTTTTGTAGCATAACAGATAGAAATGTTTTATAATTTGAAATAGTTAAATATTTAGTAAACGCATTCAAATATC	ND			CcpA, GlnR, PerR, TnrA, Zur
CT-43_CH0672		operon	+	755213	5	ATATAGATATAGGAGAGTGAGCTTCTTATGAGAGGCTCCTTTTTTTGTGTATAATAAAGTGAAACTATAGGCAGTAGTGGGGATTTATCCCCACTGTGTATTAGCCCGCATCAATCGGGATAATGTGGAAATTAAATTAATTTCGTAAAATATAAATTACCTAATGGAATGTATATGTTACAATAAAGGTGGAGGAGGAA	ND			AbrB, DegU, MntR
CT-43_CH0680	qoxA	operon	-	762497	25	GATATCCTGGTATAACTTTATTTATCTTAAAATTTTCACAATCACGTTTTTCTCTGGAAAATAGTTTACAATGTAATCAAGTTACAAATGATATTCACCTTAAAAAGTGTGCATTTGTGTCTATTTTTTAACAATATATCAAAAACTATTGCCTTCTATAAATTAATAGGTTTATATTGTTTTATTGGCATAGTTTCAAT	ND			FNR, Fur
CT-43_CH0684		operon	+	765374	16	AATAATCCGCGTTTGGCTGTTCCGCGAGCAGAATTTGAGAAAGCTTGGGAGCAAATGGGAAAACAAGCAATTACTATTTTATAATAATGAAAAAGTCATCTTTTGGGTGGCTTTTTCTTTTTGGATTATTATTGCGGAAAATTCAGAAGATTCTTTTAAAAGTTAACAATTCACGTTATAATAACATTTAACTTGGTGAA	ND			ND
CT-43_CH0687	gerLA	operon	+	768319	25	AGATTTGAATGTGGGCATAGTCGCATTGTTAATTAATATGATTGTGATGTTTGTAGTTAGTGGATTTACAAAAGGTGTATTTATAAAGAAAAACACTACAATAGTAGAAAAGTAATTCGTTTATTGGAGCTATCTTTGCAAAGAGATAGCTCTTTTTTGTATATATTTTCTTCTATTAGCGGAATCTAACTAAAAACTTG	SigE	GCATAGTCGCATTGTTAATTAATATGAT		Hpr
CT-43_CH0699		gene	+	789083	5	CCATGGCCCGTTGGTCAAGTGGTTAAGACACCGCCCTTTCACGGCGGTAACACGGGTTCGAATCCCGTACGGGTCATACAAAAAAGAGTCAGCATTATGCTGGCTCTTTTTTATTTTGTTGATCCTTTTTATCATTTTACTTTCCAGAAATAAATAAAGGAATTTTGGAAAAGCTATGGTATGTATAAAAAGGAGGAAAT	SigH	AGGAATTTTGGAAAAGCTATGGTAT		CodY, ComK, Fur, PucR
CT-43_CH0702		operon	-	792733	20	TTAATTTTCTTAATTATCAACAAAAAATTAAAGTTATACAATACATACATTCTATTTTAGAAAATAAAACTCCAATTAATTGTTTAAAAAGGAATCATTATCCTCAAAAAATTTATTTTTATATTGATTTCATATTACATTTATGTGAATACACCCACTATATTATATCTTTATACTATAATAAAATTACAACTATACAA	ND			ComK, DegU, Fur, ResD, Zur
CT-43_CH0726		gene	+	814824	11	GGAAACAATTCGTATATTATAGATGAAACAGGAGAGAAAATTCGTTACGAGCAAATTCCTTCTTCGATTTTAAGTAATATATATAAACGGAAATACAATGTTCCGTAATGGCTACCGTATTATAGACGGTAGCTTATTTATACTTGGAGTTTAACTGCAACTATTGTATTTTGCTGAATATAATACAGTACAGATAGGGG	ND			ND
CT-43_CH0733		operon	-	821328	7	CAAAAGTCGCATGTAGAAGAAGTAGAACAAATTCAAATGTAAAATATAGCGCTATTCTCTTCCGGAGAATGGCGCTTTTTTAAAATGTTTATATCAATAAAAGTTTCTCCTTATAAAACTTTTATTGATAAACATATTTTTTCTTTCTTTTCCATACCACTTCATACTATAATTTAGTATGTAACTATTATAAGAGAGGT	ND			ComK, PerR
CT-43_CH0738	gerA	gene	-	826158	20	AACAAATTGCCGAAAAATTAAATGTAAAAAGAGAAGATATAAGAGCGGAAATGTTGAAATTAGTGAAGTCTATTAAAGAAAAGAAAACAAATTAACACGCTAAAAAGGAAGAGGTATTCACTACTCTTCCTTTTCTTTATAAACTTTCAACTTTGAAGTATAAATTTCCGTCTTTCCCAAAAACTAACACAAGTAAATGA	SigD	TAAAAAGAGAAGATATAAGAGCGGAAAT	overlapping	AbrB, CodY, DegU, GlnR, TnrA
							SigG	GTATAAATTTCCGTCTTTCCCAAAAACTA
							SigW	TTCAACTTTGAAGTATAAATTTCCGTCTT
							SigX	TTCAACTTTGAAGTATAAATTTCCGTCTT
CT-43_CH0739		gene	-	826886	26	CTTATTTTTATCTATATGTATAAGTTTATCGTCAGTATTGATATTGATTTTCAATTTCGATTATACCTTAGTTTTTTACTATTAATCAATGTTTTATGTTGGAAAACTTCTAAAAACGTCATTCCATGCTGTGAATAAAAAAACTTAACTTGTTCACAAGTATTTCACATTTTATGGAAATGATATGTGTACAGTTTTCC	ND			Fur, PerR
CT-43_CH0741	spoVR	gene	+	827760	14	ACGTATCGTTGGAATTCTTCATATCGGCTATTTCGATAAAGCACCAGAAGGAAAAGCTCGTACTCCAATTATGGAGAAGATGGAGATTATTGAAGGTTAATAGATGAGACATTCTCGTTTTTACGAGGGTGTCTTTTTATTATGCAATCAATCCTCATGAAAGCTTGTTCTTCATCATACACTTTCTTAAGGGAAAGTGT	SigE	TCATGAAAGCTTGTTCTTCATCATACACT		BkdR, CcpA, MntR
CT-43_CH0755		gene	-	838380	18	CAATGAAGTGAAAAATAAGAACAAAAATAGCAGTGAAGATACAGAAACATCGTCTAACGACAATGAATAGTAAAGAAGCAGTACTCTATGGAGGTAGAGTACTGCTTCTTTTTATTTCTTCAGAATCAAAAATCAGAACTTTCTAACTATCTTTTTTAATATTTTTAAATTATAATAAATAGTAGCAATCTATTCCAATT	ND			DegU, PerR
CT-43_CH0762	celC1	operon	+	847793	17	AGGCTTTATGATTTTTTATATGATATTATGTCTAGTCAAACTACGATAGAGAAACTTACTCAGACCGAGGTAATTGAAGATTTTCAAGAGATTTTATTATCATTTTGAAAAAGTATATAAAACTTCCGTTACATAACGGAAGTTTTTTATGTTTAATTGTATGCGTTTTCATAATAAGATAAAAATATAGAAAACATATA	SigF	GTCTAGTCAAACTACGATAGAGAAACTTA	overlapping	CcpA, DegU
							SigF	GTATGCGTTTTCATAATAAGATAAAAATA
							SigG	TTATATGATATTATGTCTAGTCAAACTA
							SigG	GTATGCGTTTTCATAATAAGATAAAAATA
							SigG	TTATGTTTAATTGTATGCGTTTTCATAATA
CT-43_CH0770		operon	-	856252	18	CTTCCATCTTCCTTCCTCCTTTCCTCCATACAATATTATTGTAAGAAAGAAACGACGAGTCAATTCATTTGCTTACACTAGGACAACCTCTACCTTACATTTACATATTCATACCTTACAAAACTGTAAGGTTATTGTAAGCTAAAACGATTTGTCAGATTCTTCACCTCTTCTATACTTAATGTAGATACTAAAACGAA	SigA	TTGTCAGATTCTTCACCTCTTCTATACT	in tandem	FNR, Hpr, SpoIIID
							SigE	TCTTCCTTCCTCCTTTCCTCCATACAAT
							SigK	TACCTTACATTTACATATTCATACCTTA
CT-43_CH0771		gene	+	856437	9	ATTTATCACCTTTTCGTTCGTTTTAGTATCTACATTAAGTATAGAAGAGGTGAAGAATCTGACAAATCGTTTTAGCTTACAATAACCTTACAGTTTTGTAAGGTATGAATATGTAAATGTAAGGTAGAGGTTGTCCTAGTGTAAGCAAATGAATTGACTCGTCGTTTCTTTCTTACAATAATATTGTATGGAGGAAAGGA	SigA	TTGACTCGTCGTTTCTTTCTTACAAT		MntR
CT-43_CH0777	cotJA	operon	-	861798	9	AATTGGGGTCTTTCTAAACTAGGCTTGATTCCTAAAATCCCTTCATAAAAATACAGAGCTTCCTTTAAGTTCTTTACTTCTAACACGATTAAATTCTTTACATTCTCCACATTCATTCCCCCTGTACTTATTACTTTTTTATATGTGTCATAAATGCTCATTATGTCTGAATACAATACGTAGTAATGAACATGTAAGGA	SigE	TCATAAATGCTCATTATGTCTGAATACAAT		AbrB, CodY, DegU, SinR
CT-43_CH0778		operon	+	861877	12	GGTTGAAAGCCTAAAAATAAATTAGGAGGAGTAGAATAATATTTTTTTCCGATAGGAGGACAAGGATCGAGAGGACTATGATAGGGTACGAATGATCTCATATATTTATTCATGAATAAACCTCCTTACATGTTCATTACTACGTATTGTATTCAGACATAATGAGCATTTATGACACATATAAAAAAGTAATAAGTACA	SigE	ACATAATGAGCATTTATGACACATATAAA		AhrC, ComK, GltC, Zur
CT-43_CH0783		operon	+	865208	17	AGGCAGCGGACGTTGTTGGACAATATATGCTACCAATATTAGGAGGCGTTATTCTTATCGTTGCTAGTATCTTTGTCTATAAATATATGAAGAAAAGAAATAAAACGGAATCTATTTAGTCATTTGAATATTTTTTGAAAATAGATGAATAGTACAGGCAAAAGACTCTGAGGGACATACACATATAGGGAATATAAAAG	ND			ND
CT-43_CH0785		gene	-	866459	19	TCCTCGTACTATTGTATACAACCACCTTTTGTCTAAAAGAGTCTGATCATTCTTTTCCTATGACTATTCACATATAATCTTTTCTATAACGCTAATGATAAGTTAAGGTTTAAGCCTATTAGACAATCTTAATTTTTAATATTTCCTTCTTTTTTTAACACATCGGCCATGCTTTTACATTTAATAGTAGTAAAAGACAA	SigE	TCTTTTCCTATGACTATTCACATATAAT	in tandem	CodY, GltR
							SigK	CACATCGGCCATGCTTTTACATTTAATA
CT-43_CH0786		gene	+	866733	60	ATTGTCTAATAGGCTTAAACCTTAACTTATCATTAGCGTTATAGAAAAGATTATATGTGAATAGTCATAGGAAAAGAATGATCAGACTCTTTTAGACAAAAGGTGGTTGTATACAATAGTACGAGGAATGTTGGACTTAATTTCTAATTAACTGTATATTTACAAAAATCTAATAAAGTTCATTTGTTATTTAAACGACA	SigH	AGGAATGTTGGACTTAATTTCTAAT		DegU
CT-43_CH0789		gene	-	871241	91	AAAGTAAAATGACGACAAGTTCAAAATAAAATAACATAGCATCTGCTCCTACTTTAACTTTAATCAGTGGGTCGTTAACCCCCGTCCATTTCTGCAAGTAGTTTCCCCTATTGATCCGCATTTTATTTGTCATATTTTTATTTGACAAAATATTCTGAATTATATTAAGATTAATCCAGCAATTTTAAAAAACTACATAC	SigA	TTGACAAAATATTCTGAATTATATTAAGAT		AbrB, CodY
CT-43_CH0793	murQ	operon	+	873999	21	AATAAAGTATTGGATCAATTTATGGAGACGCGAGAAGAAGCGTTGCGGTTACGGAAGTTAAAGTAGAAGAAAAGATGAGGAGACTCATCTTTTTTATTATCTTTGACACAAATATGTCATTCTGTGAAATTTTATTTCATAAAATAAGAAAGAGTTATTGATTTTTAGTTTCTTAAAGTTATAATAAAAGTGTGAAATAT	SigA	TTGATTTTTAGTTTCTTAAAGTTATAAT	in tandem	PerR
							SigE	TCATTCTGTGAAATTTTATTTCATAAAAT
CT-43_CH0806		gene	+	883772	22	GTAAAGCGCGTATTATTAGTGTGTTTCTTATTGTATGTGGAGTGACAGGATTAAAGGCACTTTCTTAAAGATATATTGTATTTTTATCTCCTAATTGTTTATTAGGAGATTTTATTATAAAAAAATGACGTCCTCTTAGAGTTCACTATCATTGACAGTACAATCAATTATCTTATAAAATGAGTGACAGTCATTCAATA	SigA	TTGACAGTACAATCAATTATCTTATAAAAT		ND
CT-43_CH0820		gene	+	898140	13	CTGTTTTATCATTTGAACATATTGCTGAGCGATGGCTAGGGTATCAAATTTCTGTAGAATGTGTGGATTTACCCGTAAAGAATGCTCGTATCTGTAATTAGACTGTATTAAAGTACTTTTTGTTCAATAAATTAGGTTAGTTGCATAAGAAGGAAAAAATGCACTTTTAATTGAAAAGATTAAGGTCATTTCAATTAAAG	SigH	AGGAAAAAATGCACTTTTAATTGAAA		ComK, DegU, LevR
CT-43_CH0821	gapN	gene	-	900781	24	GTCAATTGTTTTTTTACACATAAAGTAAAATGCACGAAAATGCAAATGGTTCATGACATAATAAACCAGTTTGAAATAAAAGAATGTTCTGTAAGAAAGGGCATACAAAATAAAAAAAGAATAAGAAATCGTTTTCACAAACATTTCATTTGAAAAATGTTATCAAACCCCCTACAATCACCTTATACTCACTCTTACAA	SigA	TTGAAAAATGTTATCAAACCCCCTACAAT	overlapping	CcpA, Fur, Zur
							SigH	AGGGCATACAAAATAAAAAAAGAAT
							SigE	GAATGTTCTGTAAGAAAGGGCATACAAA
CT-43_CH0824		operon	+	905348	74	TGATTTTCACAAGTTCTTTTTTATTGATGAACATGTCGACTCTTTAGCGAATTACGACAGTTAAATAAGAAGTATTGTTTTACCTTTTTCTTTATAAATGCTATATTAAAAAATGTTACTTATTTTTTGTATGTAGCGTTATTTTTCCCTTTTGTTTGATTATGAAGAAAAAGGATAAACTAAATAAGAACATTTTCATT	SigF	GTTTGATTATGAAGAAAAAGGATAAACTA		AhrC, ComK, DegU, PurR, SinR
CT-43_CH0827	sasP1	gene	-	908001	80	TAGCAGGCTACAATGAGAAAATTATATTTAATATCCTCCTTAGTTTGGCCTGTTTTCTTAAAAATACAACGATTACTCTTATTTCATAATTTACGAAATCAATACGTTTTTTTGACAAAATTTACAAATTATTATTTTGTATATCTTTCTAGGTAACATCCATACTATGAGTACAAACTTAATTACCGATGGATTAGCGC	SigE	GTATATCTTTCTAGGTAACATCCATACTAT	overlapping	ComK, DegU, FNR
							SigG	GTATATCTTTCTAGGTAACATCCATACTA
CT-43_CH0830		operon	-	911230	58	AACTTGAAACTTTCCGATATAAATAGGACGATGAGGACGAAATAACATTTTTATCGCTAAATGATTCGTATATCCCCCAATAATTGCTCCGAGTCCTGTCGTCGTTAACATATTTAACCATATATTCATTACAATCAACCTTTCACTTCTCCAAAACTATAGCATATCATCATACGGACAAAAGTATAATGGTATAAAAA	SigD	TAAATAGGACGATGAGGACGAAAT		ComK
CT-43_CH0836	alsS	operon	+	916561	34	AAAGATTCGTGAGTGGCGTTGTGCTTCATGCAATAGCTATCACGATAGGGATGTAAATGCGTCGATAAATTTATCAAGATGGGTAAAATAAATGCTTGATAATAGGAGGTAACGATACTGCCTCGTGTGGAGTGTTATACCCCTCGTCCCTTTGGGGTTGCGAGAACACGATGAAGCACTAACTCGTGTAAATTTGATTG	ND			DegU
CT-43_CH0840		gene	+	920157	77	TCATCTGGGCCTTTATATGCTTCTACTTCTACAATGATTCCGCTTCGCTTTATTCCGTCTACAATATGAACAAGTTTTTGCCCGAGTAATTTTTTTGCTACTTCTAACGTATCGCCTTCATAAAAGGAAGGAGGTGCCTGCATTGTACTATCTCCTTTACTAAGTGTATATGTATATAGTAAACCAAATTTTCAGTAGTA	ND			ND
CT-43_CH0845		gene	+	928572	16	CCTGCAGTAACGGGGGCCGATTATATCTTGTCAGTTTTTGTCGGTAAGTCGATATATTCGAAAAATCGCCGATATAATTTCATTTACCGTCTAGTGGTACCGTATGTAAAACTATGTCGATAATAATCAGAAAAATTAGTCAAAACATTGAAGGACAATGTCTACTTATAGACGAAATGATAGATTTATGAAAGAGAAAA	SigD	TCGATATATTCGAAAAATCGCCGATAT	in tandem	CtsR, DegU, Hpr
							SigH	AGGACAATGTCTACTTATAGACGAAA
CT-43_CH0853		gene	+	940140	20	AACTTAAGAATACACCATTTCATTGTAATGGTAAATAGATGAAAAGCATGGATAAACCGACTTTAATTTCTATATTTTTCAACGGAATTGTATGTTTTATACGGTATATGTACAAATTGCGAGATTATTAGACAGAAAATTGAGAAAAAAGAAGGATTTTTCAATGGTTCTCTATAATTATATAAGTATAATCTTTATGG	SigF	GTATGTTTTATACGGTATATGTACAAATTG	in tandem	CodY, SinR
							SigH	AGGATTTTTCAATGGTTCTCTATAAT
CT-43_CH0863		gene	-	949125	18	AACTTTTTCGCAAAGGTAGAAAGTTTGTAATCTATTAATGCATTCTTGCGATAAACTATATTTATGCGGAGGAGAAAATAAAAAGACCACGAATAAGTAGCCTCATAAAATGAGTTAAAAAACTATCAACTTACAGAAAATCCCTCTAAAATGATTGTTTTATATGATCTAAAATGTAAAATGAAATTAAAGACAAAAAA	SigH	AGGAGAAAATAAAAAGACCACGAAT	overlapping	ComK, DegU
							SigK	GACCACGAATAAGTAGCCTCATAAAATG
CT-43_CH0864	oppA	operon	+	949376	50	TTTAGAGGGATTTTCTGTAAGTTGATAGTTTTTTAACTCATTTTATGAGGCTACTTATTCGTGGTCTTTTTATTTTCTCCTCCGCATAAATATAGTTTATCGCAAGAATGCATTAATAGATTACAAACTTTCTACCTTTGCGAAAAAGTTTGACAATACATACCGGTAGTGGTAATTTAAAACCTATAAGAAAACTCGGT	ND			AbrB, CodY
CT-43_CH0879	citS	operon	+	964069	35	TTGAGCCATACTAATTCCTCCTCTTGCTTAGTAATAAAATGATAATTATGAAAACGTGTTCATTGTAAAAGAATTGTACTGTTCTTTGAATGAAATCTCAATATTATGACAATTTTATTCTTTTTGTACTTTATGAACATGGATATTTTTAATAGTTGCTTCATTTTCAGTTTTGTCATAATAATAGAAAAAAGGAGATT	ND			AhrC, CcpA, PerR, RocR, Zur, SinR
CT-43_CH0914		gene	+	1000812	22	AAGTCCCCTCTGCCTTAAGGTGGAGGGATTTTTATATAGTTGATATGTAGAAGACTTCTTTCGGTTCTTTCTCAGTAAAATATGAGTTTGTTACTGTTTTTGATAAAATCTTATTTCAAAAATACAACTAATATTTCTCAACATTAATATATTGAAAATAGTTAGAATATTTAAGATAATCATTTGTGAAGAAGTAAATT	ND			ComK, DegU, Fur, SinR
CT-43_CH0916		gene	+	1002197	24	CATTATTGGCTCAAAATAGGGGGTCTTTTAGACAACTTATTCTTTTTACTTTTAATATACATTCGATTGGTTCTCGCGATATTTGTTAATCTTTTAAAACATTGGCTTAGTAATACCGAGGGTTATTATAGATATATTAATCATGTAATTTGTCCATATCAAAATGAACGTTTTTTGCATCTAATATATTGTAAATATAT	ND			AraR, ComK
CT-43_CH0918		gene	+	1004468	26	AGACACCAAAAGTTCCTTTCGCCGACTTGGACCACGTTCATTTAATATAAACCTATCTGTATTTTCACATGCTTCTCTAATCCCTCTATTTTACATTTGATAAAATAAAATCCTAATATTACCAATAATTAAATAAATATTTCTACATATTCAAGATATTTACATAAATTACAAAAGTGATACATTTAAGTTGTAAGCTA	SigK	TACATATTCAAGATATTTACATAAATTA		ComK, DegU, PurR, Zur
CT-43_CH0930		gene	+	1015953	6	TGAAAACATAAAAACTATAACTCTTGCAGTAGTTGTCTATTAATGTACAAGAAAACAGTTAGTTTGTTGCCAAATTGCATTTAAACGTACGATTTTCTTTTTTCTAAATAAGAGTCTTGCCTTAAAGAAGATAAATTTTCAATGGATGATTACGATGAATATATAGATAAAGTTCATCCATATATTTGTAGAAAGGAGGA	SigE	GAATATATAGATAAAGTTCATCCATATATT		MntR
CT-43_CH0931		gene	+	1018166	36	CCCGCTATTTGTCGGGGAGTAAGACCTCGATTGATGAGGGCAGAATATATTCTTAGAAGGAATTCAAAGGCAAAATAGGAGAGTCTATATCATTCTTTAAAAGCGAATAAATGAAAAATAAAATATCCAAAAATATAGATAGAAATCCGCTTTTATACCTTTCAATAAAAGAATACTAGCATTATATATTATAAGGAATA	ND			DegU, PurR, Xre
CT-43_CH0932		gene	-	1019156	2	TCCTTTAAAATGAATTATTTGTTATATTATATGTAGTACACCTATTTTCGAAATGTTAAACATAAAATATGAAAAAAATTATGTGAATTTTAATTTTAATAGAAAATGAACAACATCATTTACCACTTTAAAACATCTTCTCCTTACAATAACTACCTAAATTAACAGAAAATTGTTATAATTAAATTTAAGGAGGGATA	SigE	ACCTATTTTCGAAATGTTAAACATAAAAT		CodY, DegU, PerR, ResD, Zur
CT-43_CH0933		gene	+	1019347	21	TTTTTCATAGTATCCCTCCTTAAATTTAATTATAACAATTTTCTGTTAATTTAGGTAGTTATTGTAAGGAGAAGATGTTTTAAAGTGGTAAATGATGTTGTTCATTTTCTATTAAAATTAAAATTCACATAATTTTTTTCATATTTTATGTTTAACATTTCGAAAATAGGTGTACTACATATAATATAACAAATAATTCA	ND			AhrC, DegU, Fur
CT-43_CH0940		gene	+	1022693	4	AGTGTTATTCATTATATATTTGGAGAAAATTTAAATCAAAAAGATACAGGGGAACGGTTAGGTATTTCACAAATGCACGTTTCTCGTATTAAAAGACAAGCGATAAGTAAATTGAAGCAAGCCGCATTTTTAGATACATAAAAATTTAAAATAATTATGTTTAAAACATGAGAAAAGGGGTACTTATTAAGTATAGGAGG	SigB	GTTTAAAACATGAGAAAAGGGGTAC		AhrC, DegU, Fur, GltC, SpoIIID
CT-43_CH0947		gene	+	1029913	35	GAATTAAGGCGACCAACTTTTAAAGAAGTAGAAAAGGATTGGAAAGAAAATAGAGAATCGTTTATGTATCCCAATAATAAAGCTCTTTATTAAAATTAAACATAATGCGCGTTTCATTCTTACAAAACTGTCACATTCCTGTAAGGTAATTCAATAGATTAGTTGTTTGTTCCATGTCATAATAAAGACATAAGAAAGCT	SigG	GATTAGTTGTTTGTTCCATGTCATAATA		DegU, FNR
CT-43_CH0954		gene	+	1036661	9	AACTTGTAATACGTCTTTTGGATTGCCAAACTTATGAAATTGAATGCATGTTCCAAGCAAAATAATTTGCCCCCTTAGTTTCATTGGATTTATTATAGCATTTTTAGTTTGGGTGGTTATTTTGTTAGTGATAAATAGGGTTTTTAATTTACGTATTTATCAGAATTTTATAAAATGTGTATATAACTATAAAATGGGGG	ND			BkdR, ComK, DegU, GltC, GltR, PerR, RocR
CT-43_CH0957		gene	-	1038607	21	TTACTTGTTTCACAAATAACGATCCTTTCTATCTTTCAAAAGTTTCATTTTATTAAAATTAACATCGCTGAAAACTAATAATCATCGAGAATGAAAATATTCTCGATGATTAAAGTTTCATTCTATTTTACCACGCAATGTCATATATTTCTTTGCATATTGTAGCGTTTTATGTCAAAATAATTATAAGATTCTGATTT	SigE	TTCTATTTTACCACGCAATGTCATATATT	overlapping	BkdR, GlnR
							SigF	GCATATTGTAGCGTTTTATGTCAAAATA
							SigG	GCATATTGTAGCGTTTTATGTCAAAATA
CT-43_CH0960	yhaM	operon (intra)	+	1042987	12	AGTTTCGTGCACTTTGATGCGGTAAGGACGGATCGAACGATTGAACTAATAAAGGAAATCGCAAAAGATAGACAAGTCATCTTCTTTACATGTCATGCGCATTTACTCGCGTATTTTACAGAAAAACAGATTGTAAAATTAACACATAAGCGTAAAGAAAATGAGTTGTGATATGCTATACTAAAAGTAACTGATTTGGT	ND			DegU, FNR, Xre
CT-43_CH0968		gene	+	1050385	29	TTTTTCTATTTTCAGGTCATGTAGAGAAAAGAATTGACTTACTTTAAATGTGTAACTATAATGGTTACAGAATAACCATTAGTAACAGAAATGAGTTATATTTTTTTAGTATAATTGTAACTGTTTTAGTTACAATTAAAAAGAGAACATAAAATAACCAAAAAATGTAAAAACTTTAAATAGCAACAAGAGAAAGGAGA	SigA	TTGACTTACTTTAAATGTGTAACTATAAT		DegU, LevR, PerR
CT-43_CH0970		gene	+	1051739	21	CTTTAATAGAAATTTTGAAAGGCTACCACCTAGTAGGATTTTACATCTAGGTGGTAGCCTTTTTTCTTCTGGGGGAGCAGTATATGTTCATCAAGCTAAGGTTATATTAGTTTAATTTTACATGTATAAGAGAGTCATCATAAACTTTTATTGATGGCATTTATATATATTTTTCCTCATAAGAATGGAACTAGCGGGGA	SigF	GTATATGTTCATCAAGCTAAGGTTATATTA	in tandem	Fur, GltC
							SigK	TACATGTATAAGAGAGTCATCATAAACTT
CT-43_CH0981		gene	-	1063822	61	TATATTAGACGACGCACTGTATGGAAAAGTTTTATAAATTCATAAAAAAATACGGATGGTAATGTCCATACCGTTTTTTTATGAATATTTATTTACTTCTTGTCCCCTGACACTAATGCTCTGCTTAAAAACAGGAATTTTCATCCATATATCTTGTTCCCTATTTTAAAACATAATACAATTAATATGTAACTTAATAA	ND			AhrC, CodY, DegU, PurR
CT-43_CH0989	hpr	gene	-	1071841	18	GCCGTGTTTTTATGCATTTACAATATATGTTATCAATTAACATGTAAGGACAACGCATGTATTCATGACTCATAAAACGCTTCCATAGTTATGCATGATTTGTATAGAATGTCATTTTGTTAAAAAATTTTCACAATTCTTACAAAAAGACTTTATTAATTTTTATTTTACTGGCATAATAGATAGTAATGAAAAAGAAT	ND			AhrC, DegU, GltC, ResD
CT-43_CH1002		operon	+	1079539	15	TTTCTCTTTAAAGTAATTAATTGTTTTTTCTGTTGCTTTATCTACTATTTGTTTTTCTTTATTATTTTCCTGCATATTACATCCCCCAATTATTGTACTTACAAAGATAAAAAAGACAAAAAAGGTAAATTTTCGGATTTTAATTCTCATGTTTACCCTCCGTTAATGTTGTTCTATAATTTAGAATATACTAAATATCC	SigE	TAATGTTGTTCTATAATTTAGAATATACT		CtsR
CT-43_CH1020	pbpF	gene	+	1099631	9	TATAAAACATATTTTTTTCATCATTTTTTGCAGTGAAATGTGATTGTTCTAGAGGTGTTTCGTATGAAATAATCGCCTTCATTTTAATGCCCCCTTAATAGTTTGTTTCTATTATATCAACTCTCTTAAAAAACTTCGAAGATTATATACATAAAGATACTTCTTTTTCAAATAATAAATGTACCATCATTTGGAAAGAA	ND			ComK, Xre
CT-43_CH1025		gene	+	1107001	17	CCATTTTACATGCCAATCAAATATCGATATTTTCTGTTTTCTCTCTCTAACATTATAGAGTGTATTTGTAGAAGGTGTAAAATTATTATTTTGTATTATAGTTTGAAAGCTTGTAAATTAAATAAATCTTTTGTAAAATTTGTCGAAATATAGTTCTATATAACGAATCATTTGTTATGATAGAAATGCTGAGAAAATAT	SigD	TAAATCTTTTGTAAAATTTGTCGAAAT		CodY, ComK, DegU, PucR, Spo0A, TnrA
CT-43_CH1030		gene	+	1113561	37	ACTGTCTATTTTATTAAATTTCTAGTGGGATCTAGCCAGCAATTATTATGAATATATTCTAGCTTTCCATACAAGTATACTTTTTGATACACTATGGACAGTATGATATAACTTGACTGAAATCTTTTATACTGGAAATAATAAAAAGAGAACTTGTATAGAATGTAAGCGTGTGGTAATATCAAAGATGTACTGATTGA	SigF	GACTGAAATCTTTTATACTGGAAATAATA	in tandem	PerR
							SigF	GTATACTTTTTGATACACTATGGACAGTATG
CT-43_CH1031		gene	+	1114337	51	TGAACTTTATTTACTAAAAGGATTGTCAAACTAAGATAATCCTTTTAATTTTATAAAAAAATGACCAAATGAACAATACGGTCATATATTTAATTTGAGGAGGGTTTATAGAAAAATTATAATCATAATGAGAAAAAGTTGCATAGTAATAAGTTCGGGGATAAGGCATATGTATGAACAAGTATAGCCTTTTTGTTTGG	ND			AbrB, DegU, Fur, Zur
CT-43_CH1035		gene	+	1118854	19	ATTGATGGGGTTTTATATTGAATAAAGGATATATGGTATTAAGAAAAGGAATGTACATAACGTAAATTTCTAAAAGTAGTATATTGCCCCTGCATTAACAGACTTTTTCCTATGTATAATATTAATATAGTAAAATCATAACAACCGATATTGCAGTTTCCAATAATATACTATATAATCAATTTAAGAAAACGTTTTCA	SigD	TATAGTAAAATCATAACAACCGATAT		AbrB, CcpA,
CT-43_CH1036		gene	-	1120066	12	CATTTTCATATGTATCCATCCTTTCTAAAACCGAGTAGGAATGCAGTTTTTCTCCGTACTTGAGAAAGTTTTTTACTTACATCCTACATTGTTAACTATAATCCATTTCCTAAACTTTTTCATTAATTTTCAATTTTGTTATAAAACAGTTGTTGACTTTTATTTTTTGTACTAATACAATGATAGTAAGAAATGGAAAT	SigA	TTGACTTTTATTTTTTGTACTAATACAAT	in tandem	AbrB, CtsR, Fur, ResD
							SigA	TTTACTTACATCCTACATTGTTAACTATAAT
CT-43_CH1037		gene	+	1120191	67	TCCCACAGTGCGCACAAGTTTTCGTCGGTAAATTTCTGAAAAACTCCATTGGTTGATCGATCATGTCAATCCCTCCATTTCCATTTCTTACTATCATTGTATTAGTACAAAAAATAAAAGTCAACAACTGTTTTATAACAAAATTGAAAATTAATGAAAAAGTTTAGGAAATGGATTATAGTTAACAATGTAGGATGTAA	SigF	GTTTAGGAAATGGATTATAGTTAACAATG		BkdR, DegU, Fur, LevR
CT-43_CH1040		gene	+	1122698	24	AATAAACTTAGAGAAAAGATGAATGCATATTATCCTAAAATGATTTCTGGTCTAGTTTCATAAATTACTTGCGAACAAAATTCCCTTATCTTTCCAAAGTAAACCAAGAGAAGGTGATCTGTCTATATGCAGTTAATAGAATATCACTTGCCACTTTAATTTTCTTTTAATATAATTAATTTAGAATTTTTAAATATTCT	SigA	TTGCCACTTTAATTTTCTTTTAATATAAT		Hpr, PerR
CT-43_CH1046		gene	-	1129726	28	GCGCTTCAATCTTCAGAATAAGAACATTGATAAACATATTGTCTTAAAATTTTTAAGAACGGCTGTAATGGACATTTTTGAGTCTTAAGTGTTGGATGAAATTCTATTATCTTTATCCTTCAAAACTCATCTATGCAATTATGCATAACCATCCATTCCGTTTTATTTCCATGTTACGATATAAATGTAATACGACATAT	ND			ND
CT-43_CH1051		gene	+	1133991	5	GAGAAGATAGCGAAATAAATCATGCATATGATCTGAATAAATGTCTTCTAATGATTGTTTGCGTTTCACTAATTTCCCTCCCTTCATACATAACAACGAAATACATATAAAAAAGTTACAATTTTTTATGGAATTATAGTAAAAAACGTCAAGAATTGGATTGCGTTCTCTTTTATCATAATACATATAAGGCGGGTGAA	SigE	TCATACATAACAACGAAATACATATAAA		DegU, SinR
CT-43_CH1055		operon	+	1139907	10	CAAGAATGGTAGTTAGTAATTGTAAAATTGCTGTTTCATCATCAACGAGTAAAATATTTGCTTGGTACATAAATATCCCTCCTAATTTTCTCGAATATCATATCATCATTTTGTAACTTATGGAATTTTTAAGGAAATTTTAAGGTTTTCTTTCGCAAAAAATTAAGAATCAAATGATATGATAAAAGTAACATAGGGGA	ND			CodY, DegU
CT-43_CH1063	aceB	operon	+	1147204	26	CAGTAATAAAGTTTAACTAGTCAAAGTGAAATTTAAAAATAATACAAAAAGGTCGTTGTTGTATAACAGCGGCCTTTTTTGTATGAAATAAAGCACGAAAGAATGGCGTTTTGAAAAAAAAATGAAATGAATTTTCGAAAAAAACTTCCTTTTCCGAAGATTTGTTATATAATATAAAACATGAAATCAAATCTGTTATA	ND			AbrB, CodY, ComK, FNR, GlnR, TnrA
CT-43_CH1066		operon	-	1151542	7	AAATACGAAACATAAACTAGTTCTCACATACTTTTTCTCGTTCGTTTTCAGCACTTGATAACATATGGATTGCTTAATTTAACTATTCAACTGACATCATCATAGCACATTAAAATAAAATGTACAATCTTTTTCTAAAATGGAATTTCTAATTTTTAGTATTTCTTATAAAATATAATTATCTCTATTCCAAATAAGGA	ND			ComK, DegU, Hpr, PerR, PurR,
CT-43_CH1068		gene	-	1152468	43	TTTTTGATTTGTAATATGATCCTTATATAAAACATGAGAAAGAGTATTTGTACTTGTTACCCGCTTTTAATTTTTATTAAACACTTCAAATTTGTACATCTTTATCCATCACTAACAATTCGTTAATTAGTTAACTTTGTAATATAAGTTTTGTATATAATTTCATTCAAAAACACAATATATATAAGTGGCTATTTATA	SigA	TTGTAATATAAGTTTTGTATATAAT	overlapping	AhrC, AraR, PerR
							SigG	GTATATAATTTCATTCAAAAACACAATA
CT-43_CH1069		gene	-	1152969	12	GCTTACAAGTTCCGCTTTTTTACAATTTTTTATCATTTATCAAACATTTGTTAAATAAAAAAAATCACGATATAGTAATGATTTAATTTTAAAGTTATAAAAACAGCATTTATACTACCTATAAATATTTATTATCCCTTCCTATTTTCACATCATGAAAACAATTAACTTTGCTATAATTAAAATGTAAATCCAATATA	SigA	TTCACATCATGAAAACAATTAACTTTGCTATAAT		CodY, Zur
CT-43_CH1071		operon (intra)	+	1153214	29	ATGATGTGAAAATAGGAAGGGATAATAAATATTTATAGGTAGTATAAATGCTGTTTTTATAACTTTAAAATTAAATCATTACTATATCGTGATTTTTTTTATTTAACAAATGTTTGATAAATGATAAAAAATTGTAAAAAAGCGGAACTTGTAAGCTATTTCCTTTTCATAGATGCTAAAATTGTATATGCAGCTGCTAA	ND			CcpA, CodY, ComK, DegU, PerR
CT-43_CH1072		operon	+	1154119	79	GGTGGGGGTCGGGCTGTATAGATAAAGCGATATATTTAGAAAATCACCAGTGTAATTTCATTTACCGATAAAAAATCGGAAAACCATCTAAATAACAAAACGAACGACATGTCCTGTCGAATATTGATAGATTATCATAGCTAAATAATGAAGGAATTCTTATGAAAGATATGGAAACTTTAATAAATGCATCTCCATAT	SigH	AGGAATTCTTATGAAAGATATGGAAA		CodY, DegU, GltC, IolR, PurR, Spo0A
CT-43_CH1080	gerPC	operon	-	1164697	19	TCACAACCTCTTCTGTATTCCAAATTGGTACTGCCGGAAGTATTAAAGCCCTATCTAAATTTTCAAATACAGGCGGATTTACGGAGCCACTTCGCCCATTACAGGCAAAAGGACAAATTATTTCTATCAAACCATCAACTAGTTCTTCTTAAGACATCCTTGTCATAAATATATAGCAGGAATATTTTTACCCTCCCTAT	ND			GltR
CT-43_CH1082	gerPA	operon	-	1165217	29	TGCTGAACGCTATGGAATGACTTCTCAAAGAACAGTGGATTGTAGCCAAGAACTGGACAGGCTCTTAAATGTAATTTGTCATGTACATACGGATTTACACCCTACTCAAACGTTCAACACACACACGCAATAACGCGTGTGTTTCTTTTATTTCAAAAAAACACACATTTTATTGGAAACGCCCATACAATAGTAGAAAA	SigE	ACACATTTTATTGGAAACGCCCATACAAT	overlapping	GlnR, SpoIIID, TnrA
							SigK	CACATTTTATTGGAAACGCCCATACAATA
CT-43_CH1084		gene	+	1165688	24	GAAATTTTTAGTATATATGTAGTACATATTATACAAAAAAATCATAAAAAAGAAATGCCTTCGCTAAAAAAAGTAAAATTTCTACATTTTATGCTAAATAATGAATAAGTAACGAATAAGATGCGAGAAGAATATTGTAAAAATTAGCGTGCATGAGAAGGTTTTTTTCTTGCGGATGCGAATACAATTAAAGGGCATGA	SigH	AGGTTTTTTTCTTGCGGATGCGAAT		AbrB, DegU, Xre, Zur
CT-43_CH1085		gene	-	1166949	22	TCTACTATGTAAAGAAACACACGAAAACGTAATTCGTATCGCACCACCTCTAGTAATCTCTGAAGAAGATTTAGAGTGGGCATTCCAAAAAATTAAAGCTGTATTATCGTAATAATAGAGAGGTTGTCCAACATGTTGGGACAACCTCTTTCTTTTTATATTCAATTATATTAAGATAAAATTGCAATTTTCTGTATTTT	ND			AhrC, ComK, SpoIIID, Zur
CT-43_CH1087		gene	+	1168356	23	CGATTGGAAGTGGGTGATAGTTATTTGCTCCATATGTGTCTGTAAGTTCGATAATATCCTTAGTTTGAATCATGATTGTTCCCCCTTTTGTTATTACAAGAAGTTTGTAAATACTCTAAATATTATAGCATTTAAATGTAAAAAAGCGAAACATTTCCTGAAAATAAATGAACATGTTATCATATAGAGTGAAAAAGTGT	SigH	AGCATTTAAATGTAAAAAAGCGAAA		Hpr, PerR
CT-43_CH1091	katB	operon (intra)	+	1172634	15	TATGAATGTAAAGTTGTAACTGATGAATTAAATGCCAAATATTTTAGACCAAGTATGCCGAATGCACAATCTGCATTTATCGACTGTTTGGCTGAAATTGTTTCAAAAAAAGTGAAGGAAATAGTTGACAAAGGTTTAGTTTTGAATAATAATTAGTTTATAATGATTTTAAATAAATAATAATTACTATGAAAGAAAGA	ND			CodY, DegU, PerR, RocR
CT-43_CH1095		gene	-	1179547	32	TATTTTTTTAATTCCCTTCTATATATATAAAATTATCTTTTTTATCATTCCAAACAAAAGTTAATTATAACATGATTTTTCCTGTATTTGTCCAACTGCCCAAAATTCACTATAATAAAATGAGGTTCCATGAATATAAGTACAAAAACACTTAAGTCTAGACTCGTTTTCAGCTATACTTTAGTATGTACAGTACATAA	SigA	TTGTCCAACTGCCCAAAATTCACTATAAT		ComK, DegU, PerR
CT-43_CH1106		operon	+	1187840	28	CATAGAGCCAATTACGTAGCTCATCATATGTACAAGTAAGAACGACCAAATTAATGCCCAAATGAAACGCATATTTTACACCTCTATTCGTTCAATCTGTCCTTATTGTAACACAATTGAAAAAAGAATATAGAAAAATATTTGTAGATTTTTCAACGCAAATTTGCATTCCGTTCATACATTATAAAAGAGTGGTTTTA	SigK	CGCAAATTTGCATTCCGTTCATACATTA		ND
CT-43_CH1110	fabH	operon (intra)	+	1189940	33	CTTCATTTTTGATGGAGGAGAGGCTCGAATCGTGAGTAGAAGCGGTTCGGGCCTTTTTATTTGGAATGAAACACGAAAAGGTATGATTCTGTTTCTTTTAATGAAAAATAAAGTGGATAATGCGTTAGCTTTCTGTTTTATGCGAAATATATTCTAGACAAAAATACATTTATGTTTTAAAATTAGTACCAAGTCATAAT	SigF	TTATGCGAAATATATTCTAGACAAAAATA	in tandem	DegU
							SigG	GTATGATTCTGTTTCTTTTAATGAAAAATA
CT-43_CH1112		gene	+	1192269	7	TACCGAATCAAGCGAGACACCAAGAAGTAAACGCAGTATTAAGTAACTCATTAGGATTCGGTGGTCATAACGCAGTGTTAGTATTTAAATCGTATAAATAATAGATAAAATAAGGAGTTTTTCCGCATTATATTGCGAAAAAACTCCTTATTTATTTTTACGTCTTTTTCTCCTGTAGCATATACATAAGAAAAAGGAGG	SigX	AAAAACTCCTTATTTATTTTTACGTCTT		ComK, DegU, Zur
CT-43_CH1113		gene	+	1193195	14	AGATACACTTTCTTTATTATCTATAGATGCAAAAGAAATATTGAATAAAGCAAATACATTTCATATATAAAAAAACAGGGGCTCTATTTCCTGTTTTTTTTAGTATTAATAGAAGAAAAAATAATAATTAGAATATATTTCCTCAAGTGGAATAAAGTTAAGCAAAAATGAACATAATGATTGGTACAAACAGTAGTGAA	SigF	GAATAAAGTTAAGCAAAAATGAACATAATG		DegU, PurR, RocR, TnrA
CT-43_CH1116	oppA	gene	+	1196058	70	TATAATATGTACTAGAATTAATTTTTTGAAAATTATACGCAATTAAAGGTCTGATTTCAAGATGATGGTAGCAATGTTAACGTATCCCTTTACAAAAAAATAAAAATATAAACATTTTATTAAAAATTTTAACAAAAAAACAAAAAACTATATTCACAATTGTTATATTATATGTATAATGAAAATTGTAGAAACTTGGA	SigA	TTCACAATTGTTATATTATATGTATAAT		Fur, GlnR, GltR, ResD
CT-43_CH1121		gene	-	1203429	73	TTCTGTAAAAAAATATATCTTTGTAAACGTTTTATATTGCTGATTATCTTTACTAAAGTACCAAAAATAATTAATTTTATATTTTTCTAAATTATCAGGGAAAAATAAATTTTATATTTTATAATACTTTATGTATAATTATCCCAACCTTTTTAACATAAAATAGCAGTCCCTTCATATTAAAAATATGTAGGCTAAAA	SigE	TAATTATCCCAACCTTTTTAACATAAAAT	in tandem	CcpA, ComK, DegU, RocR, TnrA, Xre
							SigF	TTATATTTTTCTAAATTATCAGGGAAAAATA
CT-43_CH1122		gene	+	1203707	53	TATAAAATATAAAATTTATTTTTCCCTGATAATTTAGAAAAATATAAAATTAATTATTTTTGGTACTTTAGTAAAGATAATCAGCAATATAAAACGTTTACAAAGATATATTTTTTTACAGAAAATTTTAATGAAATAGAAATATAAATATACAAAAAATATATTTGTGTGTATAATATGAATTATTAGAACATATATAT	SigE	GTATAATATGAATTATTAGAACATATATA		AhrC, AraR, ComK, DegU, PerR, Xre
CT-43_CH1123		gene	-	1205655	18	AAAGAGAACGTTTTCTTACTTTTTCTTGATAAATCAATTAAGAAATGTAAGACTATACAAATGAGAATAAAAAGGAACATTTGTTCTCATTTTAACAAACATTCTCCCTCCTGTCTACACGATTTCTAAAGTAAATTAAATATTTTCTGACATTTCTTTCTTTTTTATTTTTTATCTCATACAATAAACATACAGACAGG	ND			LexA, PurR, ResD
CT-43_CH1126	mecA	gene	+	1207629	66	CTAATAGAAGTTTCACCTTATTACAGTGTACGGGGGAATGTGGAAATGTATGTCCAAATTTTTTGTAAGTAAGAAATCGCTATAATAATATATTTATGTAGTTGATCGAGTAAAGATAGGCATATAACTATTTTTGTAAAATAAATCGATTTTATTTCCATTCTGGAGAATCTTATCATAAAATGAGAGTACAAGAATCT	SigB	GTTTCACCTTATTACAGTGTACGGGGGAA		ComK, ResD, Zur
CT-43_CH1129	pepF1	operon (intra)	+	1211310	61	GACATTTTTATGCTATATAGGTGTATTGCATAAAGCGGGAAGTTATACGTACCGAAAAATAAGGGATGTAGTGATGTTAAAAACAGAGGAGGAAATTATGAAACATGATGAGATTTGCTTAATACATGCGCTATCTTTATTTGAGGCAAATTTTAACATGAGAGGAGGAAAAGGGGATATAATAAAGAATGATTGTGAAG	SigH	AGGAAAAGGGGATATAATAAAGAAT		AraR, GlnR
CT-43_CH1133		operon	+	1215886	28	TTCAATAGAAAACGATTTACATAATGTATCGAATTCTTCTTTTGTAACGATATTTTTGAATTCAATTTCAATTTCTTGTGTCATTGTATAATCTCCTTTTGAAAAATAATTCTTTACACATTATCGCTTTTTCATAAATTTGGTTCAATGTTTTATTTGTTTGCGTCCATGTTATGATACAATAATACTGTTAAGTAAGA	ND			AbrB, ComK, GltC, GltR Xre
CT-43_CH1143		gene	-	1225173	119	GGCTTACAATCCAAGTAAATGGGGTATCTGTACCAGGTACTGGGGCTACTTTAATCTCAGTTGGAGCACCTATCGTTGTTCAAGCAATTACGCAAATTACGACAACTCCATCATTAGTTGAAGTAATCGTTACAGGACTTGGGCTATCATTAGCTCTTGGTACAAATGCATCTATTATTATTGAAAAAGTTGCTTAATTT	ND			DegU, GltC, PurR
CT-43_CH1154	fabI	gene	+	1232807	93	TATTTTCGTACGCCAATATGAAAGTGAATGTATTACCTGTTTCAACCGAAGAATTCGGGGCTGCGGCTGCGAGGCCAAAATATTCTATTTTTCAACATAACATGCTACGATTAAATGGTTTTTTACAAATGCCGTCTTGGGAAGAAGGATTAGAGCGGTTTTTTATAGAAACCAAAAGTCATTAACAAATTTCTGTTAAT	SigB	GTTTTTTACAAATGCCGTCTTGGGAAG	in tandem	LevR
							SigH	AGGATTAGAGCGGTTTTTTATAGAAA
CT-43_CH1155	yjbX	gene	+	1233796	37	CTATTCAGTGATTTAGCACGCGGTGTAACAGGAGAAAACATTCACGTTGATTCAGGGTATCATATCCTAGGATAAATATAATATTAATTTTTAAAGGACAATCTCTAAATGCTGAGATTGTCCTTTTTATTTGTTCTGAGAAAGAACGATTTTTAACGAAAGTTCTTACCACGTGATGAATATAACTATAATAGTACACG	ND			DegU, SpoIIID
CT-43_CH1156	cotY	gene	-	1234922	23	CGCAAAAAGGCTGTTATTTTATCATATACAATTAAACGAGTGAGCCTAAAAGCAGCTAACGCAAAAATAAAAAATAAAAGCCAGCTTGTAAACAGCATAATTCCACCTTCCCTTATCCTCTTTCGCCTATTTAAAAAAAAAGGTCTTGAGATTGTGACCAAATCTCCTCGACTCCAATATCTTATTAATGTAAATACAAA	ND			CodY, DegU
CT-43_CH1159	bxpB/exsFA	gene	-	1236265	15	TTAAGTTGCTTCTGCGCTATTCAATGCTTACGCGATGTTTCTATTTAAAACTAAATAATGAGTTAAGCATGGATTGGGTGGCAGATAATTCTGCCACCCAATCCATGCTTAAAGAGTATTCTTATGTAAATTTCTTAAAATTGGGAACTTGTCTAGAACATAGAACCTGTCCTTTTCATTAACTGAAAGTAGAAACAGAT	ND			RocR
CT-43_CH1160	exsY/cotZ	gene	-	1236910	25	TTTTCAGAGGAAAGAAATTAGATATATCTCGTTTTTTATATACTGTGCGAAAAGATTTACCTGAAAAGACATCCACTAAATAAGGATGTCTTTTTTTATAATGCGTTATGTACATCCCTCCTATATAAATTCCTTATTTTTATCATAAGAATTAACGTAATATCAACCATATCCCACTCATATTGTAATAGTGTATGTCA	SigE	TAACGTAATATCAACCATATCCCACTCATATTGTAATAGTG		PerR
CT-43_CH1163		operon	-	1240182	46	TCTGATTTCGTAGAACCAAACCGTGAGTTAAATACACTTCTCACAGATAGAAATTTCATTACGCATTACGAGGAGTTTGAAGGTAATCATACTTGGAAATATTGGCAAACTGATTTACCGAAAGCCTTCTCTCATATTCTATCAATGAAATAATAGAGAGCAGTATTCAGAATAATTTGATATAATAGATAAAGAGATTT	SigB	GTTTGAAGGTAATCATACTTGGAAA	overlapping	BkdR
							SigF	GTTTGAAGGTAATCATACTTGGAAATATTG
CT-43_CH1165		gene	+	1241147	19	TATTGTTTGACTCATGTAGATCCCCCTAAATAAAAATTTACTGTAACGATTGTAAGAGCGATGCTTGTAGTGAAAAAGGAAATAAATATTCACTAATTGGTGCCTTAATTTCTATTTTACCATAATGGTACGAAGAATCTAAAAAATTAGTATTTAAGTTACGAAAGAAAACGGATATAATGAAGTGGGATTTTTGACAG	ND			DegU, PerR
CT-43_CH1169		gene	+	1245064	68	GCGTTTTTTGATGTCATTTTACTTTTTTAATATATAATATTCATACAAAAAACCTTATTTTTAATAGAGTATTTATTATATTTACATAAAAAGAGGTTGTTTTGTCAATATAATATTGAAAGGAAAGAAAAATAAAATTTTTAAAAAAGTATTGACTTGTGAAAAAAGTCAGGTCTATAATGAGTGCAACTTAAAAAAAT	SigA	TTGACTTGTGAAAAAAGTCAGGTCTATAAT	overlapping	ComK, DegU
							SigA	TTTACATAAAAAGAGGTTGTTTTGTCAATATAAT
							SigD	TAAAAAGAGGTTGTTTTGTCAATAT
CT-43_CH1179		gene	+	1254121	24	TTACACTAGGTGCTTACTTATGTAATATCCCTTACCGTGAAAATGAACTGTTAAAGAAGACAACGTTAATGATCTTTGGTGCGGTTTTGCTTGTAATGGTAGAAGTTATCGTTTGGTATATGTTGAGAAATTAAAAATCCTCCTAACATAGGAGGATTTTTTTTATGAGTGGATAATGATTTAAATATGAATAGCTTCTA	SigH	AGGATTTTTTTTATGAGTGGATAAT		DegU
CT-43_CH1181		operon	+	1255846	27	GTATTTGAAAAATTGAGTTTACCAATTCCATTTTCTTTCATCCAATCTGTTAAAAATATTATTTATTCTGTTTCATAATAGCATTTTTTTTCAAGATTGCTAGCACATATATTTTCTTTCGGAAGAAGGATTTCAGAATCTTTTTCTTGTAGTCATGTTTTATGTACAAATTCATATATTGAACTTGTAACACCCTATAA	SigE	TCATGTTTTATGTACAAATTCATATATT		AhrC, ComK Hpr
CT-43_CH1190		operon	-	1267345	10	TTGTTGATGGTAAAGAAGCAGTTAGCTTCCTTGTTGCTGTTAAAGATATGCTTGAAGATCCAAAATCATTATTATTAGAAGGTTGATAGATTTTTAACCTATTAAAGGCTGTAGAATGAATCATTCTACAGCCTTTTTTTATTTTGTTCATACGGGACAAATTTCATGACATAAAGTAATAATGTATGCCTAAACGTAAG	SigE	TCATACGGGACAAATTTCATGACATAAAGT		Fur, PerR, PucR, Xre, Zur
CT-43_CH1193		operon	+	1272532	12	TGAAGATATTAAATTTTAAAAAAGGTGAGGAGGAAATATAGTAACGATTACATACAGTGTTCCAGGTTTTATTACAAAATAGACGTGTTGAAATCGAACAAGTTTCTTCTATATAAATAGAGTGAAAAATGATTAAAAGGAATGTAAAGGAACCTTGACGTAAAGTTTACTTTACATATATACTCGATATATGGGAGGAG	SigA	TTGACGTAAAGTTTACTTTACATATATACT		CodY, CtsR, DegU
CT-43_CH1211	calY	gene	+	1284166	91	AGTTAGCCCTCACCTCTTTGTTTTGCTTTTTCTTATAGTATTAAATGATTTGAGTGTGAAAAAAGATATAAATTATCATTCGTTTTTCTGAAAAGTCTAAATAATATTGAGAAATAAAAATAACTGAAAATATTAATAAATATGTGTTGTGTTTATATAGGTTTGTTCGTTATAATGAACATAAGGTTTTTAAAAAAGAA	ND			CodY, DegU, Fur, GlnR, PerR
CT-43_CH1214		gene	+	1285773	24	AATCCCCATTAAACTCCCTCTATGGAAATTATAAATTGTTCGATAAAAACTTTCAATATTTTCAGAAAACATTGTTGAATTGTGATATATTCGTATGCTAACTATGAAATTTTTACAAATATATTAAAAATATTACATGATATGACTAAATATTGAAAAAATATTGAATTTTTAATAAAATTCAATTTGTAATACATATT	SigA	TTGAAAAAATATTGAATTTTTAATAAAAT		CodY, DegU, Fur
CT-43_CH1224		gene	+	1298321	11	TTGCATGCGATGAAGATAAATTTCTTGCATCCAATTACGAAAGAAGCGATTGAAGTTGATGTGCCGTTTCCTACAAAGTTAGATAATAAAATAAGAGAATTTCAAAAAGAAAATGCGTAAAGTATAAGTTTTAATTTGAAAAAAGTAGATTTTTGCAGGGATTTCTCTAAAAGGAGCGAAGCCGTTAAGAGAAAAGAGAG	SigH	AGGGATTTCTCTAAAAGGAGCGAAG	in tandem	BkdR, ComK, DegU
							SigL	AGATAAATTTCTTGCAT
CT-43_CH1233		gene	+	1307695	111	AGGCCCTGCTGTCCGTAAAAGCCCGATTGGTGAGGGCTAATAATCAGTGGGGGATGAACAAAACCCCTACTGATTAAAGTTTCACTTTATACGTAAAAATATAAATTAATATGTAATAAATATCGAAAATTTGACTATTTTATGAACAAAACATTTGTACTTCTTATCAATTCGGTCTAAAATAGTTATGATGCAAAGTT	ND			DegU, Fur, PerR, PurR, Zur
CT-43_CH1239		gene	-	1313566	29	AAGAATTTAGACGAAAAAGCGCTGTAATTACAGCGCTTTTTCTTTTTCCTTTCTTCCTCTCAATGTCCAGAAAAAATTCCATTATACTACCTTTTGTAAACGTTTTCTTAACGTATGTATGTCCTTTTTGTGAAACATTGCACAAACTTATTGAAAGTGAGAACAATTCCATGTACTTTATTCATATAAGGAGTATTTAT	ND			AhrC, CcpA, DegU, HrcA, ResD
CT-43_CH1242	ssp	gene	-	1316493	45	TGACGATAAAAAAATCATTACGTTGCAAACAAACATATATAATCAATCAGATGATATTGTCGTGGAAGGAACAGCGACAATACTAAAAAAAGAGTAGCAAAGTTGCTACTCTTTTTTTCTATCCAAGAACTTCTAATCGCACCGATTACTTCCGCGTATGAGTATGTCATTTCCACATAAAATAACGTTACCAGTTTAGA	SigG	GTATGAGTATGTCATTTCCACATAAAATA		TnrA
CT-43_CH1245	phaQ	operon	-	1318197	36	TTCCATGCTTGTAGTGGATCGAATTTTTGATCAATCACTTTACCTACACTCCCTTTTTCTTTTTTGAAACAATTCAACCTATTCACTATTTTCTAATATTCTGAATAAAACTTCAAGTCTATATTTTATTTTTTTCTATTTTCTAACAAATGTGTTGACTTTAAAAACAGATAGGTGTAAATTGCACTTATAAGCAAAAA	ND			ND
CT-43_CH1246	phaR	gene	+	1318333	27	TCGCGTTGTTCTGGTTCATTTTGTAGCATGATTGTGCATCACCTCATGAATCAGTTAGATGGAATTTTTTGCTTATAAGTGCAATTTACACCTATCTGTTTTTAAAGTCAACACATTTGTTAGAAAATAGAAAAAAATAAAATATAGACTTGAAGTTTTATTCAGAATATTAGAAAATAGTGAATAGGTTGAATTGTTTC	ND			AhrC, DegU, PurR, TnrA
CT-43_CH1262		gene	+	1335210	66	CCCGGTAAATAGCGGGATAAAAAATGAGGAAAATACGCTATTCTTTAATTAAAGAATAGCGTATTTTTTTATGTGCAAAATGAAATAGGAAATAGATAGGAGTATAGACATATGAATAGCCTATTTTAAAGAAGAACCACGAAACTATATTGACAAAAAAGCGTTCTCATGTGATAATTCAATTAATTTTTAGAATAATC	SigF	GAATAGCGTATTTTTTTATGTGCAAAATG		CodY, DegU, Zur
CT-43_CH1263		gene	+	1336012	20	AGAATCGAAAAAATGGCTAGAGGGTATAGAATATTTAATGAACTATCATGTAAAGTTATTAATGATTAAGGGCGCAAGGAGCTCTGTTATATAAAAATGTATGTGATATGGATACAAGTTAATAAATAAATGAAAGCGTTTTAAAAATAATTTCACTCATAAAATATAGGTCTCCTTATTATATATAGATTACATGTTGA	ND			CcpA
CT-43_CH1268	pepF	gene	+	1340661	15	ATGAAAAAGATGAATTACTTGATCTATTAAAAAAAATTGGGAAGTATGAAAAATAATAATATGTTCCAAAGGAGCTTTGGATAAATAAATCCAGGGCTTTTTTATTTGCAATGAACTCAGAGTAGTCACTGCCGAATTTTGTTGAAAATTAAGAGGGAATTCGAGAATACGTATTGAATTATAATAAAGGTATGTAATGG	SigH	AGGGAATTCGAGAATACGTATTGAAT		CodY, PerR, ResD
CT-43_CH1271	kinB1	gene	-	1344550	68	ATACCTAAGGATATTGTTGTTTCCATAGTTTTTTATAGAGGGAGTTCGCGAACCTCTCCCGCGCGGTGCACGGAATTTCTTCTTTCATTGACACAGCTTATTGTAACATATTGTATACTAGCGTAAAAATTTCTGATTTTTCCGCTATTTATCATTTCATTTCTTTCATTTTATAGTATGATTAATTTAATATAAGAAGA	SigA	TTGACACAGCTTATTGTAACATATTGTATACT	in tandem	CodY
							SigD	TAAAAATTTCTGATTTTTCCGCTAT
CT-43_CH1295		gene	+	1361022	18	GCTACTTTTAACCGTATAGGTTTAGATGGTAAAGAGTATAGTGCAGAAGATATTCACAATATGACACTTGTAAATTTACATGAAGAGTTTGCTACGATTGTGACGACAAAAGAAGTGTTAAAATTATTTTAAGAAAATAATTGCGAATTATGTAGAAAAAAATAAGAATATTTCGTATAATCTAAGTACAATCATTTTGA	ND			PerR, PurR, RocR, TnrA
CT-43_CH1296	dacB	gene	-	1362407	9	CAACGAGTTCTGGCGTCGTAATCGCGCCTGCCATACCGGCTTGAACAACAGGATACTCAATTTTTAATATGTCTGTTACTCGACTTGTAAACATCATTTTCCCTCCTATTTCCCTTATATCTTCTTTATTTGATAAGCTTTCCCCTGCTTTTGCAAGGGTTGAACTTCATATGAAGCGAATATATTGAAAGAGAAGGAGG	SigH	AGGGTTGAACTTCATATGAAGCGAAT		ND
CT-43_CH1297		gene	+	1362507	4	ACACCTTTTAATACATTTTCGATTGTAGGTGGACCAGATGGTGCAATAATCATTACTGTATCACCTTGTTTTAATGCATTTGGATAAATCATTAAGCTCAGCCTCCTTCTCTTTCAATATATTCGCTTCATATGAAGTTCAACCCTTGCAAAAGCAGGGGAAAGCTTATCAAATAAAGAAGATATAAGGGAAATAGGAGG	SigB	GTTCAACCCTTGCAAAAGCAGGGGAAA		ND
CT-43_CH1313	bacA2	gene	+	1374925	35	GTAATACAAATTGCTTTAACTTTTGTGAAAATGAAGTAGTTTCTTTCATAAAATCCCCTTTCCATATAAAAAAACAAACTCTTACTATCATACAATTTAATCAAAGATTAGAAAAGAAATACGCGCCTACAACATATGAAACCAATAAAAAAAGGATGCACTTTGAAAAGGGATAAGGTATTATGATAAGGTGTGAAAAA	SigA	TTGAAAAGGGATAAGGTATTATGAT	in tandem	CodY, ComK, ResD
							SigE	TAAAAAAACAAACTCTTACTATCATACAAT
CT-43_CH1315		operon	-	1376842	7	CATTTGTCGATAGTTCTTCCATTAATTGCTCTCGATTTTGAGACAACTTTGACAGCTCCTTTTATTTCATTTAGTTAAATAAAAACCTTATTAATAATTTTACATGAAATCTTACTTTTTGTCACCTTATTTTCCCATAATTCGTAGTTTTTTAATATGTATTTCATGATAAAATGAAGTTAACTTCCAGAAAAAGGGGG	SigW	TGTCACCTTATTTTCCCATAATTCGTAGT		ComK, DegU, GlnR
CT-43_CH1317		gene	+	1377563	9	CTTTCAGAAGATGAAATGAATGTAATGATTTCGATTTCCAAAAAACTTATTTAAGTGATTATAAACGAGAAAACGCTTACGTGATGAAAGAGAAGATCTTCCTTATATATGGAAGGTCTTCTTTCGTGTGTAATAGATGTTAAAAAATAAAATGTGTATGAAAAAAGATAGAGCGCCATACTACTAATACAAGGAAGGGA	SigF	GTATGAAAAAAGATAGAGCGCCATACTA	overlapping	AbrB, CcpA, PerR
							SigG	GTATGAAAAAAGATAGAGCGCCATACTA
CT-43_CH1318		gene	-	1379009	24	TTCCCCAGTGTCTTTGAACAGCTTCCATCCCTAATTAAATTGACATAAATTGTCCCCTTCCCTTGACCATCCTATGTGATGGTCTATTTTATTTTCCAAACACAAAATCAATCTATCTGTACTTAAATAAAAACCTAAAAATTCAGAAAATATTGTCAAATTAGGTATTTTTTCGGTATAATTACTTTAGGAAGGAATTT	SigA	TTGTCAAATTAGGTATTTTTTCGGTATAAT		AbrB, CodY, DegU, TnrA, Zur
CT-43_CH1320		gene	-	1381943	16	TCATTAAATTTTCAATTGGATGTTCCATTATGTATTGCACCCTTTCCTCATTATTCCTTTTTATACTTTCCAAAATAGAGGAAGTCATACTAACTTTTCCTATTTCAAGAAAACATTTTCCTCCTTTTAATAGATATTACTGCCCGTTAATGCGGGATAAAAAAGAAAAAGAGATACATACTACTATTGAACCTTGTTAT	SigG	GGATAAAAAAGAAAAAGAGATACATACTA		ND
CT-43_CH1321		gene	+	1382104	12	ATAATCATCAAATTTCTCAGTCAAAGTCATGGCTCCTTTCATAACAAGGTTCAATAGTAGTATGTATCTCTTTTTCTTTTTTATCCCGCATTAACGGGCAGTAATATCTATTAAAAGGAGGAAAATGTTTTCTTGAAATAGGAAAAGTTAGTATGACTTCCTCTATTTTGGAAAGTATAAAAAGGAATAATGAGGAAAGG	ND			ND
CT-43_CH1325	ilvE1	gene	+	1384040	10	CTTCTTTTAAACAAATATTTTTTTAGTGGAAATTGGCGAAAAAAATTTTTTGACTTTTTGTAAACGTTAACAATGTTGTTAAATCAATATAAGTAAAGAAGTACGTACGATTAAAAATTATAAATTTTCTAAAAATTCACTTGATTTATTTAGAAAGGAGAGTAAACTAGGAAACAATAAAAAATTCATAGAACATAGGA	SigH	AGGAAACAATAAAAAATTCATAGAAC		AbrB, CcpA, ComK, DegU, PerR, ResD
CT-43_CH1330	leuB	operon (intra)	+	1390061	44	CTATTACACAAGGTCAAGATGCACTTGCTCACGTCCATGTTGAATTAAAAGAAGGTAGTCACCAAATATCAGGTTTTGGAGTTGCGCAAGACGTATTGGAAGCGTCGGCGAGAGCTTATGTCCATGCAGCAGGGAAATTAAAATCTCTTATAGCGCTTGTGAAATAAATATTTGATAGGTGAGAGAAGCTTTCCTCATCT	SigB	GCTTATGTCCATGCAGCAGGGAAA		ND
CT-43_CH1345		gene	-	1403056	41	TCGATCCTAATAATCAATATAAAACTGGAACCATGACAACGAAATTTGAATAGTAAAGGAAGCAACTTTATACAAGTTGCTTCCTCTTTTTATTTTCACTTAATTTTTAAATCACCCTTCTATGAAATCTTTCACAAATTGGTAATTTCTTTCGTATGAGGAATAAATTTATGGTATGATAAAATAAGTAAACTTTCATA	ND			FNR, Xre
CT-43_CH1346		gene	-	1405140	50	ACCTCCGTATTATCACGCGATTCTTTCTGCGTACGATAATTATCATACATAGAAATTCTGTTTTATTGTCTCCCACCACTCTTTTTCTACTCGATTATTATAAAAAAGCCCACAACTCTCTTTTATTTTCGTATAATGATACTCATAGTATAATAATCATAATAACAAAGGACTGTTCGTATATATAAAATGAGTCGTTA	SigK	CACAACTCTCTTTTATTTTCGTATAATG		AraR, PerR
CT-43_CH1361		gene	+	1418467	98	ATACAGGAGGAAAGTAATAGTTTTTATGGGGTGAAATAGTACTTAGAAAGCTAATAAAACACTAGTGAGGAATCGTTCTCATGTGAGGTTTTCTAACATGGGTTTATTTTTTGTCAAGAAAATTATTTGCATTCGGGCAAAGTTATTTTGTTGTCAGATTTTAAATTTTGATTTATGATTTTTAACAGGGACAAAATGTA	SigA	TTGTCAGATTTTAAATTTTGATTTATGAT		Fur, MntR, PerR, Zur
CT-43_CH1364		operon	+	1422237	10	GAAAAAAGAGTATCATAAAACAGCTTAATTTAATATGAATGTTAGTAATTAAAAAAACGTGCAGAGAATAAACTCTGCACGTTTTTTTGCGTAAAGGGCTGAATATGACTCGGTCTTAAGTCTGAGTTAAAAACGGTTCTTAAGCTCGTTATGGAAAGATGAAAAAATAGTTAAGATAAGAGTATCAAATCGAAGGGAGG	SigH	AGTAATTAAAAAAACGTGCAGAGAAT		DegU, GltR, PurR
CT-43_CH1370		gene	+	1425984	18	TGAATGTAAGTGATCGTACTCAGGCAGTTATTTATGCATTTAGGCATCAATTAACGAAGTGATAAAGTGAAGCTTTAATTGGCGGGGAATTCCTCGCTGATTATTGGCTCGCTACAATATAGATTTGGCGTTAAAACCATCGAATGTTTTTATTGACGATAAATAATGTAAGCGTTATCATTAAGGTGATAACAGTACAT	ND			CcpA, Xre, Zur
CT-43_CH1372		gene	-	1429267	7	CACCGTCTCTTCTACTTTTTTTGTTTCTTTTTTTTGCTCAGCTTGACCACAAGCTGCTAGTAACATAACAAATAACAACAATACATATTTCCCTTTCAAATTAATCCTCCTTTTACGATAAGAAATTCTTATAATCTTCATACATAAAACAAAAACGTGACATCCTATTAAATAAGTTATACTAATCATTGAAAGGAGGT	SigG	TCATACATAAAACAAAAACGTGACATCCTA		AhrC
CT-43_CH1374		gene	-	1430621	6	AAAAATAGACCTATCGCAACAATAATTCCCCATAATCCTTTTTTATTATTTTTCATATTCCTCTCCTTTATCTCTCATTAATGAATCATATTCATTCATCAAAGCTTGTTCTTTTCTCTATTATGACATATTTTTTTCTATTGTTAGAAATAATGTTTATTTAATCCATTTTTAGCCAAAAATATAAATAAAGGAGGTAT	SigF	GTTTATTTAATCCATTTTTAGCCAAAAATA		AhrC, ComK, DegU, SinR, Zur
CT-43_CH1376		gene	+	1431953	25	ACGAAATGGACAGTATTTGCTTGTTATATCGGATTAATAGCTATACTTGGTTATACAGCTTATGAAGGTTATATTGTTTTACAGGAGCATTTGCCAAGACGAAATGTGTAGAAAAATATTGTCGAAATGATAGGAAGAATTAATACAGGAATTATATTTCTACGAGAGAATGTTACAAGTATAGTCATACATTGTAATAT	SigH	AGGAATTATATTTCTACGAGAGAAT		CodY, Spo0A
CT-43_CH1377	hmp	gene	+	1432641	15	AGTTTGGCGATGGGAAAGATAGAAAGGTAATTGAACAAGCTATACAAACAAAATAATAAGCTAGCTAGAATTCTAGTTAGCTTATTTTCTTTTGTAAATGCAATGTTCATATATTATTCACAAAAACAACGTGTTAATAGTGATTAAAATCACAATCTGCATTATAAGATTCAGTTAAACTAAAAACAGTTAAGGAAATA	ND			DegU, PerR, SpoIIID
CT-43_CH1380		gene	-	1435916	15	GAACTGCAAAACGTATGTTAATTACATGGGTTATTACACTTCCTATTTCAGCTTCTTTAGCTGCTCTGTTTTACTATCTATTACATTTTGTTTTCTAATCAAAAGTCGTCTTCCTTATTTTTCTAGGAAGACGACTTTTTTGTGAACAAGCCTATTTCTCATTAAAAAGCGTGTATAATAATTGGTGGATAAGTTATTTA	ND			CodY, DegU, PurR, ResD, SpoIIID
CT-43_CH1382		operon	-	1437669	20	TAGTGTAAAGCTTTTCTTTTACATTCATACTTTTTGCAAGAAAAGGACATTCTACAAGTAAGATATTCACTATTGGATATTAATATTATTAATAGAACAACGAGAGTTATGTTAAGTTTTTGTAAACTTTTCGATAAAATGTTTTAAAAAACGACAGTTTTTTGTTAGAATTGATTAGCCAATATATTTTACATATATTA	ND			AbrB, DegU, Hpr
CT-43_CH1385		gene	-	1441023	7	CTACATGCCAATTGTTAAACACTCCCAACAATTAGCATGTAGTTTTTTATGTTGCACTTTTCTTCTTTACATTATATAAACCTTTCTCTATATCTTACTTATTTCTTTCTAGGTGGGCCAATTTCTTATTTTTTTAGAAATGGTAGTTTGTCCATCACGAATTTAGTATAAATTTCATTTTAATATATAGTAATGACTAA	ND			DegU, Fur, GltC, GltR
CT-43_CH1388		gene	-	1443912	6	ATCAGGTGTTGATATTGCATTTTTACAACACTTCTTTGATCACAGTACTCCATCAAAAACTTTAAAGTATATCGGTATTGCTTAATAACTCTTATACATAAAAAAGGTTACCATTTGAAAATTTGGTAACCTTTTTTATATTTCATATTCTCTTTTCTTGTCTCTCCTATACTGTAGTGGTACTCTAATAATAAGGGGGA	ND			Zur
CT-43_CH1389		gene	-	1444585	27	CTCGGATTATCTATTGTAAAAAACATTTTAGACCTCCATCATGCCGAATACGGTGTGTATAATACGACTAACAGTGTTGTATTCTATTTCAATTTACAAAAAGTAAAAGAAGTCAAATAATTTGTCTTAATTTCACTAGGAGTTCACATGAAATTCACACTCTCCCTTTATAGTAAGAAACAAGTTAATCCTTTCCTTTA	ND			AbrB, DegU, MntR
CT-43_CH1391	deoD	gene	-	1447524	27	TACTAACGCAATAAGCCCAATGACAAGATTTTTCAAAACATCACCTACCATTTTTATTGTCTCTGTTCATACAAAACTTCTTAAGGTATATATTCTAGATTATGATTTATGAAATCCTCCTATTTTGCACATATTACAAATAATAAAAAGATTTTAATTGAAAGGATTCGTAGTGTATAATGCAAATGATATTGATTTCT	SigH	AGGATTCGTAGTGTATAATGCAAAT		ComK, DegU, Fur
CT-43_CH1392		gene	+	1447656	18	TTCAGCGATTTCGCCTTGTTTTGCTTCGATATGTACACTCATGAAAAGTCCTCCTTATAATGTATTGATAGAAATCAATATCATTTGCATTATACACTACGAATCCTTTCAATTAAAATCTTTTTATTATTTGTAATATGTGCAAAATAGGAGGATTTCATAAATCATAATCTAGAATATATACCTTAAGAAGTTTTGTA	ND			Fur, Hpr, Zur
CT-43_CH1395		operon (intra)	+	1451615	27	TGTATAAAGTAGAAGAACAACACATATATTTGCGCGATATTGTAGCGATATGTTGTTTAGTGAAAGATAGGGAGCTTCGTGCGCAAAAACGTTTGTATTTAAATAATATGGAAGAATTTCAACAATATTTTGATGAGGGAACGGTGTTGAAAGTACAAGAAATATTGGCTGAATTACATAAAAATAAAAGAGTAGAAATA	SigE	GTATAAAGTAGAAGAACAACACATATATT		ND
CT-43_CH1396	sodA	gene	+	1452227	12	CTTTGGGGCAAGTGATGAAGAGTTTAGAAGGTAAATTTCAATTGATGCGTGAAGAACTAGAATATTATGAGACGGATTATCAGACAAAGATGTTACACAAATATTGATTGCGGAAAAGAAGCTAAGGTGACTTAGCTTCTTTTCCTTTTGTACAGTTATATAAGGGATTTTCATTGAATATAGTTAAGTGGATAGCATTA	ND			ND
CT-43_CH1402	resB	operon	+	1457262	11	ATTGATAAAGATGGAAAAGTAGTGGAGCAAATTATAGGTGAACAAACGAAAGAACAGTTAGAAGGGTATTTAAAGAAAATTACTCCGTAATAAAGAAAGCCTTTACATAAGAGGTGCGTGTCTATAGTGCCTCTGGTTTAAAAATTCTGAGTATTGCGGTAACTCAAGGTTAGAATATACAATAGTACATATAGAGACAG	SigB	GTTTAAAAATTCTGAGTATTGCGGTAA	in tandem	CodY, DegU
							SigH	AGCAAATTATAGGTGAACAAACGAAA
CT-43_CH1407		gene	+	1463645	21	CTAAAGTATGTAAATAGATTATCTGACTATTTATTTGCAGTAGCTAGAGTAATAAACGCTCGATTACAAGTAAAAGATGTAGAGTATAATCGCAGTGCAATCGTTTTTCGTGATAAGAAAGAGAAGGAAGTGGAGTGATTCACTTTCTTTTTTGTATACTTTTTTCTGTAATATACCAAAATAGAGAAGGTATGGTGGTA	SigG	GTATACTTTTTTCTGTAATATACCAAAATA		FNR
CT-43_CH1410	fer	gene	-	1466657	38	TCGCTCATTAAACTTATCATATAAGAACTATATACTTGTATATATTCTATTGTATCAAACGAAATCACATTTACGTATTTTGAAAATCTTATGACATAATTCAAAAATAAGTTGACACTCTAATTGATAAGCATTATCATTATAATTTTATGTTGAAAAGTTTCACAAACCGTTTTACAATAAGGTTATAATTTTTATGG	SigA	AAGTTGACACTCTAATTGATAAGCATTATCATTATAATTTT	overlapping	AbrB, DegU, FNR, Fur, PerR, ResD
							SigA	ATGTTGAAAAGTTTCACAAACCGTTTTACAATAAGGTTAT
							SigA	GTTTCACAAACCGTTTTACAATAAGGTTATAATTTTTATGG
CT-43_CH1411		operon	+	1466830	88	TCCTGATAATATGTATGTGAAAAGCTCGCCATAAAAATTATAACCTTATTGTAAAACGGTTTGTGAAACTTTTCAACATAAAATTATAATGATAATGCTTATCAATTAGAGTGTCAACTTATTTTTGAATTATGTCATAAGATTTTCAAAATACGTAAATGTGATTTCGTTTGATACAATAGAATATATACAAGTATATA	ND			DegU, Fur, GltR, PerR
CT-43_CH1417		operon (intra)	+	1472344	17	ATGTATTACAAGAAAAAAGGGAATCTCTTTCTGTTGGATTTATCGGAAAGCTAGGCGTTCTAAACCAGTTGGACATTGAAACAATCTTAATTGGTGATACGAAAGAAGAATGGGATGAATGGTTAAAAATGTCGGAATAGTTGTTCGAAAAGAACCATCTATTTTCTATTTCATATAATAAAAATTAGATGCATTGGTTA	SigK	AACCATCTATTTTCTATTTCATATAATA		CodY, GltC, GltR
CT-43_CH1418	gudB	gene	+	1473165	116	GCTAATACAACATAGCTGAGGTTTTGTTTTTATTTGGATAAGGGAAGGGATGATAGTAAATACGCGAACATACTTTTTGAAAATAAAATATGCAGTTTTATGGGAGCGTCGCTGAGGAAAATAAAAAATATTTAAATATTTAAGTATTTTACTTTTCTAAAAGTAATAAAAGGACTATAATAATAGTGAAAACGCTTGCA	SigA	TTTACTTTTCTAAAAGTAATAAAAGGACTATAAT	in tandem	BkdR, CcpA, DegU, LexA
							SigB	GTTTTATGGGAGCGTCGCTGAGGAAA
							SigB	GTTTTGTTTTTATTTGGATAAGGGAAG
CT-43_CH1427		gene	-	1482027	7	TAACTTCCACCGAATATGGTCCTTTTTCATAAAAAAGGTTACGACAACCCACCCTATCCAAGCTATAAAATAAAAAGTACTTCCATCCATCTACTTCACCTCCTATGTTTTCCATTATGGGAATTTTTTATGAAAGTTAATCCACTTTATTTACGCATAGTTTTTTCTTATAACAGCAACACTTTTAACAAGGAGGTGTT	SigK	CACCGAATATGGTCCTTTTTCATAAAAAA		AbrB, MntR
CT-43_CH1428		operon	+	1482133	5	TTGCACCTGGATATTGTAGTGATTGATCACGATCAGATTCAACGCGGCGTGATTCTCGTAGTTTTCGTTCTTGGCGATCTTTACCCATAATGAATAACACCTCCTTGTTAAAAGTGTTGCTGTTATAAGAAAAAACTATGCGTAAATAAAGTGGATTAACTTTCATAAAAAATTCCCATAATGGAAAACATAGGAGGTGA	SigF	TCATAAAAAATTCCCATAATGGAAAACATA		DegU, LevR, PucR
CT-43_CH1431	engA	operon	+	1483856	86	GCAGTTATTACAACAGCGCCAGAAAAATTTGCAGGTGGTGCTCCTTTATTTGTTTGTGAGTCGATGGAGGAACTAGAATTCGTTGCAAATAATTTAGAGGCAATTTTAGATGGTATTGCGCATCGCTTACAAGAGAATGTATATATTATTGTGAAACATTAGGAACGTGTGTTATAATGTGAGGTGTTTTGATACGTTGA	ND			Fur, LexA, ResD, RocR
CT-43_CH1436	spoIVA	gene	+	1487957	194	TCGACTTATATGACGCTTTGAAAAAAAATGAAGGGCAGTTTACGGAGGGAGAAGATATTCGAAATATACTTTCGAAAGGTTCCCCGTTTGTACCAGCTTATTCTTTACCGTACACAGTAAAGAACGGAGAACCAATTTTTTTAAAATCATAAGTCATGAACCTTTCTTTTAGTGAATAAGTTCTAGAAGAAAGGTTTTTT	SigH	AAGATATTCGAAATATACTTTCGAAA		CodY,
CT-43_CH1437	hup1	gene	+	1489799	128	ATCTGGCGGATTAATTGCGATTATACTATAAGAAAAATCCCTCTCACTGTAGAGGGATTTTTTGTTTTTTCGATTATAAAATAGAAAAATAAACAGTCATTATCTAATACATTGTTGTAAATTGTCAAGTTTCATCAGATTTTCACATTTTCAGAGTAACAATTTCCTTAAAAATATTGAATTATAAAGGAGAATCGTAT	ND			CodY, DegU, GltR
CT-43_CH1438	folE	gene	+	1490300	20	TAAAGGTCGTAACCCACAAACAGGTGAGGAGATTGAAATCGCTGCAAGTAAAGTACCTGCATTCAAACCTGGTAAAGCGTTAAAAGATGCGGTTAAATAATCCTTACATATTAACAGGGAAGAAGAGTTTCCTTTTTGGGAACTCTTCTTTTTGCTTTTAAAAACATAAATATGCTAGAATGTGTTCGTATCACTTTTAG	ND			AraR, DegU
CT-43_CH1442	ndk	gene	+	1493637	47	GCATTTGCGTTTAGTGAACGTTATTTACATAAAGCTTTAGAAATAATAAAACCACTCCCACGTGGAAAAGCAAAGTATGCATTACAAAATGTTGCAAAGTATATTGGAAAACGAAAATTTTAATGTTTATTCTAAAAAATAAAATAATCTCTCTATTTCAAAACTATTGCACAATTGTGATAAGGGTGATAATATGTGTG	ND			HrcA, PerR, PurR, Xre
CT-43_CH1446		operon	+	1498180	46	TAAATCACGGTTTGTATGGCTTGATAATTAGTGAGAGAAGTTATTTGCACGGTCATAAAAGAAAGCGGTACAATAGAAGATGATGATAAGGTATCGGTGTCATATCCGAACCTTTTGAACAATTACCTACTCTGTAAGAAGAAGTATAAGAAGAAGCATGCTCATTCTAAAGGTTGCGTTCTAACAGTGAGTTGCTTATG	ND			CcpA, PurR, TnrA
CT-43_CH1448		gene	+	1500222	31	AACAAATTGATGAAGCGTTAGATAAGCAAGATAAGGAAGCGTTTCATAGATTAACGGCCGAGTTAAAGACTTTATAGAATTTATTTGGATTAATAAATTTTTACAAATTTCAGACTTTCACCAAGAAAAACTACCTATATTGGGTAGTTTTTCTTTTTTTACCTCTTTTAGTATGGTTTAATATATATAAAGTGAAAGTT	ND			CcpA
CT-43_CH1449	qcrA	operon	+	1500796	128	TTTGGTTTCCTTCATTAGCATTAGAACAATTTAGTGATCAAGCAAAAAGAGAAGTTATTCATGCGCATATAAAAAATATAATGGTGATGTTGGAAGAGAAGTGGGGAAACTCGCAATAAACAGAAAGTTCTTATTATTATGAGTAGTATGATATTGACCTGTGCATGAGCGTATTATATCATGATAGTGTCCTAGTTTTT	SigF	GCATATAAAAAATATAATGGTGATGTTG		PerR, PucR
CT-43_CH1454		gene	+	1504369	9	TGCTATTTTATTATTCATTTTAGGTGGTAGTATACTTTGTTATAGCTTATATAGATATTTCGTAAAAAAGAAAAGGATGTCAAAGAAAAAATTCTCTGCTTAAAGAGAATTTTTTCTTTGTAAAACGATAATATATTTTTCGGTTCAGTTCTGTTCTATTCTTGTCCCAATTAACATATTTTGTACTAGTAGTTATAGGG	ND			AhrC, ComK, DegU
CT-43_CH1455		gene	+	1505253	126	TTTATGACAATTACTGGGGGACTTATTTTATTCACATTAACTTATGTTGGATGGAGAAAGTATAAAGGAGAGAGAGAAAAAAGAAAAAGTAATGTGCATTCTAAAAATAGATAATGTAATAAGTAAAGATATGGATTGTAAGGTTTATTCATTGACAATAGTGGCAGAAGAAAATAGAATGAGAAGTACTATAATTAAAA	SigA	TTGACAATAGTGGCAGAAGAAAATAGAAT		AhrC, DegU, Fur, PerR, RocR, Xre
CT-43_CH1456		gene	+	1506042	11	AAGTATTAAATGCAGCAGCATTAACATATGTAGCAGCTGCAGCTGTAGCGGTATTTGAATTATTACGTCTCGTATTAATGTATACTGGTATGCAGCGTAGCGACGACTAAAGACTATCAATTTTGATAGTCTTTTTTTGTTGTGTGGATTGAATTATATAATGTATTACAAATAGAAATAATAGAAGTAATGCGGAAAGG	SigA	TTGAATTATTACGTCTCGTATTAATGTATACT	overlapping	ND
							SigX	TGTAGCGGTATTTGAATTATTACGTCTC		Zur
CT-43_CH1458		operon	+	1507858	10	ACATAATAATAAGTAATTTCTAGTTGCTAGTGAAAATAGTAAGAACTCGATTAGTATGGGCTAATCTTTTGCAAAAAGCGCAAAAGAAAGTTTCACTTTATTATAGTCTATCCAAAAAAGGGTCGCAAATAGGTGTTTGGCGGGGAATAATATTTGTCAAATCGCGATGAATTGGCTAACATGAAAGAGGAAGGATTAGA	SigF	GCAAATAGGTGTTTGGCGGGGAATAATA		AbrB, ComK, HrcA, RocR, Xre, Zur
CT-43_CH1469	dinG	gene	+	1516667	62	TAATTATTATTTGTTATGGGCTAGTTACGGAAGAAGAGGTTCATAAACAAGAACCCAAAATTGCAGTACTAGACGATAATAATCAAATTATTGAAATGTTAGGTGCTGAAAAAGCGGGTACGATATTATAAGTAGAAAGGCTATCTCCATTGCGGAGATAGCTTTTTTGTGCATCTTTTCATTAAGATGAGATAAAACGT	ND			CtsR
CT-43_CH1473	dnaD	operon	+	1521789	3	TATCATATGCGACATCTCTTGAACAAGTAGAGAAAGCATTAGAACGCATCCATACATTTATGAAAAGTAAAGTGCAAGCTTAATTTTATATTTCATTCATGTAATATAAAAAACCTCCCTATTGATGGGGAGGTTTTTTTGACGAATTGTGGCAAAAAGAAATAGCTAAAGGTGTGTTATACTAGAGAGCGAGGTGTTTG	ND			GltC, GltR, RocR, Spo0A
CT-43_CH1482		gene	-	1529460	20	CATATGGATACGTTTGCTGATATACGTTAGATTGTTGAAACATGCATTCTCTCCTCCTTTACATAAGTTTCTACATATATAATATGTACCTATAAAATAATATGTGTGATGGAGTATCTGTCTATTTTTGTCGGAAGTTTAAATTTTTAAAAAATTAAAAAAGAAAACCCTTCCATGCTATGATAATTAAGAAGAAGATT	SigA	TTTACATAAGTTTCTACATATATAAT		AraR, CcpA, LexA
CT-43_CH1483		gene	+	1529609	9	GAAAACGCTTGTTTTAAATCCCCTAATACCATGTTGATTCCTCCCCCATGAGAATCTTCTTCTTAATTATCATAGCATGGAAGGGTTTTCTTTTTTAATTTTTTAAAAATTTAAACTTCCGACAAAAATAGACAGATACTCCATCACACATATTATTTTATAGGTACATATTATATATGTAGAAACTTATGTAAAGGAGG	SigF	TTTTAAAAATTTAAACTTCCGACAAAAATA	in tandem	CcpA, CtsR, Fur
							SigK	CACATATTATTTTATAGGTACATATTATA
CT-43_CH1484	cotD	operon	+	1530300	31	AGCTGGCCAGATGATGAATGCGATGAATCAGGTGACAGGTATTGTAAAACAAGTTGGAGGCTTCTTTGGTAAGTAATGTTGAAGGGTTGTCTATGAAAGTATTGTATATGAAATAAAGGACTAGACAAATTTCCTTGTAATAAATGGGTATATATAACAATCGGCTTTCTCTCTTTTCTCATACTGTAAAGTGTAATCAG	ND			ND
CT-43_CH1486		gene	+	1531360	108	CCCAGAACAATTTAAATTAAAAAATCAATTTTTTATTGAAAAAAGTGATGCGCTTTTAGCGGTATATGATGAAGAAAAACCAGGAAGTCCCAAATATATTGTAGAAGCAGCAAAGAAAAAAGGGGAAATAGAAAATTATCACAGTTATTTCATTCTTTTTTCTGATTTACAAGATATAATAGAAGAGGAACAGTGGAATA	SigH	AGGAAGTCCCAAATATATTGTAGAAG		CodY, ComK
CT-43_CH1488		operon (intra)	+	1533627	35	ATGGGACAAGTATTCCGCCCGTTAGATACATGGTCAGCGTATGTATTAACAAGCTACGAAGCATTTGAGAAGTGTTACGGAAAAGATGCGTCGAAGAAGCGTAAACTATTTAACGGATTTATCCGTACAGATTACTACCAATACTTCGGAAAACGTCCACCGCGTAATTCATAGTATAAAACTCCTCCAGCGCGCATATA	SigF	GCATTTGAGAAGTGTTACGGAAAAGATG	in tandem	AraR, SpoIIID
							SigG	ACATGGTCAGCGTATGTATTAACAAGCTA
							SigW	GTAAACTATTTAACGGATTTATCCGTACA
CT-43_CH1490		operon	+	1536007	15	ATTCGTACAAGTGAAGATAAAGGTGCTATATCAATCTTCTTATCTGATTCAGAAGATGAGAAAGTAGTTGCAGCTGTGAAAAATGTACTGCCAGTAGAAGGTAAAGAATTATAAGGAGAAAGCTTGGCGCTTGCCAAGCTTTTTTTCTATTATAAAAGGAATTTATGTTTCCGTGTCGAATTAAGTTTGAGGTAGAAAAA	SigH	AGGAATTTATGTTTCCGTGTCGAAT		Spo0A
CT-43_CH1492	maP2	gene	+	1538197	27	TACAGAAAACAAATGGTAGTTGTTTTGAGTTTTTGAAAATGAACTACATATGTAAACATGATTAAAAAACAGAGGGGTCTTCTGTTTTTTATTTTGATTTAGAAATATATGATACATATTTTTGTACTTGTTGTATGTAATAGAGGGTTTTGAAATTTTCGTAAAGGATGTGTATGATAGAAGTTTAGTAGCGAATAGTA	SigA	TTGAAATTTTCGTAAAGGATGTGTATGAT		PurR
CT-43_CH1493	xpt	operon	+	1539285	12	TAAAATAAATAGTTAGCTACACTCATATAATCGCGGGGATATGGCCTGCAAGTTTCTACCGAAGTACCGTAAATACTTTGACTATGAGTGAGGACGAATATAATTGCTTGTTTAGCATTCTTTTTTTGCGAAACTCCAAAAGCGCGTCTCTCACTTGTAACGAGTGGTGGCGGCTTTTGGAGTTTTTTTATTGCATAAGA	SigA	TTGACTATGAGTGAGGACGAATATAAT		Hpr, HrcA
CT-43_CH1496		gene	+	1542530	65	TACAGCTATTCCTCTAATAATATCAATGGAGTGTATCCTCTCGCCTTGTGTGAGATTTTGTGTCATTTTTTTCCTCCTTGTTAAGTAATTCCCTTTTATTATACAAAATGTAAGATGGAGGGGGTAGGGGATATTTCCATTTTTTTAAACTGTTAAGTTATGTAGGATGAGATATAATAAGAGTGCACAACAAGTTTTAA	ND			FNR, Xre
CT-43_CH1497		gene	+	1542852	93	TGGTGCATGAGTATGGTATATGCATTAGTAGCAGGTACAGTTGCTGTATATGCAGTTATTGCAAAGTATGTTTTAAATGGAGTAGGAACAGCAAAATGAGTGATATGACATAAAATCCCTTTCATTTGTAAAAAGAATGAAAGGGATTTTTTATTTTTAATGAGAATATGCTGAAAATTTAGTATGATAGTAAAGTGAAA	SigH	AGGGATTTTTTATTTTTAATGAGAAT		AbrB, CodY
CT-43_CH1498		gene	-	1546870	8	TGCTGCCCCCTTGCTTTGCTACGTATGTTAACCCTCTTTGTACATATATAGCTATTTGCCGTTCACTTGGATCAGCAAGTAGCAATAAAGACTTCGGTATAGCCTCTTTTAAAATACGTTCTATTACAAAAGACATAAAAAATCCCCCCATCTCTATTGTTCTAAACCCTCCTTGTCTACCATAAATAATAGAAAGGAGG	ND			ND
CT-43_CH1503		gene	+	1549618	6	TTTCTCTTTAATAAAATATTCACAAGTCATGCGTGCGATAATTTCAGAATTAGAAATATTGGCGTAGTTCCATAAAGCAGGATACCCTTTCGTTTCATCATTAAGTCGATATTCTAAGCGCATTTAATCCCTCTTCTTCCTTTTTCTTCTACTTTATCATGCCATCCTATATAATAGGAATAGAATTTAAAAAGGGGAGT	ND			GltR
CT-43_CH1517		gene	+	1562617	24	CTTGAAGAACTACAAGGGAATGAAGAAAGGGTAAATGATATTAGATTGAAAGCACGAGAGAAAGCAGTGAGGTATTTCTCGTTAACTAAAATGATAGAAGAAACGAAAAATATATATGAGTTAAACAAATGACCGGGTAGGTCGTTTGTTTTTTTATTATAGAAACTTTTAAGAGAGAACTCACATATTATATGAAAAAA	SigW	AGAAACTTTTAAGAGAGAACTCACATATT		MntR, PurR
CT-43_CH1520		gene	-	1581041	17	TGTAAGAATGAAAGATAATCTTCTACTGTTTGCATGTTATTCCCACCTACTCAAAAATTCTCCATCTCCTATCATACATGTTTTTACACACTATGAGAATGAAATTTCTTTGACAACTTTGTAAATCAATCTTCTACTTCGCTTACAATGGAGGATTTTCTAACAATCTGAAGGAATATGTAAAGTGGAACTTATTTCAT	SigH	AGGATTTTCTAACAATCTGAAGGAAT		TnrA
CT-43_CH1526	rnhA_1	operon	+	1584492	45	AACTTGTGCAATTGGTGAATTTGTTGTCATGGCGATTGGTATGCCTGTAATGTACTGGATTAATAAGCGAGTACAATTTGAAAGATTTATGTAATAGATGAAAGAGCTATTCCTATAGGGATAGCTCTTTTTGTATGTAATCATATTGAATATAATGCTGTGACTCTAGATAAAATATAATAAAATAAAGTGAGGCTTCA	SigG	GAATATAATGCTGTGACTCTAGATAAAATA		CcpA, DegU, PerR, PucR
CT-43_CH1528		gene	-	1585765	97	GTTTAACAACGAAAAAGGTTTTGGATTTATCGAAATGGAAGGCGCTGACGATGTATTCGTACATTTCTCTGCTATTCAAGGAGACGGCTACAAAGCTTTAGAAGAAGGTCAAGAAGTATCTTTCGACATTACTGAAGGTAACCGCGGACCTCAAGCTGCTAACGTAGTAAAACTTTAATCCAACATATAACAGGAGGTTA	ND			ND
CT-43_CH1529	cspB1	gene	-	1586099	114	ATGTCGGTTCTCGTTCTTATTCCTTCATTATCTAATAAATAAGACTTATTCATTCTTTCACCTCATTATGTATAGCATTCAATTAAGAATATTACATACTCGGCCTGTCCTATACCTATTTAAAAATTTGACTGAAAAATTATTTAAAAATACAAAAAATAAAATCGCTTACTTGACTAAATTCTCCCAATTCGTGTATA	ND			DegU, PurR
CT-43_CH1530		operon	+	1586229	18	AATTCATTTAAAAAATAATATAAACTAAAAATGCTATATTCTTGAATATTCTGCTAAATGATTAATTTAAATATACACGAATTGGGAGAATTTAGTCAAGTAAGCGATTTTATTTTTTGTATTTTTAAATAATTTTTCAGTCAAATTTTTAAATAGGTATAGGACAGGCCGAGTATGTAATATTCTTAATTGAATGCTAT	SigH	ATGATTAATTTAAATATACACGAAT		DegU, GltR, Hpr, SpoIIID
CT-43_CH1533		gene	+	1588084	41	GCAACCGACGTTTGCAGTAAATCATGAAATATTTGGTCTCATTATTGGAGAAGTGCAAAGAGGAGAAGTAACAGTGTTTGCAGTGGAACATATTATTCCGAAGCAAAATATATTTGGACCAAATAATTTTTTCTCGACAATAGAACAGCAGGCAAATTTGTAAAGTGAATAGAATAAGAATAGAAAAGAAATAGTCGTAA	SigK	AACAGTGTTTGCAGTGGAACATATTATT		RocR
CT-43_CH1536	bioA	operon	+	1590994	65	AAGATGAAGCGAAATTTGATGAAATTCTAGTGAAATCTAATACTGGTCATGGCATTAGCGATGCGTCTTCACATTAAATAAAAGAGGAGCTTTTCGATAGATAAGAAAAGCTCTTTTTTCTTTTGTCATTTTCTTGTAAATATTACTGATTTGTAAGTAGGATTTGTCTTAATTTTGTGGAATGAAAATAGCAGGGAGAA	SigH	AGGATTTGTCTTAATTTTGTGGAAT	in tandem	Comk, Hpr, ResD
							SigL	TGGCATTAGCGATGCGT
CT-43_CH1538	napA	gene	-	1593987	7	TCATACCTAAATCAAATTCCATCATGAAAATCTGCTATTTTTTCATTGATTTTTAATAAATTTTATTATATATTAATTACAGGTTCAAATTACGAGTTCAAAAGAACTTGTAATCAGACCCTTTTGTTTAATGGGTTTTACATATTTTCATTAGGCAAATTCCGAGAAATCGTATGATAAAATTAAAAATGACGAGGAGA	SigB	GTTTTACATATTTTCATTAGGCAAA		CodY, MntR, PerR, PucR
CT-43_CH1542		gene	+	1597433	13	ATAGTAAAAATAAGATGAAAAAGAACGACACGTTACATAAAAAGAGAAGCAATAGAGACACTCCTTGGTGTAAAGTTGTACTTACTATTCCCGAAAGTAATATAAATATTACCTTTCAGAGGATAATTTAGGGTTTATTGGAATTTGTCTGTATACAAACAAATAAATGGATATTATCATGAAGGAAGTAAAAGAAAATA	SigH	AGGATAATTTAGGGTTTATTGGAAT		AraR
CT-43_CH1543		gene	+	1598159	14	ATCATTCCATCGAATGTACGAGAATATTTAGCCATTACACAGTATTGGTTTATGAATCGAATATAGTGAAAGTGATCCCGTCTGAAACTTCAGACGGGATTTAATTTGAGGAAAATCTTACAAATATGTCACGTTAGTGAAAGGTAAAGCGATAGTTTCTAGAATGATTTCCTGACATAATGAAAGTAACAAAAACTATT	ND			CtsR, TnrA
CT-43_CH1544		gene	+	1598658	9	GTAAAAGGTATTAAAGTCTTGAAAACGGCGTAATAAGACAAGAAAAAATTTCATTTAAATTACCGTTAATATAATTTCATTTACCGTATTCATAGACGTTTTAAAAAAAGAGCACTTCAAAAAGAATTGCTCTTTTTGTGCTTATAAGTTGTGAATATTGAAAAAGATGTGTTAATTTTTCATTATGAAGAGAAAAAGGA	SigF	GCTTATAAGTTGTGAATATTGAAAAAGATG		DegU, Hpr
CT-43_CH1545		operon	+	1599597	25	AGTGAGTAAAAGGGTAAACCTGAATGCGGGTTTGCCTTTTTTGAAAGGAGAAATACCTAAGATCAGAAAGTTGTCTATTCTTTCTGATCTTAGGTATTTCGTTTGTTATCATATATATAGAAATAAAAGTTAATAAATTTTTACAAAAGTGATAGAAAATGAGAATGAAATACCAATAGTAAGTAAAGGCAGCTGCTAAA	ND			DegU, PurR
CT-43_CH1582		gene	+	1629325	65	AATATTTCGTGGTAACGCAAATTTTTTCGGTGAAAAAATATTCAAAATACCATATAATATAATTAAATGTAATTAATATGTAATTTTGCATATTAATAAAAAAACATTTTCCAAATTTTTATACTTTCTATACATTTTTGTATGTTTATTATTTGACAGATAATTTCGAACTGTTATAATATGGATATGTAAAAATTGCT	SigA	TTGACAGATAATTTCGAACTGTTATAATAT		AhrC, BkdR, ComA, ComK, DegU, Hpr, LevR, PerR
CT-43_CH1584		gene	-	1632686	56	ATATCACCTTTTCGGTAAACAAAGATAATCTAATATTAGAGTTTTTTTTTAAAGTTTGCAATAATCCTTTTAATAATTATGTAATAAAAAAATGAATATATTGTTAAACTGTTATTTTTTTATATTTATTAATTCGAATTTTTAGTTGACACCCGTTGTGGCAAGGATTACAATAAATCTCGAAATTGATTTTTTCGCAT	SigA	TTGACACCCGTTGTGGCAAGGATTACAAT		AbrB, AhrC, ComK, CtsR, PurR
CT-43_CH1585		operon	+	1632873	15	TGAAAAACGGTAATATGCGAAAAAATCAATTTCGAGATTTATTGTAATCCTTGCCACAACGGGTGTCAACTAAAAATTCGAATTAATAAATATAAAAAAATAACAGTTTAACAATATATTCATTTTTTTATTACATAATTATTAAAAGGATTATTGCAAACTTTAAAAAAAAACTCTAATATTAGATTATCTTTGTTTAC	ND			ComK, DegU, PerR
CT-43_CH1602		gene	+	1646971	72	CCTGACTGGGGTTTAAAATGGTTAAATTACATACCAATTGCGATATTAGCAGCGCTTTTAGCACAAGTTTTATTTATGCATGAGACGATGCAGTGGGATTATCTTATTGCAGCAATTCCAACATTTCTTGTAGCAATATATACTCGTAGTTTATTAGGTACAGTATTAACGGGAGTGGTTGTGATTATTTTGTTACGTTT	SigB	GTTTATTAGGTACAGTATTAACGGGAGT	in tandem	CtsR, ResD
							SigD	TAAATTACATACCAATTGCGATAT
CT-43_CH1606		gene	-	1651338	6	CCCTGTGTCATATAGAACTTCAAGATAAACCAGCTGCTCTGAAAGAAGCAAAAGAAGCAGTTCAAACGATAGATGGTTATCCTGATTCCATCTTTTCTTCATTTATTAAAGAAACATTACAAATAATACAAAAACTTTAAGAATGTCTCTAAATGGTATATTATTCCTCTTTTTTAGCAAAGATAATAATGATGGGAGGA	SigG	GTATATTATTCCTCTTTTTTAGCAAAGATA		ND
CT-43_CH1616		gene	-	1663317	72	TTGACTAAAAAAGATAAGAGGCTTACTACATTCTATATGCAGCAAGCCTCTTTAAAGTTGTTTCAAATTATATCCATCTGCTTATGTAATGCTTAAAAAATGAATAATAAAGTTGTTTACTTCTTATTGAACTAACGCCCCCGTTAGTTTAAGTGTAACTCTTCACAATTATTTCATATTATATAGGTAAATAGAAAGAT	ND			AhrC, DegU, PerR, PurR, Xre
CT-43_CH1617		gene	-	1663972	12	CTTATAATTAGTAATGTGGTTATTAGTTATATTTTTATTATAAACCTTTTTCTTTTAAAATACTTCGATTTCAACTTTTTGTAACAAAATTGATTTTTCTAATATTTTGTTCGTAAAAATGGCATATTTTTCACAAATTATACAAAACTTCACCATATGTACTATTACCATATGAGTTATATTATTAAATAGAATAAAGG	ND			AraR, ComK, DegU, PerR
CT-43_CH1623		gene	+	1667143	43	GGTATTACTCATGAATTATTTTAATTCGAAATATGATTTAGAGTTTTGGAAAACACTTCATATGCCTGATGTGTATCAATTAAATTTTGATAAAAATCGTTTCATTTCTGCTGAAAGAATAGAGAAAACAGGTCATCGGTTAAATATTTTGTAAAAGTTTATCAAAAAAAGAGGAAAGAGAGAAGTTATTGTAGAAGTAT	SigH	AGGAAAGAGAGAAGTTATTGTAGAAG		AbrB, CodY, CtsR, DegU, GltC, GltR, Hpr, LevR, ResD, Xre
CT-43_CH1627		gene	+	1669346	11	CGTAAGTGATAATAAATGCTCTCCCAATGTTGATTAATGTTGTTCATAATAATAAATCTCCTTTTTTATATCGTATAGTAAGATATATTCGTTGTTTTAGAAATAAAATCCTTTTATTTGGATAAAAAATGTTGAAAAAGTTTATTTTTATTGAAATATAAGGTAATCTATGTGTAAAGGTATACATTTAGCAAGAGAGA	ND			CodY, ComK, Xre
CT-43_CH1628	asnO2	gene	-	1672066	58	CGATTCCCCTTATTGTTTTGTAAAAGCTTTTACACCCTATATAACGTCTGAGAAAATTTTTTCTCTCATCTTTTTTATTTTTTGTATGTAATGGAATACTTTTCCTTAGCCATTGTCTCACATAACTATGCGTTCAAAGAAAATTTTCTCAAGTCTACAATTTGGTTCATGTAGTACACTATTTATATAGTCATTCTTTA	ND			ND
CT-43_CH1632	czcD	gene	+	1675172	88	GTAAGTCGTTTCATAGTTATCATATTGTTCTTTCACTACAACAAGTTCACGTTCCATACAGAGAAATAAACGTTTCATTTAAGTAACCTCCTTAAAATTCTTTCATTAGTAAACAATATGAAAATAAAAAAGAAGTAGTCTTGTTTTATTTGAGAAAAAGGGATTGTCTAAAAAATAGCGAAGTGTGTATACAGAGGAAG	SigH	AGGGATTGTCTAAAAAATAGCGAAG		AbrB, DegU, SinR
CT-43_CH1633		gene	+	1676226	127	AAGGTAATGAAACGCAAAGTGTTTTAAAAGAGGCTACGGATGTATTAAAGGAGAAGTTTCATGTAGAACATGTCACCATTCAAGTAGAAATAGATGGTGAATTTCACCATGATGAGACAACTTGCAAAGTATGAAAGAAAAAGGATAAGAAAAAGTGTCATAACATTTTTCGCACGGCATACATATATATAATGTGGCCA	SigE	TCATAACATTTTTCGCACGGCATACATA	in tandem	LevR
							SigX	TGAAACGCAAAGTGTTTTAAAAGAGGCTA
CT-43_CH1640		gene	+	1682047	28	GATTATTAGATGAAACGACATATAAAGGAACAGTCTTTCCACTTGTAAAAGTAAACAAAATCGAGAAAATTAATAAGCCAACTGACCCATATGTATATGATGCTTTACCTCAATAGAAAAGAATAAATTCTTCATATTTTCATGAAATAGAATCATAATCAAGGCGATAAAAAAATAAAGATAAGAGTAATTTGGTTTGT	ND			DegU, Fur, Zur
CT-43_CH1645	fumC	gene	+	1685921	21	CGCACCTGTTATAAAAGCATATTTTTTCATATTGAATTCCTCCAGTAGTGTTATAGTAGGTTACAATGGAAAGGATACAGCCTAAACTTAAGTTTAGGTCAAGAGGAATTTTTAAAAATAAATATAGAATATCTATATATAAGAGTGAGAATTCTTATCATTTAAGAGGAAGTCTGTTATTATAAGAGATGTAGGTATTA	ND			AhrC, ComK, Fur, LevR, PerR
CT-43_CH1650	pepE	gene	-	1691578	13	TTAAACATATTTTTTCCATATTTTGAAACATTAGTATGAAATATTATATATCAATGAATGGTTTCTAATGCATTGGTATATATAGTCAGTAGTTTCTTTACTATTCCGATATACTTAAGCTATATTTTCTAATTATTGATTACATTACGGAAGGAATGTAACTCTCTTCTATCGAATTTTTATATAACAAAAATGATTAG	SigH	AGGAATGTAACTCTCTTCTATCGAAT		AbrB, GltC, GltR
CT-43_CH1652		operon	+	1692456	8	ATCGGGAATTATTTGCCCTTGGGCGTAATGAGAAGTTTAGTGTACAAATATTAGAGCAGTACCTTTTTGATACATTTGGAGAAAAATTAGGTTTAAAATGAATGGAATAGCCTATGTATTTATAGGTAGTTAATTTTCGTATATATCATTTACGTTTGACCTTTCATTTAATTTATACTACAATTCGTAGTGTGAAAGGA	SigA	TTGACCTTTCATTTAATTTATACTACAAT	in tandem	CodY, DegU
							SigA	TTGATACATTTGGAGAAAAATTAGGTTTAAAAT
CT-43_CH1658	rapABE	operon	-	1697126	45	TCCTAAAAACATATTTACAAGTAAAACTATCCCTCCCATTGATGCTAACGTATCATGAGTCAGATTCATCCCACCACTACCAGAGGCACTTGTAATATTCACATAAAAATAAGAAATATGTAAAAATTAATTAATTTTTCAGAATTTTGTTGAAAAATATGGTAAAATCACTCTTATACTTCTTCTATTTTGCTATTATA	SigA	TTGAAAAATATGGTAAAATCACTCTTATACT		CodY, DegU, ResD
CT-43_CH1666	sigW	operon	-	1703729	34	AATGCGTCAAAAAGGAGGGAGAGACCGATTGAGGAAAAACAATTAATTGAAAAAGCACAGCAAGGAAGCGAGCATGCTTTTCGTATCCTTGTACAAACATATCGTCATTATATTTTTCAAGTTATCTTTTCTATTTTAAGACATGAAGAAGATGCTAAAGATGTTACACAAGAAGTATTCGTAAAAATTCATACCTCTCT	SigG	GCATGCTTTTCGTATCCTTGTACAAACATA		AraR, Zur
CT-43_CH1673	pyrH1	gene	-	1711360	6	ATAAACTTGATAAGCAATCAGATTATTTCGTATAATCAAAAAGATATATACTTACAACAAATCAAAAGGAAAAGGAGTGGATGTTATGAAAAACTATACAAAGCAATTCGTCCTATCTTCTTCTTTTCTTTTTCATTTTCTTAAAAAGGAACAAAGGCATTCGCCTTTGTTCCTTTTTTATTGCGATCTATATAGGGGGA	SigA	TTGATAAGCAATCAGATTATTTCGTATAAT	in tandem	ND
							SigH	AGGAAAAGGAGTGGATGTTATGAAA
CT-43_CH1674		operon	+	1711693	38	CTTTTGATTTGTTGTAAGTATATATCTTTTTGATTATACGAAATAATCTGATTGCTTATCAAGTTTATTTTATCGTTTTTTAACAAAATGGTGTCAATGAAAAAAAGAAGAAAAATATTTGAATTTTTTGTGACGAACTTGTAGGTTTTTGTATGATTTTGTAGGTTCGCTTATAAGATGTGTGAGTAGCTTTTATAAAT	ND			CodY, ResD, Spo0A
CT-43_CH1685		operon	+	1727164	6	CCTCTATCTCACGTTTTAGGCGAGAGTGTTTGATTTATGAAGTTGTTGGTAACATTTGTTTTATAATAATTTAAATTTTTCGGGGAATCAAGTGTTTTATATATATTTTAAAAATTCTTTCTTTTTTCTGAGGAAGTTTGTGAAAAATGTAGCAAAATAAATTCATTGCATGTACATTAAACTTATAGTGCATAGGAGGT	ND			DegU, PerR, ResD,
CT-43_CH1694		gene	-	1737210	9	AGGAAACATGTGTAAAATCCTTTTCAAGGAGCTTAACTCCCTTCATTATCAATTTTAGAAACTTCTCGTATATTATTTTTACAGCACTCGCCAAATTCCTTCATAGTAAGTTAAGTATTATCGTTTTAATACAACAAAAATCTTTATTGACATTTTTATAACCTAATATTAGTATCAGGTTATAAAAATAAAAGTTAGGA	ND			PerR, PurR
CT-43_CH1696	hflX	gene	+	1738253	168	AATGAACGGAGGGGCTTCCTTTGATCTTAATCAGATTACGTCTCAATACTTTGTGCCAATAATTGAATAGCGCTCAAAGGCTCTGTCTGTGTACAGAGTGAACGGGATTGGTCTGCCTATTTTAAAGGAACCCTTTATTAAACTTATATGTGAAAAAGAGGGAGGGACGAATACGCCCTCTTTTTGTTTTGCCTTTATAA	ND			BkdR, CodY, Fur
CT-43_CH1700		operon	+	1742686	29	AGAAAGTATTAATAACTTGCGATAAATCCAATATCGGTTCTGCTAAAACGATTCAAAAGGTTGGAGGTGTGTTAGAAAATGAAGTAGTTTCTTCTCGTACTGGTGAAGTTATTCAGCGCTATTGGATAGAAATATGATTAAGTAGGAATTTGAAAAGGTAATGCAAGCTGTAATATCGAAATAGATAAATGAAATATAGG	SigH	AGGTAATGCAAGCTGTAATATCGAAA		Hpr, Spo0A
CT-43_CH1704		gene	+	1746938	199	ATTTGTATGTTCCGAATAATGCCGTGATAATAAAGAATAGTGTAACGATTGTAATGATAATTTTTTTCTTCATAATGTAACCTCACAATGATTTTTAATTCAGTTAAAAAGTATTATATCAAACTAAGTAATTTCGTGCTTTAAGAAGGGTGTGGATGCAAGGAGAAGGAATTTATCATATAATAAAATGCAAAAGGTAT	SigG	GTATGTTCCGAATAATGCCGTGATAATA	overlapping	AhrC, Fur, PerR, Xre
							SigH	AGGGTGTGGATGCAAGGAGAAGGAAT
							SigK	TGCAAGGAGAAGGAATTTATCATATAATA
CT-43_CH1709	msrA1	operon (intra)	-	1751166	11	CGCTTTCAATCGCTTAGGTGAAGTAGAAGACATTGCCGATACTGCTGCATTCCTTGCTTCTCCAGACAGCCGCTGGGTTACTGGACAATTAATTGATGTGAGCGGAGGATCTTGTTTATAAAAAACATATATTTTCAAATCTTTTTTATTGCGCAATAAAACAATTTATATAATACTATATAAAACATATACATTTAGGA	ND			DegU, FNR, Zur
CT-43_CH1710		operon	-	1752053	49	CTCTTCTTTGCATATACAACATATAAAGTTAGAAAATTCTTAATTAACTTTTATTTGTTACACGTATTATAGGACGTTGTTCTTTTCCTTGTCAACATGTTTTTTCAAAAAAATCAAAATTCATTCTATTTATTTTTTCTCAAATCAAAATTGGAATGCATTACTTACATACACTCATATATTACTTAAGTATGTTTGCA	SigE	GAATGCATTACTTACATACACTCATATATT		SinR
CT-43_CH1720		gene	+	1763267	6	AATTGTAATGCTCGTTTAATACCGATAAATAATAAGTAACCAACTTCATATAGAGGAGTTGGTTTTATTATGAAAATGATGTAGAGATGTAGTGGTTTTTACTAGAAAATAGCGGGTTTTGTAGTAAATCTTGCATATAAAGCAAATTACTAAACTTTTTACAAGAAAGGGTGTAGAATGGGTATCTAAAGAAAGAAGGT	ND			DegU, FNR, Zur
CT-43_CH1722		gene	+	1765464	52	GCATAGGCGAACCATGTGCTAAAAATAGTGATGGCATCATAATAGTAGAAACCTCCTAAAAATTATATAATTACTTTATGTAAGTAACTATATAATTTTATTTTTGATTCGTCAAGAGATTAGTTTGAAAGCAAGTCTGAAAAATACATCATTTGTCATAATGAAAGCAATTACATATAATATAAAATAAGAAAAGTGAA	SigA	TTGTCATAATGAAAGCAATTACATATAAT		AbrB, CcpA, CodY, ComK, DegU
CT-43_CH1731		gene	-	1776061	29	TAAAACCTTCTTGTTTTAAATTCACATTAATAAATTGAATAATATCTTTATCGTCATCTACAATTAATATCGAATTTTTTTCCATTTCCAAACCTCTTTTTTGAAATATATTCCACATCTAAGTTTATCATAAATCAAATCTACCCTTACACCTTGAATAATCTTTATTTTCAGATTAAATTATATAATAACAAATACAT	SigA	TTGAATAATATCTTTATCGTCATCTACAAT		AhrC, DegU, PurR
CT-43_CH1738		gene	-	1784198	18	AAAATCCTCCGACTCCACCAGCGCCTAATACTAAAATCCGCATACAGCATGCCCCTTTTCAAAATACAATTTTATAACTTTTAGTATACATAACATTATACATGTCCTCTACTAAATAAGCTGAATTTTCACTCTCAATTGAGTATAAAAGAGTGGTTATTTTCAAATAAATTTGGGCATGTTGTTTCTATAGCATATAT	SigB	GGTTATTTTCAAATAAATTTGGGCAT		CodY, ComK, PerR
CT-43_CH1739	panE1	gene	+	1784227	129	CATCGAGATGATCGAGCCGAAAAGGACGAAAATCGTTTTTTTGTAAGAAAGGGAACATATTTTGTTCATATCCAGCTTTAAACGAAAACGGGAATATAAATTGGAATATAGCTGTTGTTACACCTTTTTCCTCAATTGATTGTATTGCCTCCATCTACATTGTGTCCTTTCCATATATGCTATAGAAACAACATGCCCAA	ND			ComK
CT-43_CH1756	deoC	gene	+	1803612	12	TTTTTAAAAATAATTATGGATATGGAGATACATACTACCATTGTTAACAAAGAAAATTTGATTATATATGAAGTGTTCTTTGTTAGAATGCGCTTTATTTACTACAAGAAAATGCCTTTTAAAAAATAATGAACAAAATTTCAAAAGTGTATTTACATTTGTTCAACTAAGAGTTAGAATGAAGTTGTTAAAAGATATGA	SigG	AAATAATTATGGATATGGAGATACATACTA		CcpA, CodY, DegU, LevR, LexA, RocR, SinR
CT-43_CH1767		gene	+	1813219	37	GCTACATAATGTTTCAAAGTTATGGCTCCTTTCCTATATATGAGATTTTAAGTATATGGAATAAATATCAAGAAATTGTGGAGTGGTATGCATAATTTAGCGTGGAAGAGGCCCGAGTAATGAAAATTCTCCTTTCGCTATGAGTATAATTAATTGACGAAAAATTATAACAATAATAGAATAAATTGTATTGATGATTA	SigW	TGAAAATTCTCCTTTCGCTATGAGTATA		DegU, PerR, Spo0A, Xre
CT-43_CH1773		gene	-	1822962	10	CTTAAGTTAAGCTATCAAAACTTTTTGTTATTTAATTACCTTATGTAAGTGATTGTAATATAGTCACTTACTTTAGTCAAGTAACTTTTAATAAAAAATAAAATCTCAATTTAAAAATATTAACTAAAATACAATTGAACACCAAATACATCTTTATTACTTGTATAATAAACTTAGAGAGGAAAATTCATATATAGAAA	ND			DegU, GltC, GltR, TnrA
CT-43_CH1775		gene	+	1824099	77	GGTCTAGAAAACGTTAAAAAAGTAGCAGCGAAATTTTAATTTATGATAGTAAATCGAAAAACCAACATGGATGACCGTGTTGGTTTTTCAGTCTATTTTTCATGTTAAAAAATGTATATTTATAAAATAAAAGAAAAGTTCGAAAATAGTATTGCAAAATATTATATAGCAAACTATAATGAGTTCAAGAATAGTTGATA	SigA	TTGCAAAATATTATATAGCAAACTATAAT	in tandem	DegU, Xre
							SigG	GTATTGCAAAATATTATATAGCAAACTA
							SigA	TTGAAAATACATTTTCGTTTTGTTGTATAAT
							SigF	GTATAATTCATAATTTTCCTGTAAAATTG
CT-43_CH1858		operon	-	1890405	6	GATACATTACAAGCAATACTTGATACATTAAATAAGTTAGCTGCTGATCAAGGAATAGAAAAAGTTTATGGTATTAAAGATGTTATCAAACATGAAAAAGACGCATAATTAGCGTCTTTTTTACTTACAAATATTAGATAAATACTTAAATTTGTGTTGTTATTTGATACAATAACCTTGCAATACACTATCATAGGAGG	ND			DegU
CT-43_CH1872		gene	+	1899963	16	GCAGTCTAAAAATAGAAAATCACCTAGTATATAAAAAGATTATATGAAAAATAACTGGAGTCCACCGAAATATGTTGGTGGATTCCAGTTAAACGAATCTAACAATATGAAAAGAAAAAAAGGATTCTTCTCAATTAGTAAGAAAGATTGTCTATAGAAGTTCATAAAATGTAATAGATTCAATTTCCATCCATTGAAGG	SigH	AGGATTCTTCTCAATTAGTAAGAAA		ComA
CT-43_CH1875	ldh	gene	-	1903733	72	TGGGTTATTCTTTTTAACAAGCCCTGCATGAATAATATGAAGCATTTCTTCCATTGCTAATGGGTTCCCCATGCCATTTCCCCTTTTACAAAGGATTTTACTGAATTATATTCGGTTCACTGAATTCCTATGTTTTGTTCGCGGATTTGCACGGATACATTTTCAAATACTTGAATATCTTTTATAAAATGTAATAAACT	ND			AraR
CT-43_CH1879	livJ	gene	+	1906440	151	TCCCGACAAACTTAGTAGTAATAGGAGAAGGACTAGATAAGAAACAATTGGCTGAAGGGTTAGAGAAAGTAGAACTTAACTCTAATTAAGGGGAAAAGACTAACTTAAAAATAAGTTAGTCTTTTTGTATGGTCATTACTGAAATGAAACAGTATTTTCAATTGGATTGCAGAATATATATTGATTGTATGTCCGTTTCC	ND			ND
CT-43_CH1880	livH	operon	+	1907859	38	AAGATGAAGTTTAGAGAGAAGGACCACCAAGCGATGCAGACACTGTATTCTATCACATTGAAAAAGCAAGACGGTGTTGATTATCCGGTGCCAGTGTTAGAGCGAGAATTAACGATGAAAGAAACAGAACCACCAGTTCAAAATAAATAGACTGAATTTTCTGTTGTTTTTGTATAAAGAGGGGGACCCTCTTTATACAT	ND			AhrC, CodY, TnrA
CT-43_CH1884		gene	-	1912121	5	TATAGCCATTATCCTTTACCCTTTTCTTAATAATTTCCATGTCATAATCCTTTGGAAGAATGACCTTATATTGCATTCCAATCATGTTTATCACTCGCTTTCAATCTTATATACATTATGATAACTCGATAAGCGGCTAACGTAAAATAGGTATAAATTATGTTTGGTATCATTTATAATGATAGTGCATAAGGGGCTGA	ND			DegU
CT-43_CH1888		gene	+	1913704	10	GGTTGGCCAAAAGCTATGGCAGCTTTAAATATAGTAATGAATGAAATGAAAAGTTAAGAATAATGATAAGTAAGAATTCATGTTTATATGAATTCTTACTTATCATTATTTATGCAATACTCTATCGCTATATTTATTACATTTTATCTTGCTTTTTTATCACTTGCGTAGTAAAGTGATAGTAAGATGAACGCTAGGAA	SigG	GAATGAAATGAAAAGTTAAGAATAATGATA		ND
CT-43_CH1894		gene	+	1921903	3	GTAGTCATAAACAACTTCTGAAAGAAAATGAAAAGTATCGTAAACTTTATGAGTTAGATAAAGGAATATAATTTGAATAAGCAATAATTGTAAAAATAGCTACGCCTAATGGTGAAGCTATTTTTTTTGTTAGATTGCAGGTGTATATGATTGTTACGAATTAAAAATGAATTTCATATTATACATATAATGGAGGGATG	SigE	TAAAAATGAATTTCATATTATACATATAAT		ComK, DegU, Fur, Hpr
CT-43_CH1895		operon	+	1923098	64	TTAATTGTTGTGTTCCCCGTTACCTCACATTATTTCAATTGTAGTAGTAAGAAATTAAAAGAAGATTTTTATAAAGTTATAAATGATTTTCAAACTCAATATTCTTTTCAAATTATAGATCTATTTGATTCACCATTATTTTGTGATGATGATTTTTATGATAGTGATCATATGAATAAAAAAGGTGCAAATAAAATGTC	ND			AhrC, ComK, DegU, Fur, Hpr, PerR, ResD
CT-43_CH1898		gene	+	1927631	18	TAATAAAAAAGAATGAATGCTTTTTATTTTTATCTCGCTATTTGCCGGGCAGTAAGACTTCACCTCAAAATTCAGCGAAAGCAAAGAAATTAGGTGGGAGCTGATTAAAGTTTCACTTTATGATAGAGCAGAGTGTATCTTAACTTATTATGTTTTAAATTTTGCTGACCAAGGCAATACTGAGCCATAGTGAATGTAAA	SigB	GTTTTAAATTTTGCTGACCAAGGCAAT	overlapping	CcpA, CodY
							SigF	GTTTTAAATTTTGCTGACCAAGGCAATACTG
CT-43_CH1903		gene	+	1930445	21	TTTTGGAAGTAGCATTTGTATGAATCCCTTCTATTAAATAGTTTATTTACAAGATTTTATTGTTGAATATTCTTATATTTCAGTATTATAAGTGTAACATAAACAAATTAAAATAATAATTCCTGTATATGAATAAATATACTTTTTACCTTGACTGTATAAAGGAATTGTTGTTAAGGTTAAATGTGAGTGTATAAAAG	SigE	TAATAATTCCTGTATATGAATAAATATACT		AbrB, ComK, DegU, Hpr
CT-43_CH1904		gene	+	1931599	67	GCATTTGGATTAGTTAATTAAGTAAGTAAAATACGAATCTAGATCGCTACATAAGTAAGACTGTTTGTTGTTACTAATTTTAGATAACAACAAACGGTCTTTTTATTTTAACTTTAAAAAGGAAAAAGATTCTAAATACAAGTGTTATCATTTGAGTTTATTTGTTGCTGTGATATTATAAAGTTATAAGCTTATTAATA	ND			DegU, Zur
CT-43_CH1913	fabG	gene	+	1939914	12	ATTTTTTTCTTTTCATACACATACACTCTCCTATGCTGGATTTGTTTTTATTTTACATGAATAATGGTAAAAACATGAAACTTATAAACAAAAACTTTCTATAGTTACCTACAAGTAACCTACGCACATGAAAGTGCATCATTGCCTTTTTACATAAACATAGATACAATTTTAATATAATACATAACTGAGATGATTAA	SigA	TTGCCTTTTTACATAAACATAGATACAAT	overlapping	IolR
							SigA	TTTACATAAACATAGATACAATTTTAATATAAT
							SigW	TGAAACTTATAAACAAAAACTTTCTATA
CT-43_CH1914		gene	+	1940760	33	ATATTGCAGAATTTATCGTAGCGCAGCTGAAATTAAATAAACGTACATTTATTAAATCTGCTGGGCTTTGGTCTACTAATCCATAGGAAGTAAATTTAACTTTAAAAGAAGGGATATCTATTCTGTAAGGGGTAGATGTCCCTTCTTTATTTTTTGTATTCGAGACAGAATTTTCGGTATAATCAAAAGTGAATGGTAGA	ND			DegU, PurR
CT-43_CH1916		operon	+	1942586	3	ATATCCGCAAGATGATGATGATAAAGTGACGAACTATTTAAAACATGTGAAAGCTTTGCCAAAAGATAGTACATCGATTTATTAATAATAGTAAGCAGTAAGACTGTCCTAATTAAGGACAGTCTTATTTTTGTTTATGAATAACAATTTCTCTAACAAAGTGCAGATGAATCACATATGAAAATTTAGGGAGGTTTTTT	SigK	AACAAAGTGCAGATGAATCACATATGAAA		CcpA, GlnR, Spo0A, SpoIIID
CT-43_CH1917		operon (intra)	+	1943477	11	TACTGCAGCATTCTACTCCAGGTGGGCATTTACAAGGATCTGTTGATGCACTAGACAAAATCATTCCGCAGTTAAAAACGAAAGGGGCACGTTTTGTAACACTTCCAAGTATGTTCCAGACATCGAAAGAAAGAAAGAAAGTGAATGTGTTATAAATTGGAAAAATAAGGGTTGTGTCGTATAATGAAAGTGTAAGTTAG	ND			RocR
CT-43_CH1918		operon (intra)	-	1944495	10	ATCTACGCAATGGTGGTCTAATGATGAAATGACTTTTTTCAACGCTCGCTCACTTGGTTGCCCCAATATTTTCCGTAACTCTTCCTCTGTTGAAATAATCGATTTTATTTCCGTACGCTCGATCCCCACTTATAACCACTCCTTTTTCTTTATTTTCCCAAAATTCAATACAAATATTGTATAATAAAATTTGAGGAAAG	ND			AbrB, ComK, CtsR
CT-43_CH1926		gene	+	1952226	11	TTTGTAAATTCGCATGTTGCGAAGTGCTAAATTTTTGAAATTGGTAAATAGTGACTTGCCAAAAATAAGTACGAGAGTATAATGTGAAATGGAATACATATTGGGTTTAAGTAGTAACCTTACAAAATTGTAAGGTTACTGAAAGGAAATTCAATATGAAGATAAATAGACTTACATTATACTTGGTAAAGAGAAAGAGA	SigA	TTGCCAAAAATAAGTACGAGAGTATAAT		AbrB, FNR, GlnR
CT-43_CH1940	ssp	gene	+	1967287	21	TGCTTCCTTAGAATGGTTTGGACATAATTCAAAAGAGATATTAAAAGAAGAAATGAAAGTATTAATAAATAGAAAATTAGAAGTAGTAACTTCGTAATGTGAAATGATGTGAGAGTCTCGTTTAGAGGCTCTTTTTTTTATGGTAAAAAATAACCAAAAATTTCCATGTATTTTAATTTGAATTTAACACAATTTATATA	ND			CtsR, FNR
CT-43_CH1947		gene	+	1972905	19	AATTCCTCCTTATATTAAAAATAAAAATGAACGAGGGGAAAATGTACTGGAAGAACTAAAGAACTATCGTGTTTGTAGGAACAATGTATAGTATGCTTTTTTAAACTTGTTCGCGTACGAAGGATAAGCCCGTTTTTTGGAGGCTTGTTGATTTTGTAAAGAATGAAGTATAATCTTTGTACTATGATATAAATAAGTAT	SigA	TTGATTTTGTAAAGAATGAAGTATAAT	overlapping	ComK
							SigF	GTATAATCTTTGTACTATGATATAAATA
CT-43_CH1948		gene	+	1973802	25	TATTTCTGTATTAGTAATGAAGATTTGAAAAATCAACGTTTTGAAAATACATGCTGTGTATTACAAACATGCTAATGAAAAAAGGTTGTTCTTTTAAAAAGAACAACCTTTTTATGTGAATTAGTTAATATGCATAATCTCATATGACCTATACGAAAAAGTATTGTATACTCTGAAACTATACGATACTTTTTCGTATA	ND			CodY, ComK, FNR, PucR, SinR
CT-43_CH1951	nadE	gene	-	1976763	111	CGCGTTACATTCCGATATGCGAGTTCTCTAATGTTCATATTACTTCTCCGCCCTTCTTTCTACTAACTATGTTTTTATATTAGTAAAGTACGGAAATACCTTCCATCGATTCAAATGACAAAAACCTTACAGTTTTGAAAGGTTTAAAAAAATTGCTTATACGTAGTACTTTATTTATAATGACTACATTCATATTCATA	SigB	GTTTTTATATTAGTAAAGTACGGAAA		AhrC, PerR, SinR
CT-43_CH1952		gene	+	1976911	102	ACTTCTATCCTTTATTATTTCGCAAAACTAACGAATATACAATAGGATGTGTGTATGAATATGAATGTAGTCATTATAAATAAAGTACTACGTATAAGCAATTTTTTTAAACCTTTCAAAACTGTAAGGTTTTTGTCATTTGAATCGATGGAAGGTATTTCCGTACTTTACTAATATAAAAACATAGTTAGTAGAAAGAA	ND			ComK
CT-43_CH1953	abrB	gene	+	1978889	34	ATTGTTTAAAGAAAATACAGTTGTATTAAGTATTTTCATAGGTATTCAAATTGTATACTTCTTACTTATAAGATCCCGTTATGTAAAACAATTGAAAGAGAGATTACGTATGCATTAAATGTGTTTTTTTAACTCGAGTACAAAATTTTCTAAAAAGAGGCAAGTATTGCCAAAAAGTGATAAAATGGAAAAAGCGAGGT	SigW	TAAAACAATTGAAAGAGAGATTACGTATG		AbrB, ComK, CtsR
CT-43_CH1959		operon	-	1984089	92	TAATGTTACAGCTCTCGTATGCTCAAGCATGCTTACTAATTCCCCTATTTTTTTTGTATAACCATCTACACTTCTTATTCGATAATCTATATTCATATGACGCACCCCTTTCTGCATTCATATTATTGTAAAAATGATTCATATAATAGACTGAAATCTATCGAAATTTTCTGTTATAATTAAATTGAATACAAAATATA	SigA	TAGACTGAAATCTATCGAAATTTTCTGTTATAAT	overlapping	AhrC, DegU
							SigE	TCATATTATTGTAAAAATGATTCATATAAT
CT-43_CH1960		gene	+	1984188	6	ACATTTCCATCGAATCCACTCCTTTTAGTGAATAAGATTCGATTATTTTATATTGATTCCTTTTAATATTTCATATAAGCATATTGAGAAAGTTTGTTTGGGTATATTTTGTATTCAATTTAATTATAACAGAAAATTTCGATAGATTTCAGTCTATTATATGAATCATTTTTACAATAATATGAATGCAGAAAGGGGTG	ND			ND
CT-43_CH1961	rsgA	gene	+	1984771	133	TAATGAGTGGCTCATGTCAGAAAGAAAGTGGCCTAACGGTGTAGTATATAACCAGCACTATCTTTGGTTTCATGTGCTAGAAGATGAAATTAGTCACCGAGGACAAATTAGAATGCTCAAAAATGAGTTATTTGAAAATTACGTTAAATGATGTAGCTTTTTATAGGAGAATTCCATATAATGAGAGTAATTAAAATAAG	SigK	AACCAGCACTATCTTTGGTTTCATGTGCTA	in tandem	DegU, Fur
							SigW	TGTAGCTTTTTATAGGAGAATTCCATATA
CT-43_CH1963		gene	+	1988325	10	ATTTAAAGTTTAATAGAGAACAGACTATCCCCTAGTAGCATTATGCCACTAGAGGGTAGTCTGTTTTATTGTGTAAAATCAAATAGGGATGTAGACTTCCTTTATGACGTTTAAAATGGCATTTTGCATAATGTTTGTCGAAAAATAGAGGTATTTGTTAGCTTTGTGTATAATTATTAACGTATAGAATACAAATAAAA	SigG	GCATTTTGCATAATGTTTGTCGAAAAATA		ComK, Mta, PerR, Spo0A
CT-43_CH1965		gene	-	1990420	17	GTAATGTTTATCTTTTAATAACCTAATTACATTTTACCATACATTCCCTTTCCTTTCGAACAATCGGCTTATATGTAACAAAGTTTTAACACCTTTAATACTTCCCTAATATCATTTAATTCATGTATTTTTTCAAACACTTCATACGTCTAATTGTCCAAGCTCATACATATGCATAATAGTACATCAAGCTCATCATA	SigE	TAATAACCTAATTACATTTTACCATACATT		Hpr
CT-43_CH1966	dps1	gene	+	1990553	92	GATATAAGTAGCAGCTACTTTCTTTGCTACTTGCCATTGTTGATTGTCCATGTTATCCCTCTTTCTACTATGATGAGCTTGATGTACTATTATGCATATGTATGAGCTTGGACAATTAGACGTATGAAGTGTTTGAAAAAATACATGAATTAAATGATATTAGGGAAGTATTAAAGGTGTTAAAACTTTGTTACATATAA	ND			BkdR, DegU, ResD
CT-43_CH1967		gene	+	1991185	9	AAGTTGCGGGCGAAGCTGGCGATGAAACATCAGCTGACATGCTGTTAGCAATTCATACAACATTAGAACAACATGTATGGATGCTAAGTGCATTCTTAAAATAACGATAAAAAATATAAAGAAACCCATTGAAAAATTATTTCAATGGGTTTTTTTATGATTTTTCAGTTTTCTTTTATGCTATAATATAGTAAAAAGGA	SigA	TTGAAAAATTATTTCAATGGGTTTTTTTATGAT	in tandem	DegU, GlnR, TnrA, Xre
							SigG	GTATGGATGCTAAGTGCATTCTTAAAATA
CT-43_CH1970		gene	-	1994176	14	ATCCATTTCAGTGTTATACATTATATCTTTCTGCACAATTCCACCCCTTACTTCATCAAATAGACGTTAGTGGTTTAGTGCATTTTATTCATAAATCTCCATAAACATAACACCATTGCAATTTGAATATTCACTAAAAGTACATAAGAGACAGATTTCATATTTCTTTATGCTTCGTATAATATAGCAATCGCAACGAA	SigE	GCATTTTATTCATAAATCTCCATAAACA		AhrC, GlnR
CT-43_CH1971		gene	+	1994316	25	AATTCTAAATGCTTTTTTGTAGCGTGGTAATCATAAGTATGTTTCATTTTTTAGTCACTCCTTCGTTGCGATTGCTATATTATACGAAGCATAAAGAAATATGAAATCTGTCTCTTATGTACTTTTAGTGAATATTCAAATTGCAATGGTGTTATGTTTATGGAGATTTATGAATAAAATGCACTAAACCACTAACGTCT	ND			HrcA
CT-43_CH1973		gene	-	1997441	41	TTTTCTGATAAAATACGATTTAATAAAGTCGTTTTCCCTGATCCAAGAAAACCAGTTAATATTGTTACTGGAATCATTTCGTACCTCTCCTTATAGCTATATGTTTCTACATTATAGCATATAGAGAAAATCATTTTTGTAGCAAAACATATTTATTGTCTGTACACCTAATTAACTATATAATAACATGTAGTAAGAAA	SigA	TTGTCTGTACACCTAATTAACTATATAAT		ComK, DegU, ResD
CT-43_CH1974		gene	+	1997561	4	GAGAAAATTCTAGCGTTTCAGCCATTTGAACTCGCTCCATTATAAGTACCCCCTTGATGAATAATAATGTTTTGAAAAGGCTTTCTTACTACATGTTATTATATAGTTAATTAGGTGTACAGACAATAAATATGTTTTGCTACAAAAATGATTTTCTCTATATGCTATAATGTAGAAACATATAGCTATAAGGAGAGGTA	ND			CcpA, ComK
CT-43_CH1976		gene	-	2000196	10	TATGCATGCATTTGCAAAAATAATACACCTTTATTTGACAACTTTATAACAAAACAAATCGGAATGATTATTATTTATTGCAACTTTATTAAAGATGTATTATACTAAGTTCGCAAACTAAAACGTAATTATTCCGTTTTGTATTAAAATGATATTTTTCTTCTATAATTGGGGAAAATATATCCGTAAAAAAGAAAAGA	ND			AraR, ComK, DegU, Fur, LevR, PerR, PurR, Zur
CT-43_CH1977		gene	+	2000438	13	AAAAATATCATTTTAATACAAAACGGAATAATTACGTTTTAGTTTGCGAACTTAGTATAATACATCTTTAATAAAGTTGCAATAAATAATAATCATTCCGATTTGTTTTGTTATAAAGTTGTCAAATAAAGGTGTATTATTTTTGCAAATGCATGCATATGTGACAACGCTGTTTTCATATATTGAAAAGGAGGTAAAGA	SigE	GCATATGTGACAACGCTGTTTTCATATATT		BkdR, ComK, DegU, Fur, Hpr, PurR, Zur
CT-43_CH1978		gene	+	2000671	45	TATTTTATTAATATTAGCGGTAGTATTGCCATTATCTTTCGTATTAATTTTTTTAAGAAGATTAATAAGTAATTTAGGGGACGCTACAACAATAACGAAATTACAAGAGAGAGATGAGAAAAAAGAGTGAGTAAAGCACTATGCGTACGCATAGTGTTTTACTTGTGGTAAAATAAGAGCAGGAAACTCCTAAAGGTTGT	SigH	AGGGGACGCTACAACAATAACGAAA		AhrC, CodY, DegU
CT-43_CH1982	oppA	operon	+	2004101	29	TGAAGAAGAGTTTTTGAAGCTGATGGAAGAAATATTTAAAGTTCAAAATCCATTTGATATAGAGGATGGATTACAAGTAAATGCTATTCAAGAAAGCGGCTGGAAAGAAATTTCCGATCGCTTTTTTCTATGTTTGTTAAAATAAATATTTAAAATAATCAGAATCTTTTGTATAATGAAATATATTATATAGGATTTAA	ND			DegU, RocR, TnrA
CT-43_CH1986	cotG	gene	-	2008121	46	CAAATGTCCTTTTTCAATTCCACTAAGTACATTGGATGAACAAAAAAATCATATGAAGGCAGCATGTTTTCTCATCCCTTCTCAGTTCTCTTCATTCAATGTATGCGCCTTGTCTTGTCCATACATCCGCAATCATCTATTTATATAAAATTACACTCTTGTCCTGTTCAGAAAGATGCCTACATACATATCATGTTAAG	SigK	CCTGTTCAGAAAGATGCCTACATACATATCATGTTAAGGA		ComK, SinR
CT-43_CH1987	cotH	gene	+	2008249	8	GACAGCTTTTCTAATATCACGTTTCATAGAAATCCTCCTTATCATGTATTAAAGTGAAAAGGTATTCTTTTTCCTTAACATGATATGTATGTAGGCATCTTTCTGAACAGGACAAGAGTGTAATTTTATATAAATAGATGATTGCGGATGTATGGACAAGACAAGGCGCATACATTGAATGAAGAGAACTGAGAAGGGAT	ND			BkdR, MntR, SpoIIID
CT-43_CH1988		gene	+	2009403	35	GCCCATATTTACTACAAGATCCATACATGAAAGAAAAATTAGAAACATTTGATCAAGAGGCTGATATGATTTATGAATATATAAATAAAAGAAGAAAGTATATACAAGACCACTTACATGAATTGGATTAATTTTGAAAGAGATTGAAACGTTATCAATCTCTTTTTTTTGTATAATAAAGATGTATCAATAAAAATGAA	SigA	TTGAAACGTTATCAATCTCTTTTTTTTGTATAAT		CcpA, GltR, Hpr, Zur
CT-43_CH1989		gene	+	2010138	22	GGAGTTTTTTGGTGAAAATGAATTGCCTAATTTATCAATTGCTAGAAATACAGAAGACCAAATTAAAGAGATGTTTGCCTACATGAAAGACCCGCAGAAAGAGAAATTAATAGATTAATCCTGCTTGAATTGTACATATTGTTAAAATGAAGATATTGGCAGATTGCAGCCTTTATGTAATAATGGGATGGTATGTGAAG	ND			BkdR, DegU, PucR
CT-43_CH1990		gene	+	2010849	11	CAAATTAAAGAGTATGCATCTGATTACACACATTACATAATTATAGGAGCTGTTCTTTTTATTGCTCTATATTTTGGTTTAAAGTATTTCAAAAAGAAAAAAGCAGCGCGTTAAAGTCAATGATTTTTCATTGGCTTTTTTTGTTTGTTTCGGTTCTAAAGAAAAGGAGTTGTCCATAATGTGTAATAATAAAGCGTAGC	SigH	AGGAGTTGTCCATAATGTGTAATAAT		AbrB, BkdR, DegU, SinR
CT-43_CH1991	corA	gene	+	2012515	58	AATTCAGCGAAAGAAAAGAAGTTTGGTTGGGGGCGGGTAGCCCGTAAAAGCCCGATTTGTGAGGCCTAATAATCAGTGGGGGATGAAGCCACCCACTGATTAAAGTTTCACTTTATAATATTTTTCCTATAAAAACGTTTTCAAAATAATTTTTCTATTGAAATTTAAACGTATGTTTCATATGCTGAGAATGGCGGTTT	ND			CcpA, ComK, RocR
CT-43_CH1994		gene	+	2015557	45	GTAGAAGGAGAGATAACTACTGAGTTTTATCAGCCGTTTCATGCGAATATTCCTGTATTAGAAGTAACAAAATGGAATAAAGTTGAACAGCCGAAAGAACAATATGTATTTAGAGGAGCCGATTGATAAAATCGGTTCTTTTTTGTGGACTAAAAGTTCTGAATGTTGCTAATATTAAACATGTAGTTCATTTAGTATAG	SigG	GAATAAAGTTGAACAGCCGAAAGAACAATA		CodY, SinR, SpoIIID
CT-43_CH1996	cotI	operon (intra)	+	2017679	19	GAAGTTTTTATTTAAATTGTGAGTCTAACTGTATCATATATGATAAAACAGTTGTTGATGAAGTATGGAGTCGATTAAAGGTAGACTTTCATAAATCAAAACGATTTTCTGAAGAAGATTTTGAGAAAATTAGTAGATGGGATTGGTTTTTAGCAAGAATAGCAAATGTTTTAGCATCATATTTATAACATATAGACCCT	ND			LevR, Xre
CT-43_CH2000	corC	operon	-	2021133	32	AACGAGAAGCGTTCCAAAACCTTAATTGAAATAACCCTCTATAATCTAAAAGTAGGGGGTTATTCCTTTTGTATAGCGGACAAAATAACAGCAAATTCAAAAACTATTACAGAAACATACCAATATTTGCCCTTTTCCTTTGACTATTCTTTTCATTTAGATTTATTATAAAAGTATAACATAATTGCAGGAGGTGACAT	SigA	TTGACTATTCTTTTCATTTAGATTTATTAT	in tandem	DegU, Fur, IolR, PerR
							SigF	GGTTATTCCTTTTGTATAGCGGACAAAATA
CT-43_CH2004		gene	+	2023818	44	AAAGTAAGGAGACAAATTATTACTTTTCTAAAAAACAATTAGGTCCGTACAATGATACATTGAAGTGATTCAGAATTCAGAGGGAGGGTTTTGGATGCGGAAGAAAGTGCAAGTGAAGGATTCATGAATAAATTATGACAAGAAAATGAATAATTTTCAGAAAAATAAAATAAATTATTTATTTTTTTCTGAAAATATAA	ND			AbrB, DegU, Fur
CT-43_CH2006	csaA	operon	+	2026362	6	GCGATTTCTAATGTACTACAAATGTTACCGTTATATAACGAAGGAATCGGATGGTTAATTCCATCATGTATTGGCGGGATTCTCGGTTTCTTCTTCTATAAATCAAATGAATCAAGTGAATTACAAAAGAAAGGTGCTTAGGCACCTTTCTTTTTTTGAAGGGGATTTTTGTATTTTGTCTAAGTAATAATTGGGGGGAA	SigB	GGTTAATTCCATCATGTATTGGCGGGATT		RocR
CT-43_CH2010		operon	+	2029302	33	ATTATTAGCTCACTTCAATCTTGGAAAAGCGTAAGTGTAATGCTTACGTTTTTTGTGTTGGTTTGAAATGTGGATAGCAAGATGTCACAAAATGGACATGATTAATAATTATTATAGCGATATCGAAATTTGTCTAATTATAATAGGAGAATTAGAAAGGGATTTTTGAAATGGCAGAGAAAATCTTTTTACAAGGAAAA	SigH	AGGGATTTTTGAAATGGCAGAGAAA		DegU, PerR
CT-43_CH2015		gene	+	2034129	123	GTAATGCATGTTTTGGAACCTAAGTAGTAGGTTAGTGACAGGTTTCTCAATAAGAATAACACCTCTATAAAAATAGTATTTAGTAATTAGAATAATTGTAATTTAAAAAATGAAATTTTTAAAGAATTTAATTTTTTGTCACTTTTTGAAAGGAATTTTCATGTATAATGAAGAATATATTGATATAGTATTATATTAAT	SigA	TTGTCACTTTTTGAAAGGAATTTTCATGTATAAT	overlapping	ComK, DegU, Fur, GlnR
							SigH	AGGAATTTTCATGTATAATGAAGAAT
CT-43_CH2020		gene	+	2038365	35	AGTTGAAGAGAAGGGCTGATTTCGTTACAACGAAGGCGAGTGAAGGCGGAATTTCTTATGCCTTAAAGAAGTTGCACATTATTTAAAACTGATAGCTAGTCAGTGTGAAAAATCCTGTTTTAATAATAGGATTTTTTTGTTCAACAATGTGCTTGCAATAAAAGGAAAAATATGAGTATAATGAGAAAGTAATTAGGTAA	SigA	TTGCAATAAAAGGAAAAATATGAGTATAAT	overlapping	CodY, ComK, DegU, LevR, MntR
							SigH	AGGAAAAATATGAGTATAATGAGAAA
CT-43_CH2028		gene	+	2046365	80	TCGTAAAGTGGGAGATTCGCTTAGAAATGCTGGTGGATATCAAAGGGCAGTTGAGGAAATATTTGAATTAAAAATGAAGCCGTATGTAAAGATTAACTAGATGTTAAAAACACACTTACTTTTAATTTGTAAGTGTGTTTCTAGTATTACGCGTTACATGTGTTACATAAAAATAGCAATAAAGGTAAAACTTTTCTGTA	SigH	AGGAAATATTTGAATTAAAAATGAAG		AbrB, DegU
CT-43_CH2032		gene	-	2051330	26	TTTAAATATGATATTCCATAATGTTTCTATATCCGATTCTTCTATTGTACGAATTGTAACTTTCTTCCCCTTTAATACAACGTTTTGCATAATTCCCTCCTGCATTCACCTTTATTTCATATATAATTATAATGTTTTTTCAGAAAAATCAAAACCAATATCATATATTATATTGTATAATTTTGTTATAAGATACCAAT	ND			Fur, PerR, ResD
CT-43_CH2045		gene	+	2056847	14	TAATAAACAAGTTAATGGCTGCTTCTTCTTTTAGGTAAGCGAATACTTGTTCATGATCTTTCTTTGTTAATTTTCGCATCATAAAGAATCGACCTCTTTTTTTATTTTTCTAAATATTACAACTTAAGTTTTTTGAAATCAATATAAAATTTTATGTTTAGTTCACAAACTTTCGGAAAAACTAGGAAAGATATGACAAA	SigB	GTTTAGTTCACAAACTTTCGGAAA	overlapping	GlnR, PerR
							SigF	GTTTAGTTCACAAACTTTCGGAAAAACTA
CT-43_CH2051	fhs	gene	+	2060342	14	GTTATAGATGGCATCGGCGTATATAAGCGCGGAGTAAATGAGAAGATGTTAGGTCAACTACCTACAGAGTTACAACAATCGTTAACATTCTTATGGGTATTTATGTTAAAAAACGTATAAAGAAATGAAAGAATTTTTAGGAGGTAAATAAGTGCAGAAAATACAAAAAACTGATACAATATCATCAGAACCAATTAAAG	ND			CodY, DegU, Xre, Zur
CT-43_CH2053		operon (intra)	+	2062531	151	CTGTGGATGCAAAGAACTTGTCTGGTGAAATACTAGAAGTGCCTCAGTTTACACCAGGTTGTGAAATGAAGCTAGCATTTTCATTCCCGTTAGAACAACCAGAAGTAGGATGCGAAGAAATTGAAACTTTAATGCGTTCTATATGGGGAAAAGAAAGAATGATTATGCAGAAAGTTTCATACGAATATAATAAGCAAGCG	SigB	CTTTAATGCGTTCTATATGGGGAAA	in tandem	Xre
							SigE	GAATGATTATGCAGAAAGTTTCATACGAA
CT-43_CH2054		operon	+	2064022	18	GCATTTACTGGGAAGAAAAAGCCTAGATAAATGATGGAGAAGGCGTAACTATTTGTAGTTACGTCTTTTTTATTTGCAATTGAATAATACAAGGAGTTTTATTAATGATTATTGAAATGTATCTATTATCACTTTTTTAATCAACATATGTACAAGGAAGTAATATAAAAAAAGTCGAATATTAAACTGATGCGAAATGA	SigF	GCCTAGATAAATGATGGAGAAGGCGTAACTA	in tandem	AhrC, DegU, PerR, PurR
							SigH	AGGAGTTTTATTAATGATTATTGAAA
							SigH	AGGAAGTAATATAAAAAAAGTCGAAT
CT-43_CH2056		operon (intra)	-	2066032	60	CACGCAAGTTGCCGCTCTATACTAGGCTTTAGCTTTGGCACTACACGGAAAAAACGTCCTGAACTACTCCAAGAAACGGCAAATGAAGTTTTCCGTTATTTGCGTGACGGAAGTTTGCAAATGAAAGCTACAAAATCTTTTCCCCTTCAAGATGCAGGGAAAGCACATGAATGGGTCGAAAGTAGAAAAAGTACAGGGAA	SigH	AGGGAAAGCACATGAATGGGTCGAAA		BkdR, MntR, RocR
CT-43_CH2060		gene	-	2068954	10	CAAAGTTAAACGTTCCATCAGATCATTCCGTTTATAATATTTTACATCTAGATATAGAAATTAGCGCAATGGGCATTATTGATTATTTCACGAAGCAAGAAAAAGCAAACTCCACTATTAACTAACAGTAAAAGAAGAGATATACAACAGTAGTTATTGTATATCTCTTCTTTTTTTGAATATATTTTGAGTAAAGGATG	SigW	TTAAACGTTCCATCAGATCATTCCGTTTA		Xre
CT-43_CH2061		gene	-	2070008	7	TGGTTTATTCTTAAGCTCCTACTTTAATTTAGCAGGAGAGATTATGCTTCCATTAGTAGGCGGGATTGTTGGACTGTTCATTATGTCTATTAATAAACAACAAACGAAATAATAATATTACAAAAAGGCAGAAGACGAGCTTCGTTTTCTGCCTTTTTTCTATTTTAGCGTATAATAAAAACATGCAGTATATAAGGAGT	SigF	GTCTATTAATAAACAACAAACGAAATAATA		AbrB, CodY
CT-43_CH2062		gene	-	2070355	49	TAGCTGAAAAATCATAAACTGTCATTGTCTTTGCCCCTCTCTTCACTATCATTCTATGTTTATACTATACTACATTCGTGAATATACAGCTCTTATTACGTACTTATAAGTTGTAATGATAGCGCTTTATTTCTGTTCGAAAATTCGACACAAACTACTAGACTTTTATGATGGAAAGTTTTACAATTGAAATGTGAACA	ND			AraR, CcpA, TnrA
CT-43_CH2067	narG	operon	+	2075986	18	CTTTTTCTTTTGCAAAATAGTCGATACCTCAAAATACCATTCTCCTAATAATTAAGATTAACCATAATCTTCACAACGGAACACAAGATTTTCTCACAAACTTATTTTCTACTGAATTTTTGACAATCTCTTGAACTGTGCGAAATGTCACATCTGTATTTTACAACCTCTCTTATAGTAAGGGTATGTAAGAGAGACGT	SigE	TCCTAATAATTAAGATTAACCATAATCT		IolR
CT-43_CH2085	scdA	gene	-	2097799	18	TGCATGTGAAAAATAGCAATAAAAAAGAAGCTTCTACTAAGCTTCTTTTTTATTAACGCAAAATATTACCACTTATTACTTTCCCCCTTATTTTAATAACATTCTTCTTATTATTCTCAAAAACGACACAGAATAAGTGATTTCAATCACTACATAGATGTTAATTTATCGCTATTCTTAATTTAGTTATTACATTCAAA	ND			DegU, FNR
CT-43_CH2087		gene	+	2098930	13	TTGTAAGATTCTTCTTATTGATTATATAGGAACTTATTGATTATATAGGAACTTATTGGATATTACACGTTTTATATAAATTTAGAAAATTAATATTTTTACTAGACTTATAAACGATTATTTTATATATATAGAAAAATAGATATATTTCCTATTACTTTTTGAAAGATATTTCATAAATTATAGTATATCGATTGAAA	SigW	TGAAAGATATTTCATAAATTATAGTATA		ComK, DegU, PurR
CT-43_CH2088		gene	+	2099177	137	AAGAAGGTAATGCTTACTTTTTAGTAACGAAGGTAGACGATGTTATTACGTTAAAAGTACCGATTACTGCGGGAGTAGCAGGTTTATTTTTAGCTTTAGGTGTACCAAGATGTTCTTAATTTAAATCTCTATAGTAGAAGGGGGAGGGACATGCCTTCCTTTTCTGCTATTACATAATATAATTATGTAAACTTAAATAT	ND			Hpr, SpoIIID
CT-43_CH2089		gene	-	2100492	33	AAAAATATAATAAATATATGTACTTTCTTTTCATTAAATACAAACTAATTTTAAAGGAGCTTATATTATAAGACTTTCCTACGATTAAAAATTAAACTGAAATTTCAGAATAGAAAATCACATTTCCAGAAACATATATTATGATAATTTCCGCGCACTTGAATTAACTTTTTAGAAGTACTAACCTATCGGTGAGCAGA	SigE	GAAAATCACATTTCCAGAAACATATATT		AraR, ComK, DegU
CT-43_CH2091		gene	-	2103345	27	CTCGTTACTTTAATCCATTTAGAAATCCCATTCATTTTTCTATCAAATTATGAACCTTATCATCTTCAAAAAGTGTTACAGGTAATACCCCAATACTATATTTCATCATTTGAGCACTTTATATTCCAAATCTATCTCCTTTTATAGTACAAGCATACACGCCAATTGTGATTCATTTTCATAAACTATTATGTGTTTTA	SigK	CGCCAATTGTGATTCATTTTCATAAACTA		Fur, Zur
CT-43_CH2092	spoVS	gene	+	2103842	92	CATTAAAGTTTCACTTTACTATATTAATTTCGTCTGACAAACAGCAATATTATCTTTTGCTGTATGGATGTTATCGTTTGGTGAAGTTAGGATATTTAATCGTATGTATATTAGATTATTTAGTTTATTTTTTTATTTTATTTGTGTAGCTGGGCAGGAAGAAGTCAGAAAATATAGAATAAATGTACATATGAAGCATC	SigH	AGGAAGAAGTCAGAAAATATAGAAT		AraR, DegU, PucR, TnrA
CT-43_CH2100		gene	+	2110691	12	CTCCGAAATATATGGAATGGTACACTGCAATGGGACTAATGCTTACATTAGTTTGGTTATACTTAGAAATTCTTCGTTTCGTTTCTTACTTTACGAAAAATGACTAATAAAAAAAACCTGCATGAAAAATGCAGGTTTTTTTTATTTTCAAAGATATATTGAACGTATGGTATAATATGGATGTTAACAACTTGAATTGA	ND			AbrB, CodY, ComK, DegU, GlnR, LevR, TnrA
CT-43_CH2113		gene	-	2128215	7	TTTCATTTAGGGTAAGTGAAATTTTCTCAATATTTATGTGTAAAGTGAACACAATACTTTAGAAATATATTTCTAAAGCAATTCCTTAACTCTTAAGCTTTTTAAATGACTTTGTAAAAAAATAGGCTACTTTTTACCTAACGATAGGTTGAAAAAAATATTAATGAATGATACGATTTATATAACCTTTTTTTAGGAGG	ND			ComK, DegU
CT-43_CH2114		gene	+	2128467	73	ACCTATCGTTAGGTAAAAAGTAGCCTATTTTTTTACAAAGTCATTTAAAAAGCTTAAGAGTTAAGGAATTGCTTTAGAAATATATTTCTAAAGTATTGTGTTCACTTTACACATAAATATTGAGAAAATTTCACTTACCCTAAATGAAAAGGTAATAGAAGTGTTTATAGAGAATTACTCGTAGATTCAATTTTTATCCC	SigH	AAGAGTTAAGGAATTGCTTTAGAAA	in tandem	DegU
							SigH	AGGTAATAGAAGTGTTTATAGAGAAT
CT-43_CH2122		gene	+	2140037	35	ATTTTGTACGCAGGAAACCTATGAAAGTAAAATGTGCTTTTACACCACTACATTTACTACATGATTTAACAAAAAAGATTGCTAGAAAATGGTTAGAATCGACAGAAAAAATATAAAACTGGGGTAATTTGCAAAAAAATACTATTTTTTTGTAAACTAACCCTTTAAAAATAGTGTGAATATAGTTTATAATCTAATTG	ND			AbrB, ComK, DegU, MntR, TnrA
CT-43_CH2126		operon	+	2146578	6	AATGCAGTTGAATTATTAAAGACGATAGATTTAGAGGCAAATGTAATATTAAACCCAGGAACAAAATTTCAAAAATTATTTGTAAAGGAAGAAATTGAAGCGGTTTGTGATAACAGTATTTTTGATGTTTTTTCTAATGGGAATAAGTAAAAATTGATGCAGTTCTATTTCTTTTTGGTATAAAATAGAGGAAGGTGGGA	SigB	GTATTTTTGATGTTTTTTCTAATGGGAAT		ComK, DegU, Fur, GltC, LexA
CT-43_CH2136		gene	+	2155786	42	TAGTATTTTCGTTTCATTCAAAATGGAGAAGAAGGTACTAGAAGCAGAGTTTTTTGTAGGTGGAAATTATGGAAAGAAAGTATTTACTTGTTGGGCATTTTTACTTCGATTTGTAGCACCACTTGCAATAATTATCGTCTTCTTAAATGTAATAGGGATTATTTAACATTAAATGTTATAATATTCAGTAAAAAGAGAGG	ND			AbrB, BkdR, PerR
CT-43_CH2138		operon	-	2158158	11	AAATAGAAATGTTTTATACATGTTTCATTCCTCCACTTAATTTGCTGTATAAATAACTGCTAACATCTCTTCCACTTCTCCCTATTATACTATCATTATCTATTTTTTCGAAAAATCAATTTCCATATGTCACATACTTTCAGTTACAAAATACGATAGATATGATACAGTAAAAAAGTTACAATTATTTTAATAGAAAC	SigK	CACATACTTTCAGTTACAAAATACGATA		AhrC, ComK, Fur, PerR, RocR
CT-43_CH2143		operon	+	2162889	10	ATTAGGTTGTACAGAAATAGGGTTATTAATAAAGCAAGAAAACGTATCTGTCCCGATATTTGATACGACTCATATACATGCAATTGAAGCAGTCAAGATAGCTCTAGATAAATAGATTATAATTATATTATGTAAACTTAATTCATATATCTGGAAAACATTCAGAAAATATTTTATAATGTAAGTGGTTACATTTAAGG	ND			AhrC, CcpA, DegU, PerR, Xre
CT-43_CH2151		gene	+	2168225	35	ATAAAATATACTAAAACGAGTATGCTTACGGCGGAATACATGACATCTAAAGTCATCTGATCGCCTCCTTATTATTGTTGTATTTTTATTGTATGAAACCTTACAATTTCATATTCAAGTGAAAAATATGTGAACGTTAACAAAATTGTAAAGTGCAAAAATTACAATCATTTTGTATAATAGAAGAAACCACCGTTATA	ND			CcpA, DegU, Fur, GlnR, Zur
CT-43_CH2155		gene	-	2172421	24	AAGTATTCATTTTCAGCATGTTTCATATGTAGGAAAACCTTCTTTCAATCGTATATGCAATTTATCATAACATGAAAAATGGTAAATTTAATAATCCTAATTAATAAAATTTCTTCCGCTAATTCTTACAAAATTATTAACTTTCCAAATTTAAAAAGGTTTTCATTTTCTATTACCGAAAGTATAGTGCGGTAGAACAA	SigH	AGGTTTTCATTTTCTATTACCGAAA		ComK, DegU, Fur, MntR, Zur
CT-43_CH2156	thyA	operon	+	2172580	16	CGTTTCAATTTTAGACATACTTCTAACCTCCAAATATAAATTTTGTTCTACCGCACTATACTTTCGGTAATAGAAAATGAAAACCTTTTTAAATTTGGAAAGTTAATAATTTTGTAAGAATTAGCGGAAGAAATTTTATTAATTAGGATTATTAAATTTACCATTTTTCATGTTATGATAAATTGCATATACGATTGAAA	SigE	TCATGTTATGATAAATTGCATATACGAT		AhrC, ComK, CtsR, DegU, Fur, GlnR, PerR
CT-43_CH2158	pbpC	gene	+	2174173	43	TTGGAAAGAGATTTTTGTAGAAAAAGGTTTAACAGATGAAAAAAACCCGTATACGTATTATTACCACGTATATGAGAAACAACAATAATAAAGAAGATTGATGTGAGAATTCGCATCAATCTTTTTATTTATATTCACCAATATAAGTTTATAGATGAGATTCGATAGTGCTATAATGATAGGTAGCATGTAAAAATGCT	ND			AhrC, Fur
CT-43_CH2162	tatA	operon	+	2178787	31	TGTCATTTTTTCAGTCATAATGCAAATCCTTTCTACTATCATAAAATAATATGTCATTTCCCTTACCATATCATACACAAGAGCAATAGAAAATGAAATTTGTATAATTGATTATATTTTTGAATTTTTTTGACAAAAGGTAATGGATTTGTTGACGTTTTCAAACTTTTTTGACAAAATAAAATTATGTAATAGTAGGA	SigA	TTGACGTTTTCAAACTTTTTTGACAAAATAAAAT		DegU, Fur, IolR, ResD
CT-43_CH2163	tatC	operon (intra)	+	2178984	62	GGACAAGGAAACTACTAATAAAGGGGATGGGGAAATGTTTTCAAATATTGGCTTTCCAGGGTTAATTTTAATTTTAGTAGCAGTACTCATTTTATTTGGACCTAAAAAATTGCCGGAAATCGGGAAGGCTTTAGGGGAAACGTTAAAAGAGTTTAAAAAATCAACGAAAGAATTGACAGATGACGCATTTCAAGAAAAGG	SigH	AGGGGATGGGGAAATGTTTTCAAAT		DegU
CT-43_CH2164		gene	+	2179844	251	TATCACCGCCTGACTTTTTATCTCATAGTTTAGTTGCGGTGCCGCTTATTTGTATTTATGAAGTAAGTATTGCTTTATCAAAGGTTGTTAGTAAGAGAAAAAAGAAAAGAGAAGAAATGCAGTCGAAAAGTGCCTCGTTATAAAGGCACTTTTTTATTTATTTGTTATACTATAGCTATAAACGTATACAATATATAGAA	SigK	CACCGCCTGACTTTTTATCTCATAGTTTA		AhrC
CT-43_CH2167		gene	+	2182977	28	AGAGGTATTTACAAAAGTAACAATAAAATTAGTTTTATCAATTCTATTTATAGAAATAATAGTAAAAAAATATATTTTGTCTAGTAATTCGCTTGAAATAAAGAAGTAACATACGTAAATTCGTACGATTTCGTGAACAAATGTAGTAAACAATTTTCTCGTAGTGTTAACTTTTGTTATTATAAACATAACCTATTTAA	ND			ComK
CT-43_CH2168	hsp	gene	-	2184101	12	TTACCCTCTTTCGGTTTTCATTCTGTTTCTATACTACTATATCAACCCTATTTATACTAGCATAATCAACTGAATATGGCGACCAAAAACTATAAAAAAATCACTCCATTTCACATTTTTAACAATTTTTTATGAAAACATGAAAACTAGGCACTCACCTTTCTCCGCTTTTGTCATATGATATTGCAAATTGATTTCTA	SigE	TCACCTTTCTCCGCTTTTGTCATATGAT	overlapping	GlnR
							SigK	CTCACCTTTCTCCGCTTTTGTCATATGATA
CT-43_CH2169	asnO3	gene	+	2184275	32	TTTTTCTTCACTCATGGTATTCCCTCCTAGAAATCAATTTGCAATATCATATGACAAAAGCGGAGAAAGGTGAGTGCCTAGTTTTCATGTTTTCATAAAAAATTGTTAAAAATGTGAAATGGAGTGATTTTTTTATAGTTTTTGGTCGCCATATTCAGTTGATTATGCTAGTATAAATAGGGTTGATATAGTAGTATAGA	ND			CodY, DegU
CT-43_CH2172	cwlC	gene	+	2187108	37	AAGTTCGGTTTACTTTATAGTGGTGCTGGAATAACACTTTTATTTATTTTATTTTGCATACGTTATGTTCACTATCAATCGTATATATTTATTTTAAATTGGTTAAAGCAAGATGATAGAAAACGCCTTACATAAGGCGTTTTTTTTATTTGTAATTGTAACAGAACTTGTACATTTCACATAAAATAGGACGAGTAGCA	SigK	AACAGAACTTGTACATTTCACATAAAATA		AbrB, ComK, PerR
CT-43_CH2173		gene	+	2188349	22	CAATATGGATGCGTATCTTTGTTATGTATAACAAAGATACGCATTTTAATAACAACATTTATTTTCATACTTATGCACTAAGTTTTAAAAAGAAACATTAGAAAAGCGGATAGAATCTAAATAGTATATATTAAAAAAGTTTTCTGATATACATTGACAATGTATGTAGGATACATTAATCTTTAATTGTTAATGATAAT	SigD	TAAAAAGAAACATTAGAAAAGCGGATAG		AhrC, CodY, DegU, GltC, HrcA
CT-43_CH2174	dat1	gene	+	2189447	13	GTAGATGAGGTAATCTGGAATACAGCAGGCGGTATTAAAGCTGCGAACCTTATGTTAGATGATATTGAAAAATATTTCCTTAAATAAATGATAAAATACATCACTTTTACGAAGTGATGTATTTTTTGTTTGTGAAAATACAGAAAATTCCTTCTTTCGGGGTGACATAAGTTGTACAATAAAATCAATCATGTGATAAA	SigA	TTGAAAAATATTTCCTTAAATAAATGATAAAAT		AbrB, DegU, Fur
CT-43_CH2175		gene	+	2190400	34	AGCGACGCCACTTGAAATATTCCCAGTCGTTCAAATTGGTGATGAACAGTTTGGAGCTGGTGAAAGAGGACCAATTACGAAAAAATTACAAGCTGCATATGAAGAGAGTATTCGTTTGTTTAAAGTGACAAATTAATCATGAAGAAAAAAGCTGGTATTCTTCCGGCTTTTTTTCATGATATAATTCAAGCATAGGACAA	ND			CodY, CtsR, Hpr, HrcA, PucR
CT-43_CH2176		gene	+	2191331	13	AGCGGGTATTATATCGATTTGTTGGGCTAAAATGATAAATAAGAAGGAATTACTATTTATTTCATAAAAAAAATTAATGTTCTATTAAGGAAAGTATGATACATTAATCGTGAGCAAGCTTCTATATGTTCATAAAAGTTTTAAAAGTTGTCTTAAAATTTAAAAGTTATTTTTGTATAATAAATTATAATCAAATGACA	SigA	TTGTCTTAAAATTTAAAAGTTATTTTTGTATAAT	overlapping	AraR, ComK, CtsR, DegU, GlnR, MntR, TnrA
							SigF	GTATTATATCGATTTGTTGGGCTAAAATG
							SigH	AGGAATTACTATTTATTTCATAAAAA
							SigW	TGATACATTAATCGTGAGCAAGCTTCTA
							SigX	TGATACATTAATCGTGAGCAAGCTTCTA
CT-43_CH2177		gene	+	2192359	49	GCCTTAAAAATCGGTATATGTGAGGAGATTAGGTGGGAGATCAACTGTCCGATTGGTTTAACTAATAATCATTGGAGATGAACAAACTCTCCAATGATTAAAGTTTCACTTTATGATAAACTCGAATTAAGGTGAGTTTTACAAGAAAAATGTAGGTATTTCATTTGAAATGTCGAATAGTACATACGATGTCGTAATAA	SigE	TCATTTGAAATGTCGAATAGTACATACGAT	overlapping	PurR, Spo0A, Zur
							SigH	AGGTATTTCATTTGAAATGTCGAAT
CT-43_CH2178		gene	-	2193556	116	AAACTAAAGCAAATAGTAAAAATCTTAAAAGTAAAAACTCCCTTACATAATTAAAAAATTCTTCAGTATACGTTAATAAGCTCATTCATCCACTTCCTTAACTAATAAAAATTCTATACAAAGCTGCTATATTTTTAAAATTCATTAGACATTCTTCTATAAATATACCCTTTTTCATAACCTAAAGGGAGCTGACAATT	ND			DegU, Zur
CT-43_CH2180	yhcY	operon	+	2194723	1	TTTACAGCATATCCATGGTGGACAATCTTTATCGGAAAGCTAAAGTAGAATCGTTTGTTAACAAAAATTCTGATTCCAACATTGGATAGAATAACAATAATAAAATGATTGATATAAAGAAAGGGCTGAAGGGATTCGGTTCTTTTTTTATTTATAGAATTTAGAAATTTCTTAATGTTATAATTGTAGTTGGTGATGAG	ND			AhrC, CodY, DegU, SinR, SpoIIID
CT-43_CH2184		gene	+	2198732	102	ATTGAGTGAAGAGCTTTTTTATCGATGAGAAGTTTGTTACTTTATTTTCTTTTAGAAATGTATGACTTACTTATAGTCAGTGGTAAACTCTCATTTTTAAAAATTTAAAATAAAGACCGATTTGTGTAATAATTCAAATATTGTTCATAATTTCACAATCTGTTTATGAAGTGTCATGTTATGATGAAGATGTAATGATG	SigD	TAAAAATTTAAAATAAAGACCGATTT		DegU, FNR, GltC, GltR, HrcA, ResD
CT-43_CH2193		operon	+	2209401	80	TGGTAGTTGTTCTAAAATTGGTGATTTGTCATCTAGCCAAATGTAATCCAACAAAATATAACCTTCTCTTAGACTTTGAAATGTACGGATTCCCGTATTATGTTTTTTTGTATTGATTGTATCAAATATAAAGCAAAGCATGAAATATGTCCCAACATAAAAGTAAGAATAAATAAAATGAAGTTTTCATAAATAGTAAA	SigG	GCATGAAATATGTCCCAACATAAAAGTA		AbrB, ComK, CtsR, DegU
CT-43_CH2195		operon	+	2212026	9	CATATAATCATTTTGAAGCAAATGAAAGTTTAGGTACATTGAGTCTCAGAGATGAAACGAAGTAATTGTGCGAAACTCATACGAAAGTATGAGTTCTTTTTTGTTTATCATACTATTTTATGAAACAAGTTAACTCTTAATATTGTGTTTTGTATAGAAATTTCTGATAATATATAAGTAGAACTTGAAAACAAAGGGGA	SigG	GTATGAGTTCTTTTTTGTTTATCATACTA	in tandem	SinR
							SigH	AGTAATTGTGCGAAACTCATACGAAA
CT-43_CH2197		gene	+	2213857	10	TTACAGCGGGTGTATCTAAAGTCGGAGTCATGCTGCCGTTTTACGTATTAAGCTGTATATTGATTTTCTCATTAGGAATCGCTATTTATTATGTACTATCACAACGTAAAGTAGCGGCGCATGTTTCTAATAAATCAATCGTTTGAAAAAACACTTCTGCCTCCCTTTCTTTTTCTATATAATAACAAGAAAGGGAGTGA	SigF	GTATATTGATTTTCTCATTAGGAATCGCTA		ND
CT-43_CH2201		gene	+	2218694	12	ATTGTTTACACGTTTGCAAGAAAAGAACAAGGGAACCGTTGCTTTGCAGGTGCAGAGAAATATGTGATGTGGGCAATTATTATTGCGGCTATCACATCACTGTATATGTTATTAACTGGAAATATAAAAATGTAAAAAGTCCTTTTCATTTAAAGGGCTTTTTTCTTTGTTTAGAGAATATTTACTACATAAGATATTCA	SigB	GTTTGCAAGAAAAGAACAAGGGAAC	in tandem	ComK, Zur
							SigH	AGGGCTTTTTTCTTTGTTTAGAGAAT
CT-43_CH2202		operon	+	2219062	10	AGTAAAGATGAAAATGCTGAAGATCGATTACGTTACGTACTTGCTAAAATGAAAATTGCTCATAATGCAATTTTACAAGAGAAAAAAGCATTTCCTTCTCATTAATATACGTTTTAATTTTGAACCTGGCGGATAACGTCAGGTTTTTTATTTCTAGTTTTTCGTTTCTTTCATACACTAAGAATAGTATGAAAAAAGAA	SigE	TTCTAGTTTTTCGTTTCTTTCATACACT		CodY, ComK, DegU
CT-43_CH2204		gene	+	2222931	75	AGAAATCCTTTTTCATAAAGGATTTTTTTAGATTAAGAAGAATTATATGCTGTATGGAAAGAAACATATTGTAAGTTAGATTTGAAAAGTGATACAAATGTGTTATTAAAAGGAATGTGAGCGCGGGATAAAAGTCGATTAAATTGGAATCTAATTCATTTTGCAGAATATAATAAGTAATAAATATTTTTAGTTGCATA	SigH	AGGATTTTTTTAGATTAAGAAGAAT		AbrB, ComK, DegU
CT-43_CH2205	racA	gene	-	2224281	40	ATATATTATATGCATACATAAAAAAGATATTTATCATTATGATAATCTAATTCATTTACACTCGTCAAATTATTCTAAATGTTACGATAAAACATTTTTATTTAAACGAACTATTCTTCTCAACTCAATTTCGTGAAAAAACACTTTCTTTGCCGATTCCACACTTCTTTTGTCGCACTAGAAGGGAACTTACTTCATAG	ND			ComK, DegU, Fur, PerR, ResD
CT-43_CH2206	corC	gene	+	2224500	120	TCTAGTGCGACAAAAGAAGTGTGGAATCGGCAAAGAAAGTGTTTTTTCACGAAATTGAGTTGAGAAGAATAGTTCGTTTAAATAAAAATGTTTTATCGTAACATTTAGAATAATTTGACGAGTGTAAATGAATTAGATTATCATAATGATAAATATCTTTTTTATGTATGCATATAATATATAAAAAGGTGGTTGCTAAT	SigE	AAATATCTTTTTTATGTATGCATATAAT		AraR, CodY, ComK, Fur, GltR, LexA
CT-43_CH2207		gene	+	2226052	32	ACATTATATAAAAAGATTAGAAGTTACAAAGATAGTAGAATCGATTGTTATTTTAGAAGATGAAAAACAAATTCCGTTACAAGAGCAAATTAGCTCGTAAACTCTGCTATATAGCAGAGTTTTTTTGAGCATAATGTTTTTTGAGGGATAAGGGCTATGATACAATGACATAAGTTGAACCTTTCACTAGGTGAAGTATT	ND			ND
CT-43_CH2209	kinC	gene	+	2228234	6	GCAAGAATTAAAAATGATGCAAAAAAAAGTCGTTTTGACTACGGAAATAATGAAAATATGTGAAGGAAAAAGGGAATTTGCATACAATTAGTTAAATAAGAAAGAAAAAATAATTTTATCAACAGAAATTAACAAAATGTGACAAAAATCTATTAACGAATCGTATTTTTTGTGTTAATATTCAAAATATAAAGGGTATT	SigB	GTGTTAATATTCAAAATATAAAGGGTAT		AbrB, CodY, ComK, TnrA
CT-43_CH2210		gene	-	2230160	4	ATGCAGTTTCAATTTGGCATTTATTTTACTTTCGTGCAGTCATATGTACTGCTTTACTCTGCCAAATACTCGTAAGCACCAGCAGCTCTTTATGACGACATATTAGTTGTCAATTTTTAATATTCCCTTTATAAAATTATTTTTTTCGCATAACCGCTTTCTTGCTTCGCATATAGTTTTAATGATGACAAAGGAGGAAT	SigA	TTGTCAATTTTTAATATTCCCTTTATAAAAT	overlapping	ComK, PerR
							SigB	GTTTTAATGATGACAAAGGAGGAAT
							SigE	GCATAACCGCTTTCTTGCTTCGCATATAGT
CT-43_CH2216	rocR2	gene	+	2236095	12	AAAACTTCCGCCTCAAAATTCGGCTGTAAAGCAAAACAGTTAGGTGGAGCTGGGTGTTCGAAAAGCTGTACTAATTAGAGTTTCGAGTTATCTAATGAAAAAATAAAATTGGTCAAAATTATAGAACGGAATCGTCATGCTTACAATCGCACATAGGTGTGCCTAAAATTCGGCATGTAATTGCTGGATTTTCGGCAAGA	ND			CtsR, DegU
CT-43_CH2217	kamA	operon	+	2237680	17	CGAATAATCGGCGGTTTTTGTGTGTTTGCACGAATAAAAGAGCGTTTACATATATAAAAAGTAATGAATATGATGTTAAGTATTGATTTCATACAACGCTTAAAAATATTTTTTCGCTTATGTAATAGAATTCTCCGCACATTTACTTATCAACAATGTAAAGTTGGCATAACTATTGCTTATATAAAGGATGAGCGTAT	SigL	TGGCATAACTATTGCTT		AraR, ComK
CT-43_CH2220		gene	+	2239901	68	CATTACTTTGTTTAAAGTGAAGTATTCTGTATGTTTTTTATTATGAAATTTGTTGATTTAAAGCTAGTCTATTACTAGATTTCTTTTGAGTGTAACGTAAATTTTATAAGATTATAATTTTTATTGAAAAAATTTATGAATATAAGCTTCTGTGATAAGCGTTTTTATGTAGGTTGCATATACTGATATCAAAATCACGA	SigA	TTGAGTGTAACGTAAATTTTATAAGATTATAAT	in tandem	Fur, PerR, PucR
							SigW	TGAAATTTGTTGATTTAAAGCTAGTCTA
CT-43_CH2222		operon	+	2240887	9	CCATTGATCTTCATGCATGAACTCTTCTTTTGTTTGTCCTACTTCATATTGATTTTCCATTATTGTTTCCCCCTTTGAATAGCTTGTACTACAATCGTATGCATCTCGTCCAAAGCTTATGACCTATAAAAAAATAAAATCTATTTTTCTAATCTCATATACATAATTTTGAGATTTTTTCATAAAACAGAAATAAAGGA	ND			ComK, DegU, GltC, GltR
CT-43_CH2226		gene	+	2242977	21	GAAATTATTATGGAAGTAGATAGAAAATCCCGTGGTTTAGCTGGATTATTCGCTGAGGCGCTTGATCTTGATGAGAAGGTGATTCGTTTTACCGTAACAAGAGAAGATATCCCTGAAATGAAGCAAAAAATTAATAATTATATTTTTTAATAAACTATGCATAAAAAAGAAATGGAGAGGAAAACTAAAACAACCGCTCC	SigF	GCATAAAAAAGAAATGGAGAGGAAAACTA	overlapping	ComA, ComK, DegU, PerR, TnrA
							SigG	GCATAAAAAAGAAATGGAGAGGAAAACTA
CT-43_CH2228		gene	-	2245328	151	TTTTGTAAGGTACTCTGAGAAAGAGCGAAAAATCAGCTGGAAAGCTTATCGATTTAAATATCTATTCGAAATTAATAAGCGATTAATTTTAGTCCCTCTGCCCATACTCAATCAAAGTGTGGGCTTCTTTAATTTCTGTATAAAATTCAAAAGTTTGACACAATCCTGGAAAAAGCTTATAAAGAAAAGTGAGGTTTCGT	SigF	GTATAAAATTCAAAAGTTTGACACAATCCTG		DegU, TnrA
CT-43_CH2230		gene	+	2246572	37	GGGATATGAATAAAAAAATTTATCCCGCATTAACGGGCAGTAAGATCCTCACCTCAAAATTCAGCGGAAGCAAAGAAGTTAGGTGGAGTCGGGCTGCCCGTAAAAGCCCGATTGGTGAGGGCTGATTAAAGTTTCACTTTATTAGGGATTTGCCTTAAACATTTATTACAGTCAAGAATATTTATAATAATATGAACTAA	SigB	GATTAAAGTTTCACTTTATTAGGGATT		PerR
CT-43_CH2233		gene	+	2249088	20	GTCGTATTAGTATAATATGAAACTTCAGTGGATTTGCTTATAATAAAGAATTTCATAGTAGTAAAATTGCTTAAAGATGTAAAGGGGAAATTGAGAATGCGAAATAAAACGTTTAATTAATATAATCAATAAATACGCAAATGGTTAATATAACTAATGCATTTTTTTATTTTCTACATATTATGTTAGTAAGAATTGTA	ND			DegU, PerR
CT-43_CH2238		gene	+	2253824	36	GAGAAGTTTATTTGATAAAGGAAAAAGTATGGAGATAAATAAAATTATGTTTTTTGTTAAAAAATAATAAGTATGGCTCTTCTCAAAAGAACGTAAGTTCGTGTATAATAAGAACGAATGTTCTTTTGAGAGGTAACCTAATTATAGTTTAGAAGTAAATCCGAGTTTAGTGCGTATTAAAAATAACTAAGGGATAGTAT	SigA	TTGATAAAGGAAAAAGTATGGAGATAAATAAAAT		ComK, DegU, PurR, ResD, SinR
CT-43_CH2239	gerPF2	gene	-	2254635	16	ATCTTTCATTACATTTTGCCTCCTTTATTTTCGTATATATCAATTATACAAATTTTTTTAAAAAATTACTCAACTTTATTATATTAATTTTAACACACTTTTATTGAAATCCATGCTCCAAACGTTTTACTATTCCACAATTTTTATTATATGAACCATCTGGACTATAACTCCATATAGTAATGTTAACAACTTATTAT	SigK	AACCATCTGGACTATAACTCCATATAGTA		AraR
CT-43_CH2241		gene	+	2255529	19	CAGTGTGAGAAATGTGGAAAAGAGAAGTTGAAATGTAAAAACGATAATGAAATAAACAATGAATTTTTAGATATATAGCAAAAAGTAACCATGATGGTTACTTTTTTATTTATGTATGCAATATCAAAACCATTACTAAAGTATGAGTTGAGTTGATACTATAGTAAATGGCTGAATAAAAATGAAGAGAGTAAGATATA	ND			AhrC, CodY, DegU,
CT-43_CH2244		gene	-	2257927	69	AGCATAGAATGTAAAAAGTGAATTTTTAATACCTCGTATAAATAATATACCTTTTTTTCAAATGGTCAATATTTTCTTATTTATAAATCAAAGGTGAAATAAAAATAGCACAACGATATGTACTTCGTGTGAACTTCCTTATAATTACGTATAACAAACATTTAATATATTGCATATAAGTATAATACCTCTTAAATTAT	ND			ComK, DegU, GltR, PurR
CT-43_CH2248	prpC	operon	+	2263526	58	ATTTGGCGGTGTTATATGAAAAATCTTTATATCTTGTTTTTGAAAATACGCAAAGAAGTCTATTCTTTCTTTATAAAATATAAGAATTATTTTCAAAAAATTGTATTGTTACAGTAAGAAAAGTGTAGGAAACTTATCATTATAAAATAAATTGAAATCTTCTAAAAACTCTGATACATTGAAATAGAAATGTAGTTTCA	ND			AbrB, CodY, Fur, PerR
CT-43_CH2249	prpD	operon (intra)	+	2264752	52	GATGCTAGGTATTCCAATTCAACTTTACACACCTATCTTCTTTAGCTCTAGAACAGTGGGATTATGTGCGCACGTTATTGAGCAACATGCAAATAATCGTTTGTTCCGTCCGCGTGTAAATTATATTGGCGAGCGACATGTACTTAGTAAATAAGAACAACTGGGGAGTTGTTAGCACCGCCCGCCAGATGGGTGTTTGA	ND			ND
CT-43_CH2254	lysE	gene	-	2272151	23	TCATCCCCCACCTAACTTCTTTGCTCCAGTTAAATCTTGTGCGGTGGAAATCTTACTACTCGCAAATAGCGGGATAAAATCGAGGCTATATAGTAGTGTAATTACAGCTACTATATAGCCTTTTTTATTTAATAATTTTTAATAAAATGTAATTTTATTAAATCCATTTTTGTGCTACACTGATTTTAATCAAATATTCT	ND			ComK, PerR
CT-43_CH2255		gene	-	2273451	15	TATAATAGCGCTTTTATCATTATAACTTCAAATAATTACACTTACAGTAATGTTGTAATATTCCCCCTCAGTCTCTGAAATCCTGCAAAGATAACTCGTCAAAATATGCGGTGACCAAATTAATATTTACCGTCAACTTTTGACAAAATTTATAAAGGACATTTCAGTACATATCAAGAATTAAGAATAAGAAGATATGT	SigH	AGGACATTTCAGTACATATCAAGAAT		ND
CT-43_CH2261		gene	+	2279189	140	ATGAATCCTCCCTTTATAAAAGTTGTTTTATAAATAGTATATACAAACGCCTAAAATGTGTTAAAATAACTGATGATTTTATGCAGTGGGTAATTAGATGAGTAGGATGCGAGTGGCTAAGTAAATCTTCATCACAAATTTATGTGAACTTCACATAGAGCACATATTAACATTGTATTATGTATATGTACCAAATAAAT	ND			CodY, DegU, PerR, ResD
CT-43_CH2264		operon (intra)	+	2280151	77	GTTTTATTTATTGGAAAAAAATTTGTGATTTTATAAAAAATAAGGTGAATCGAAGTATAAAAAATTTTTCTATTGTATTTAATCAGTAGTTTTTTGTATTTCATCCTTCGTTTTTTGTAACTGATTCCATGTTTTTGACGCTCTATCTTGTAAGTGCTTACATAAGCGAAAACATCTTATACAATGAAGGTGTCAAATCA	ND			AbrB, CcpA, CodY, ComK, Xre
CT-43_CH2265	bacA	operon	+	2281904	154	AAAGCATTGTAAATGAACGTATCTCTAGTTTATCTTCTTCAATTTTAAAAAGAGGAGTTTGAATTTTATTTATAATATAAGTACATTTAATGCGTTTAGGTATGATTTTATTAAGAAGCATTAAAATACTTTATCTGAAAAATAAAAAAGATTGACAAGTTTATTGAGAAACATTATCATTTCGGTGTAAGATAGTAAAT	SigA	TTGACAAGTTTATTGAGAAACATTATCAT	overlapping	AhrC, AraR, CodY, CtsR, Fur, Zur
							SigG	GTATGATTTTATTAAGAAGCATTAAAATA
CT-43_CH2274	hup2	gene	-	2297225	82	AATCTCTCCAGCTAAAAAACCATGATCATGTTGACGAATTAATATACTTTCCTTCTCATTTTTTTCACGAAAAATCATTCATATACTCCCCCTCATCCTCATATTAAAGCTTTTTATATGCATCGATTCTTAATTAATCCCTAAATAATAGAAGGGATTCAGTCTCTTGCAACGAAATTAACATAATTATATAGTATTCT	SigH	AGGGATTCAGTCTCTTGCAACGAAA		AhrC, CodY, Spo0A
CT-43_CH2277		gene	-	2299970	31	CTATGAAAAAAGGAATGACTCATACATGATGGGCATTCCTTTTTTCATCCCCTCTTTTACTTAATTACTATCATTAAAAATATATTTATATCAATGTTTACTCCTTTTTATTCCTCCAAAAGTTTTTCACATAAATGTCATAAATCGTATGGTCTAACTATATAGTTGAAAAGGAATGCGACATTAAAGTGTCGCTGAAA	ND			AhrC, BkdR, Fur
CT-43_CH2286		operon	+	2310509	47	TAGGAATTTTCTTAGTCATTTATTTCATTTATTACTGGATAACTGTTCAACTTTATAAAGGTATGGTAATGCCGAAAGAAGAGGTAGCTAAATAGTTTATGAAAAGAGTCCTTGTGTTGAGAATAAGGGCTCTTTTTTTATGTTTTTTATAAAGAAGGAAAAGATTGGATAATGGTCGAAAAATATAATGTAACTTCCAA	SigH	AGGAAAAGATTGGATAATGGTCGAAA		PerR
CT-43_CH2290		gene	-	2316383	16	CTGTTTCAGAAACAGGTGTCATATACCAAAATGAGTTTCCTATTTTTTTAATTTGTTGCATAACCAATTCCCCTTTTCATTTTCTCACTTAAATTTAATATATAAATTATAACGAATCACTACTTTTTTCTCTATAATCAAACACAATTACTTGGACTAATCTAACTTTCCTTTTCGTAAGCTAAAAATAAGGGAATAGA	ND			DegU
CT-43_CH2294		gene	+	2319337	7	TCCTCCTAGTAATAATGTAATGCAATGTTAAATTTAGTAATTCAACATTGAAATATATAAAACCTTTATAAGTAAAAGTGAGAATTTGAGTTGAAAGTAAAGAAAATACATGAAAACGTTTTAAATTTGTTCACAAAATGTTCACTTACGAAGGGGGTTCCAATGTCGATATAATGACAAAGACTCAAAGAGAGAGGATG	SigW	TAAAACCTTTATAAGTAAAAGTGAGAATT		CcpA
CT-43_CH2306		gene	+	2328502	85	TCGATAGTAAGGTTTGCAGTATTATTATTTTGAATAGATGTAGTGTTTTCAGTAACATGTTCTTTTTTATTCATATTTTTGTCATTCATGTATGTATCCTCCAAATTTCATTTGATTTATCTATAGTATGTGGATGGATTTCCAGAAATATGTGAATTGATTCTTACATATGTTATATAAATAAATAATTAGGGTCAAAT	ND			AhrC, AraR, SinR
CT-43_CH2313		gene	+	2334520	15	AAAGATATCACATTAGAAAAATTCCGTTATGTTATTAATTCTTAATGAACGTTAATGATCTGTAAAAGGAAGTTTAATCTAGTTTCTTTTTTTGTTAGTAGTATATTATTTTTTCAAATATGTAAGATTTTACATGCGTATTTTACTTTTACTAATTATGTAAGTAGGCTATACTGAAATACATACATTTTATTTTTGGA	SigF	TTTTACTAATTATGTAAGTAGGCTATACTG		ND
CT-43_CH2316		gene	+	2337159	10	TTTTTTTACAGTTCTTGATAATTTGAAATTCGATTTATGGAAATTATAGCGTAATGTTTGAGTAGTAATCAGAAGGTATCCAATTCGTGTATATAGAATAAAGAGGGAATGCGTCATTAGAAATGTTTGATTTATGGAACAATAAGGACTTTAGTAATTATAAATATTTTTTCTGATATAATGAATGAGTAGAGAGAAAG	SigB	GTGTATATAGAATAAAGAGGGAAT		BkdR, ComK, MntR, Xre
CT-43_CH2318	cspA2	gene	-	2338387	146	ATATTTTACCACGAAAAATACATTATTAATATTTACTCTAAGTTTTTCTTACATGATTTTGCATAAATCCAAATTAGGAATAATATATAAATAAAAGAGGTGCCTTTGTGCCTTTACTATTATCACCCAGATTACTCAGTGGTATTACCAGCACTTGCTATTTCCCACCATTTGTTGTAAGATAGTAATTAAGGTCAATT	ND			AbrB, DegU, GltR, MntR, PurR
CT-43_CH2319		operon	+	2338605	28	ATCTTACAACAAATGGTGGGAAATAGCAAGTGCTGGTAATACCACTGAGTAATCTGGGTGATAATAGTAAAGGCACAAAGGCACCTCTTTTATTTATATATTATTCCTAATTTGGATTTATGCAAAATCATGTAAGAAAAACTTAGAGTAAATATTAATAATGTATTTTTCGTGGTAAAATATGGTTGTTACTGTTGGTA	ND			ComK, DegU, GlnR, TnrA
CT-43_CH2322		gene	-	2341999	10	ATTCTCTAACAGTTCAATAATTTTTTGCCCTACCGCACCTGTAGCCCCAACAACAGCTACATGATAGCCCTTTTTGATCATCTTTTCTCCTCCAATATCACCTGAATGAATATTTCTACAATTTCATTTTATACAGAATTTAATCATTTGGAAAATTAAAATACATGATATAATCATTCACAAATCATGATAATAAAAGA	ND			LevR, MntR, Zur
CT-43_CH2323	asd	gene	+	2342099	20	TAGATTGCGCATAACCTAGCGCGTGCGCAGCTTTAGAAAAATTACCATACTTCACAATGGCGCAAAATGTTTTAACATGTCTCATTTCCATAAGCGATCCCTCTTTTATTATCATGATTTGTGAATGATTATATCATGTATTTTAATTTTCCAAATGATTAAATTCTGTATAAAATGAAATTGTAGAAATATTCATTCAG	ND			DegU, PerR, TnrA
CT-43_CH2326		operon (intra)	+	2345114	33	TACATGATCGTACAATGAAGATTTGTTTCGGATCACCACTTTTAAACGACTGGTATTCATTGAAAGTTGGAGGAAGTATGCCGTTTTCTGAGGTGAACGTGAACTTTAAAAATAAAACTTATACTGACTTTTGGAAGGAAGATAAGAATGAATTGATACCTAAAAGATAAATGGGATAAGATGGTGATGTAAAGAGTGCA	ND			ND
CT-43_CH2329		gene	+	2347443	62	ATAAAAAAATTTTATTATAAATAGTGTATTTCTATTAGTAAAAGCTAATTAGAAAGCGCTATTTTTATATAATAAACTAATTAATATCCAGAAATCTTAATATTGTTTTATTCGACTTATTTTCAAATAGTCAAAACATAAAATTAATTAGACTTTTTTTTTATGTTTTATGATAGTATATTGATTGGTAAGACCTCTAT	SigE	ACTTATTTTCAAATAGTCAAAACATAAAAT		CcpA, ComK, DegU, Zur
CT-43_CH2337		gene	-	2355611	348	AACCTTTTAATAAATAACCATCTTGTTCAAACGTACACACGGGATATATTAGTTAAGCATATATTTACATTGACAAGACATAGCTTTTACTAAACATGCACAATTTTTGTGCATGTTTTTTTATTTAACAAAATAACTATTTTGTTATATTCCTTGCACTTTTAAATGAGACAAGCATATGTTGTAGTATAGTGTTTCAT	SigE	CTTGCACTTTTAAATGAGACAAGCATATGTTGTAGTATA	in tandem	AhrC, ComK, ResD, SpoIIID
							SigK	CGTAACCAAATCTATCAATCTAACATATTGTATAAAAGT
CT-43_CH2343		gene	+	2358951	169	CATAGAACAAAATAGAAGGTTCCTTTCTGTCGATAATGAGACGTTATGTTAATTAGGTTTGGATATTGTATACATCGTCTTTTCTTCAACTAAGAGTGCAGATTCATACAATAGGAATTATTTTTAAAATTATAAAATAAGAAAAAGTGAACCTATATTAATACTGATAGAGCTATGTTATTATCAAAATAAGGGTTTTA	SigE	TCTTCAACTAAGAGTGCAGATTCATACAAT	overlapping	BkdR, ComK, LevR, PerR
							SigH	AGGAATTATTTTTAAAATTATAAAAT
CT-43_CH2344		gene	-	2360450	103	TATTTTGTTCGTTCAAAGATAATATCAAAGTAATTCGCGTACCCCATAGTTGGTGGCGCAAATAGTTGATTTTATAGGGGGAAAACCTGTAACTAAAACCTAATATAGGTGTTTTTGTTTAAATTTTGCTTAATTCTCACCGGTAATTAACTTAAAATTTAGAAATCGTTATATAATGAATTTAATTTAAAATTAGGAGT	ND			AraR, DegU, PerR
CT-43_CH2353		operon	-	2367573	8	TGTAACTGATTAAAGCTATTTTCAAAGACGATATATCGGCGATAATTTATGTCTATTTCTTATAGGTGTTAGCAAGTTCGTTTGCAAACTTGTTAGCACTTTTTTATATTTCTTCTATAAATAAATCCCCCTTAATATAATCTAAATTTTATATATTTACTTTTCTTCTATTTATCTTATAATTTTAATTGGGAGAGGAA	SigA	TTTACTTTTCTTCTATTTATCTTATAAT	in tandem	DegU, GltC, GltR, PerR
							SigD	TAAAGCTATTTTCAAAGACGATAT
CT-43_CH2354		gene	-	2369215	80	TATTAGTTTTCAGTGCCGTTTCAATCGTTATACACTAATTCGATGCTCATTTTAGATTTTGTACTTTTTAATACCACTCTTCATCAATCAGACTACTTTATATACTAATCCATCCACATCCCCTATATGTTTTAAAACTTTTAAGAGGAAACCTTCTAACAATAGGTTTCCTTCCATATCATATTAAATAAGAAGCAGGT	ND			ND
CT-43_CH2358		gene	-	2373109	46	TCCACGTTTATCTCTTAGGTTCAAAGACACATTTTAATTTGAATACAAAAACCGAATTTACGATTAACATATATTCCGCAAGTAACAACATCATTTTTTCATATAAATAAAGAACATTTCCTTACTAAAATTGGGCTCACCTTATAAAGGTGAAGCCGTTTCTATTATAAAAAACTCTCATACAATATAGTGGACAAGTT	ND			AraR, PurR, SpoIIID
CT-43_CH2359		gene	+	2373381	161	TTTAGTAAGGAAATGTTCTTTATTTATATGAAAAAATGATGTTGTTACTTGCGGAATATATGTTAATCGTAAATTCGGTTTTTGTATTCAAATTAAAATGTGTCTTTGAACCTAAGAGATAAACGTGGAAAAATAAAATAAACCCTTAAGTTTAGGTATTTAATCTAAGCAGTCAATTATTAAAAACATATAATTAATAT	SigH	AGGAAATGTTCTTTATTTATATGAAA		CodY, ComK, DegU, SinR
CT-43_CH2364		gene	-	2379061	15	CAAAGATTTATAATTTTTTATAGCATATTGTTTCGTTTTTTGGTAAAGTTAATTTCTACGTGCAATTATTCCATTCATATTATTTCATATTAAAATTGCAGTTATTAAATTATATAAACCCCATTTAAATGAATCGGTATTTCAAATTCAATTAAGCGCCCTTTTCGGACGCATTTTCTTTGTTTATATATTTCCAGAAG	SigF	GCATATTGTTTCGTTTTTTGGTAAAGTTA		DegU, PerR
CT-43_CH2365		gene	+	2379315	44	ATTTGAAATACCGATTCATTTAAATGGGGTTTATATAATTTAATAACTGCAATTTTAATATGAAATAATATGAATGGAATAATTGCACGTAGAAATTAACTTTACCAAAAAACGAAACAATATGCTATAAAAAATTATAAATCTTTGTCATATAACGGGAAAAAGGATTTCGTTTCGCATATAATAAAAGTAGACGGGCA	SigH	AGGATTTCGTTTCGCATATAATAAA		AbrB, AraR, DegU, GlnR, Zur
CT-43_CH2366		operon	+	2380154	103	AATATAATTATCACATTGAAAAAGGGTGTATGTCAAAAGATTGCGTGCAGTAGTATGGGAAGGACGTAATTTATATACGTAACATACGAAGAATCCGCCTTCAGCATGTCGGTCTCTAGGTCTTAAGTCTGAGGAAAATTATGTTGTTTACAGGTATACTTATAGTAAGAAACAGGGAATGACTGCATAAGCAGGTATTT	SigB	GTATACTTATAGTAAGAAACAGGGAAT		CodY, Hpr
CT-43_CH2379		gene	-	2394218	66	GTAGTTCTATTATTTTCATTTTCCTTCCCCCATACCGCTTATAAAATGCATAATAATAACTAAATCACCCACATACATCTTACAATATATATACTATGTAACGGAACACTGTGAATCGTTGCATAATCCAAATTATATTATTTTGAACAGGTATTCCCCTATTTTTATGGAAATATATAATTAAGAAAAACAATAAAATT	SigG	CCATACCGCTTATAAAATGCATAATAATA		DegU, SpoIIID
CT-43_CH2392		gene	+	2406618	7	TATAATCACCAGGAACCCCAAATATATGTTCAATTCCTAATTCATGTAGTCTATCCAATAAATATGTACTTACAGTATATTGTTTTTTCAAATGAATCATCTCCTAATTATGCAATGAATGTTTCAATAGACTAAATAAGTTCTAATGCGTTGATTAAAATATTCATTACTAGATTGTGGTATAATTTACATACAGGGGG	ND			AraR, DegU, FNR, Fur
CT-43_CH2393	gpm	gene	+	2407242	32	GCAAATAGCCGATCAGGTTTTGATGCTTGGATAACGAAACGTGAACTACCAGTCGATCAAAAATAATGAAAAAACTTCTGTTTTTATCGTTTGAAAAAGAACAAATTTTATCCATACATTTGGCAACTATGATTTGGTCATAGAGTGAATGGATAAAAAGATACATTACTAGATACTTTATACGTGTACGCAATGGAACA	SigH	AGGTTTTGATGCTTGGATAACGAAA		AhrC, CodY, CtsR
CT-43_CH2400		operon	+	2412320	21	ATAAAAATTTATAGGCTCCTTTTTTGTATTGGAATTTATCCCGCTATTTGCAGAGCAGCCCGATTGGTTTAACTAACAATCAGTGGGGGATGAATAAAACCACTACTGATCAAAGTTTCACTTTATGAGAAGTCATTTTTCGTTAGTATGTAATATTAAGCTTGAACAATTAATAAGGATGAATTGTTGATGTTTTTTAG	SigB	GTTTAACTAACAATCAGTGGGGGAT	overlapping	ND
							SigF	GTTTAACTAACAATCAGTGGGGGATGAATA
CT-43_CH2408		gene	+	2420451	108	TGGTTATTGTTTGCTTTGTCATGGCAATTAAAATTTTTTTACAAAATATAAACTGAATGTAATCAATATATTATTTGGATCAAAGTTTGAGTGTTTTCATGTTCTTATTGCAGTATTACGCTGTTTAAGATGTGTTCAAAATTACACAATTTGACTAGTGTAATGTATTGCGTTATGCTTTTTTTAGTATAAAAGAAAGG	SigA	TTGACTAGTGTAATGTATTGCGTTATGCT	in tandem	ND
							SigG	TCATGGCAATTAAAATTTTTTTACAAAATA
CT-43_CH2437		gene	+	2480901	8	ATAACTTAAAGAAAAAAGATAATAGTATTTAACGGTTGCTATTATCTTTTTTAAACTATTTTTCATTAAAATATCTTATCTGCTGTTCGCCTTATTTTCTTTTCTAGATTTTATCCTAGTTTAAATTTTATGCATTTGAACTGTTTATACTATTTGTAGGATTTTTAGTTTTTTTGTCGAATACACTTAATGCAAGGAGG	SigH	AGGATTTTTAGTTTTTTTGTCGAAT		AbrB, AhrC, Spo0A
CT-43_CH2440		gene	-	2486110	7	ACTTTCCCATTACAATTTCAGCATAATAACAGTACAAGTTTTCTTTATTTGCATGAGTTTACAGAATGTGAAATATGATTATGAAGAGTTTTATTTTACAAAAAAATTTATCGATGTAGTTGTATTGCAAGTTCTTCTAAAATATTGACAGATAATATGCCGTGTGTTAAATTCAAAACGTTTAAATATTAAGGAGATGA	ND			AbrB, DegU, Hpr, TnrA
CT-43_CH2441	sasP2	gene	+	2486383	23	GCAATACAACTACATCGATAAATTTTTTTGTAAAATAAAACTCTTCATAATCATATTTCACATTCTGTAAACTCATGCAAATAAAGAAAACTTGTACTGTTATTATGCTGAAATTGTAATGGGAAAGTAAAATGGTTGAAAAGTACACGTTATAAATGGATTTATTTACTAATAATATTTTCTTTGTTTCGTAGCATATT	SigB	GTTATTATGCTGAAATTGTAATGGGAAA		DegU, MntR
CT-43_CH2449		gene	+	2492483	18	TTAGTGCATCCATAGACACGCTCCGTTTCCTGTTTCCTATCCTACTAAATTACCATTCCAAGCAGATTCCTTCTCTTTCAAACAATTCATCCATTGAATAAAGATAATTCCGCCATACGTATCGGAGGGCATGAAGCTTTCTTAATAACATTTGGAATATATTTCAATATACTTCCGATACTATAACAGATCGGAAATTT	SigG	GAATATATTTCAATATACTTCCGATACTA	in tandem	ND
							SigL	GGGCATGAAGCTTTCTT
CT-43_CH2467		operon	+	2513658	104	AAAGTATTTATTAAGACAAACATATTTCGAACCATACCCTGAAGCATTAGTAGAAATTTCTGATTCCGGAAAAGGTAGAGATTATTAAACAATAAATTACATAATTCGACACAAAACCTCCTATGTTGTTGTAGAACAATGTAGGAATTTTTTTGTGCATTAGTACAGAATCTGTTTTAAAATTAAGTTATGACAGAATT	ND			LevR
CT-43_CH2477		gene	+	2524732	29	AAAGAAAAAGATTTGTTTTAGAAAGTGGTGTCTAAACATTAAATGGAGTAGGACTAAATTCACGGCCGCTCATTAAACAAGATTTTAATTAGGAGAAGTCTGTTTTTATAATGAATAATGAAAAGAAGGTTTGGTACAATTGTTTGTTTTTTCTTTTTATGTGTTTGCCTCGTACCCTTTTAAGCTAGTGGACATACTTT	SigH	AGGAGAAGTCTGTTTTTATAATGAAT		PerR
CT-43_CH2495		gene	+	2546186	10	TTATGCTAATGTTTGGTGTGCTATATTTCTGTAAGAAAAATCGTATATTATGAACTAATTTTATAGAGTTAGACAGATCGTTGCGTTAGAGAGTTTTTAGGACATGAGTTCGGTATTGTACTGGACGCATGTTACTAAATTTTGAAGGAGGAAGGATAATAGTAAACATAGAATATATTAATGAATTAAAATATTTAAGA	SigH	AGGAAGGATAATAGTAAACATAGAAT	in tandem	GlnR, LexA, PurR
							SigW	TGCTATATTTCTGTAAGAAAAATCGTATA
CT-43_CH2498		gene	+	2550887	20	AAACGAGATATGATGGCGGTTTATGAATGTCTTGAGAAAAATAACTAGTGATGGATTGTCAATTGCAGTAGTCATAAAAACAGGAATATAGGTTTTTAATTATATAAATATAACATGTTAAATTGTTATTTAAATCGTTAAAAATAGTTGACCCTCACATAATGTCATTGTTTATGATGAAGTTGAGCTTCAAAGTAGAT	SigA	TTGACCCTCACATAATGTCATTGTTTATGAT		DegU, PucR, Zur
CT-43_CH2506		gene	+	2557624	27	AAACGTAATGAAGTATCATTTATTGAGCAAGGATATACATTTTCAATTGTGCATACATCAGAGTTTCATTCGGATATTCCTAAACAATTAAACTTACCGCTTTCTATTTAAGGATGGAAAGCGGTAAGTTTTTTGTATATTCGTGAAGAAGGTTTTAGCTAGGATTATAGTGAATTTAAAGAGAAGTATAAGGTGTTATT	SigH	AGGATTATAGTGAATTTAAAGAGAAG		Fur, HrcA, PerR
CT-43_CH2514		operon	-	2567209	59	TTTAATCAGTGGGGGTTTTGTTCATCCTTCACTGATTATCAGCCCTCACCAGTCGGGATTTAACGGGATAAAAAATATATAGTTCAAGCATATCATTTTAACGGAACGAATTACCACAATTTTCAAATTGAATAAACTTCCTAAGTAAAAGAAGTAACTTTTTGGAAATGTTTCAATACAATATTATGTAATTCAATACT	SigH	AGCATATCATTTTAACGGAACGAAT		Xre
CT-43_CH2521		operon (intra)	-	2572841	11	TAAGTATTCCAATTCCTGCGTTATATGTAACATCATGTACATTTGGTGGGCCTAACTTAACTGATTTATATGTTACAACAGCCAGAACAAGAATGACGGATGACGAATTAAAAGAGTATCCACATGCTGGTGGTATTTTTCGAATTCAAACAAATGTTAAAGGCTGTCCCACCTATTCATTTTGTAATAAAAATATTGGA	ND			Spo0A, Xre
CT-43_CH2530		operon	+	2581020	4	ATTAACTAATCTTATTTTTAAATGTTGAAATGAAATAAATTTCAATTTATAAAAATTAGGATTAGTCTGCCCAATTCCAAACAACGGTATTGCTATTTGATTTGCGTAATAGCTTATTTGGGTATAAATAATGTAACGACTAATCCTGCCAAAATTACTTTGGGAGGATTTTTTTGTTCTCCCTTAATGAAAGGGATCGG	SigB	GATTTGCGTAATAGCTTATTTGGGTAT		CodY, DegU, GltC, GltR, Xre
CT-43_CH2536		gene	-	2588513	58	GTTTACATTTTTCTTTCCGAAAAATTAACAGAATAATTTAATAACTTAAACATAATGTAAAGTATTTTATATACGTTGTATATATAGAAAACATATACAAATGTTGATAAATATTAATTCAAGTAAATATTTACTTTTTACAATATAACTTGTAAATCTATTTATTTAGATTTATAATTAGATATAGTTTCCTCATGTTA	SigA	TTGTAAATCTATTTATTTAGATTTATAAT		DegU, Fur, PerR, TnrA
CT-43_CH2544		gene	+	2595714	90	TTTTAATTTTTATTTATCCCGCATTAACGGGCTGTTCGTAAAAGCCTGATTGGTGAGGGCTAATAATCAGCGGGGGAAGAACTCCCCCCCACTGATTAAAGTTTCACTTTATAAAAATGAGCCCATAGCAAAAATAGGTATATGAACAAGGTGCATCATTTAGTGATAAGTCATACTTTGTTGGTGTACGTATTGAACTT	ND			AhrC, CodY, PerR
CT-43_CH2545		gene	+	2596570	53	AGGTGATGGATAAAGCAATGACTAGATTTAAAATCTAATCATTGCTCTTTTCTTATGGTTTTATCATCAAATATCTGTCTAGTTTAGGGATTGATTTCTTCTAGCTAATGAATTTATTACAACTTTGTAAGGTTAATGTAATGTTAATCGATAGTAAATGAAGATGCTTGAGTGTAATTTAAATAAGATTAAAAAGTACT	ND			DegU, GltC, GltR, Zur
CT-43_CH2547		gene	-	2599346	83	TAACTGTAAATGCCAATACTAGTGCAAAAAATACTGTAAATAACTTTTTCATCTTTCTTCCCCCTTGAATTGATTTATAATTCCATCAAGTATATTACCGAATTTTCCGTATATTGTAAAGATAAAATTAGTATTATCTTACAATCATATCCTATAACTGAATTTGCTTATATATGGTAAAATGTATCCATCGCTGATAT	ND			CodY, DegU, PurR, Xre
CT-43_CH2548		gene	+	2599484	11	TTTTGAATCATGTTGTATAAGTCTAGTTGTAATTTTGCTGCTATGAAAATTACATAGTTGGACATATCAGCGATGGATACATTTTACCATATATAAGCAAATTCAGTTATAGGATATGATTGTAAGATAATACTAATTTTATCTTTACAATATACGGAAAATTCGGTAATATACTTGATGGAATTATAAATCAATTCAAG	SigF	TTATAGGATATGATTGTAAGATAATACTA		Hpr
CT-43_CH2568		gene	-	2610870	91	CTTAACTCCCCTCTAAAATATAGGCATTTTTATAATCAGAGGTTCATATTTATTACAGAGAAACTTAAGCCACCTACTTAAGTTTCCTCATAATACTCCTGCAAATTGAATGTGGGCACTATTTTATAGTGCCTTTTTTCTATTTTATTTTTAACAAAGGCTTTTAAGGATAAGCATCATACTATATTAGAGCAAGATGT	ND			PerR
CT-43_CH2569		gene	-	2612023	180	ATTTCCTATTCAAATAACATTTTTGTTTAAAAATTGCACAGCCATAGAAAACATACATACAATACCATGCGGTATTCTTTTTCAATTTTAATTTTGGCCAGAGCACCTTTTTAGGTGCTCTTTAACTTTAAAATAAGGATTTTGTTATATTCCTTGCACTTTTAAATGAGACAAGCATATGTTGTAGTATAGTGTTTCAT	SigE	GCACAGCCATAGAAAACATACATACAAT	overlapping	ComK, SpoIIID
							SigK	CACAGCCATAGAAAACATACATACAATA
							SigL	TGTTATATTCCTTGCAC
CT-43_CH2574		gene	+	2613960	6	ACAATTACCATTTTGTAGAAACTCAACAAAATAATCCTTTTATAAGAAAGTGAGGTTAGGAGAATGACTAATTTAAAGAAAAGAAAAATTAGAAAAGCTATCGCGCGTCGCACAAAGGCAGTAGAGAAATATCAAGTTGATAACGCTTGGAGAAATATTTTTGTGAAAGCTGGAATAATAAAATAACAGTACTGGAGGGA	ND			ComK, ResD
CT-43_CH2607		gene	+	2645065	10	GATACGCACTTTGCTAGAATGGATACCGGTTTATATATTCCACTTTGTGTATTGTTATCTTTATCTTTCTTATTAACAATAATTTTGTGAGTAAATAATAGTAGTTTCTTTTCTCAAAATACATGTAAACGTGAGAAATCTAAGAGTAAATAAAAAGGATGTAAGCGCATTCTTGTCGAAATGTAAATTATTATGAAAGG	SigH	AGGATGTAAGCGCATTCTTGTCGAAA		CcpA, CodY, Fur, ResD, Spo0A
CT-43_CH2610	cypA	gene	+	2647712	32	TTGGCAAGGTGGTCGTCGTCGTAAAGTAAGTTATCGCTATCAACAAATTAGTAATTTTATGTGCTTCGCATAAAGAGAAGTGGGAGAGTAAAACGATTGTACTCTCTCACTTTTTTATTTTTCAATATACGAAGTAAGATTTTGATTAAAAATTTACAATTTTCACGTTTTTATTAGAGTATAATGCATATGTTGGTTGG	SigA	TTTACAATTTTCACGTTTTTATTAGAGTATAAT		ND
CT-43_CH2613		operon (intra)	+	2651185	41	ATTGTTGGTGGAAATCCAGCAAATAAAATAAAAGAGAGATTTTCAAATGAAATAATAGAAGAATTATTACAAATTCAATGGTGGCATTTTGACATTGAAAAAATAACTGAAAATATAGATGTGATTGTACGAGGAGATATTGAACCATTAAGAAAGCTAAAAAGGGAATAAAAAATGGATGACAAAGAGTATCATACCTC	ND			CodY, DegU, PerR, Xre
CT-43_CH2616		gene	+	2653438	8	GAAAAAATAGAGCTATCTCCATCTTTCTGTTTAGAAAAATGTATATTGGAAAATGAACAAACATTAAAATACTTACCTATTCGATTGAAAGCCAAATAAAAATCTTAACAAGGTGCATACATTTGCATCTTGTTTTTTTGTTTCTCAATTGTGAGTTTTCGGCAATTACCTTAATATGGAATTGTATAAAACGTAGAGGA	SigB	GTTTAGAAAAATGTATATTGGAAA	in tandem	GltR
							SigE	AAATAAAAATCTTAACAAGGTGCATACATT
CT-43_CH2621		gene	+	2660457	30	TCAATCATATATTAATAGCATAGGACAAGCAGAAAAGCTTGTTCTAACCTCACAGAACACTCCTTATCACGGTTAGGCATCTACATAGGTAGATGCTTTTTTTATGTTGATGACTGAAAATTATTTATCAATATAATGTAGCAAGCATATTAGGACTATTAGGGGAAGATTACTTGTACAAATAACAGTATGCTTAATTA	SigF	GCATATTAGGACTATTAGGGGAAGATTA		SpoIIID
CT-43_CH2623	cbiQ	operon	+	2662845	11	AACCCCTATGCAATTTTATAGGAAGGTGCTAATTCCGCAGAGGACACGATGTGTTTTTTGAAAGATAAGAGGATTCTTGAACGTGAAAGAAAATGACCTCTTATGTAAGAGGTCATTTTTTTGTTGTATAGAAAGGGAGTGTCGATGCATAATTCATTTTTAAATTAAATATAGAGTAATAAAAGTTGACTAATATGAGA	ND			ComK, DegU
CT-43_CH2626		gene	+	2665994	6	TACAAGTAAGGTGAAACGTGAAGATTTTATCATTTTATTTGCCGGTGTTTTCATATTCATTGCTGCGGTATATTTAAAATTAAACGTATTTCAAAACTTTTGGTATCCATTTTAAAGCACTCTTTAAACGAGTGCTTTTACTTATTTTTATGTAGACATGCTCAAAAAAGGGATATATACATAATGTATAATACGAACCA	ND			HrcA, Xre
CT-43_CH2631		gene	-	2670375	160	ACTTTTTTGATACATTTATGAAACATTCACATGTTATCTTCAATATGTTCTATTCTTTTTGAAAAACCATGTGAGAATACCAAAATAAGAAGCCCTAGAGCCTTAACTCTAGGGCTTCTTGTTTTCAAATAAGGATTTTGCTAAAAAACTACACATTTATTAAGAACATGCATAAAATATAATGTGGTATTCTTTTTCAA	SigK	CACATTTATTAAGAACATGCATAAAATA		ComK
CT-43_CH2641	ftsI	operon	+	2678339	54	AGGGGAATTTTTTTATAGGAAATACGAAAAGAGTTTAGAGTGCTCTGTAATCAAGTTGTACTAATTAATATTCTGAAATTTCACGCACCGTATTTAAAATATATAAAATAATGACACAAAATAACAACAGTTAGTTTTGCATTGTTTTAAAGGAATTAAAAAGAAAACTTCGAAACATATAGTATCGCAAACAAAAACTA	SigH	AGGAATTAAAAAGAAAACTTCGAAA		DegU, Zur
CT-43_CH2648		gene	+	2685785	41	AATGATTATGTTGTAATTTTAGATAATGAAACTTTTAAATAGTATATGATAAGAAGAAAATCGAGCAAATTCCTTGATTTTCTTTTTTATTTGTGAAATAGACAAGAAATAGTCACATTTAATATACATCTACTATAGCCAAAACAATAAAGTCCTGTTACTATTACAGGGATATTCTCTTTTTATAACATAAATATATA	ND			MntR
CT-43_CH2651		gene	+	2688297	24	CGAGGCATAAGCCAGTTTACAATTTTTATGTCAACACTACAAACTTGACATGTGTGTATTTCGTTTTGCACTGTAAATCATTCATATTAAGTAATAGAATTGTAGAAATATATAATAGAATATTCGCACTAATATTTATACAGCTACAATCTATTTACATATAAGGTTATTAGGATTATATTGAAAATGAAAGAGAAAAC	ND			AhrC, PerR
CT-43_CH2657		gene	+	2695124	23	GGCATGTAGCATATAAAAAGAAAATACCAAAAACCGCAACTGGAAGACTTAGGTTGTGGTTTTTTTATTACTTCGATTTCAACTTACAAAGTTTGAAGCTAGAAGTGAAAACCTTTTTAGCTGAATTGGCTTCCTATGTATTTGTACTTCGTATCGTTCTAGGTATATGTACAACCCGTGAGACGAGTTTTGCATAGGAT	ND			ND
CT-43_CH2658		gene	-	2696598	11	TTGTTTCTCATTGCCCGATTGTAAATATGTAATAGATGTAAACATAGAAGTCTCTCCTTCATTTAACATAATAATCATCTCACTAAATATTTAAATCATTGGGTTTTGTTCTAGGAGTACCTTTATTTCAATATATTAAGCCGAACTAACTATATTTTTCAACTTTTCTCCTATACTGCAATACTATAAAAATAAAAAAG	ND			Fur
CT-43_CH2664		operon	+	2702480	13	ATGTAGATACATACGGAGATACGAAAGGACAAACATTTGCTGATTTTCGCCCTAACTCTAAATCTGAAGGAGCCCGTATAGCTTTAGAAATAGATGCAGAAAAATTCATTCAAGATTTTATAAAAATTATGTTATAAGTTGCTGTCGAAAAAGGGAATTATTTCAATGCGTTGAATATAAAAATACATCCTCTAGATAAA	SigB	GTTATAAGTTGCTGTCGAAAAAGGGAAT	overlapping	AbrB, CodY, Spo0A, SpoIIID
							SigH	AGGGAATTATTTCAATGCGTTGAAT
CT-43_CH2684		gene	+	2719658	19	TCATTCCTCCGCCTTCTAATACTAAACCTATATTCTTCATGCTATATCCCTCTGCTTCTTTTTTCTTAATTTCATATTAGCATAAGATTTTAAGATGAGGTTATATAAACTAATTACAACAATAACCAGAAACTACTAAAGTAATGTCATAATATCTTTGTGAGTAACATGTTACAATATAAGTAATTCATTCCACATAT	ND			GltR
CT-43_CH2689	bacB	gene	-	2723982	19	AATAACATTTGTCATACATAGTCCTAAAAATACAAGGATAGGGCCCATCCAAAGTAATACATTACCGAATTTTGTGTGCTTCCACATAATAACCCTCCTTAATTCTCTTTACATATATATCCATAAACGAAAAGTAAATTCATAGAGAAATATAGTTTTTTTCATATCGAAAATTTAACCCTCATATATTGGTACAAGCA	SigE	TCATATCGAAAATTTAACCCTCATATATT		AhrC, ComK, PurR
CT-43_CH2695		gene	+	2727741	6	GTTGTTTTCAATACGGTTGGTAAATTTATATTATGAACAATGGGTCGTAAACTAACTTTAACTTTTGTCAATTAACTGTACACCCCTTTTTCTTCTTTTTATAGAAGAATATGATTAGAGTAGTTCTGTTAGTATCAAATAAGTCGTATTCCTTTTTATTACAATTTTGTATATAATATAATTATAAATAATATGGGGGA	ND			GlnR, Hpr, Zur
CT-43_CH2715		gene	+	2745354	66	TGCTTTTTATAATTCTTCATGAGTCTAGAAAAGAAATTTTTCTAATGTACATAATTACAACGACATTAAAACACTTTGCTCTTAAATCCGCTACTTGTATTATTAATTGCATGAAACTCCTTCTTGAGAAAGGTTTTAATTTCCGAATATTCTGTTGACCGTTATAACATATCCAATTTACAATTTAATTGTGGTGTTCT	SigA	TTGACCGTTATAACATATCCAATTTACAAT		ComK, PurR
CT-43_CH2724		gene	-	2765567	15	ATTATTCAAGATTGTTATACATGTTATCAATTAAAGTTTATCCCGCATTAACTGGTAGCCCGATTGGTTCAACTAATAATCAGTGGGGATGAACAAAACCATCGCTGATTAAAGTTTCACTTTATGTGATTAGAAAATTCTTTTTGTTTAAGAAGGAATAAATATTAAAGAGAGCTAAATAAACAGTGTACGTATTTATA	SigH	AGGAATAAATATTAAAGAGAGCTAAA		AhrC, AraR
CT-43_CH2725	secY	gene	+	2765886	171	TGATTATTAGTTGAACCAATCGGGCTACCAGTTAATGCGGGATAAACTTTAATTGATAACATGTATAACAATCTTGAATAATAATGTCCTATCAATTTATCATTAAATAAATGTAAAAAATGACCCTATTTATTCATTTTTAATGCGTATGTATGTACATTTGTTAATTTATTCGATATATTATGGGTATTGAATGATTA	SigB	GTTAATTTATTCGATATATTATGGGTAT		AhrC, DegU
CT-43_CH2730		gene	-	2773062	6	ATTCTAAGATGTGTGTAAGATTCTTTTTGAAATTCATCCCGCTATTTGCCGGGCAGTAAGAGCCCGATTGGTGAGGAATGATTAAAGTTTTACTTTATAATGCTTTTTGCATAATTACCCCCAAAAATAAGTATATGGTAATTCAAGGCAAAAAATTTTGAGAAATAATTGTATGTTATTAAAATAAACAGTAAGGAGGA	ND			CodY, DegU, GlnR, PerR, ResD, RocR
CT-43_CH2731		gene	+	2773142	276	TTGCATGAATACGTATTAATACCTCATTATTCTTAACAACCGGTTTTAAAACTTGTCTTTCTTTTAATTCTTCAACACTGCCATATCGATCAATAACAATTGCTTTCATTTCCTCTCCTCCTTACTGTTTATTTTAATAACATACAATTATTTCTCAAAATTTTTTGCCTTGAATTACCATATACTTATTTTTGGGGGTA	SigE	TCCTTACTGTTTATTTTAATAACATACAAT		Fur, LevR
CT-43_CH2734		gene	+	2775991	21	AAGTATAGACATAACTACCCCCTAAATTAATCTGACATCCCTTCCAAATATATGCGAGCCCATTCTTTTACATTCAAATGTATTGTAATTTTTTATTTATCATAAAACCAAAATATTGCATACTTACATATTATATGTAAAAAGTATTTGACATGATACTTTTCCAATTTTATACTTATATTTGTAAAGAATTTTTTACA	SigA	TTGACATGATACTTTTCCAATTTTATACT	overlapping	AbrB, AhrC, BkdR, PerR
							SigG	GCATACTTACATATTATATGTAAAAAGTA
							SigK	AACCAAAATATTGCATACTTACATATTATA
CT-43_CH2738		operon	-	2779076	8	ACGAATCCAATTAAAGATAATGATAAACAATTACCAAAAGATGAAGAACAAGAGTTAAGAAAAGAACAGGATGATCAATCAAATAATCATTTGAATAAATGAAATTAGCCTCGTACTTAATTGTGCGAGGTTTTTAAGTATAATATTAAATATTCAGTTTATTTTTAAGGGAATATATGGTTTAATTATGATGGGAGGGA	ND			Fur, MntR
CT-43_CH2747	kynU	operon	-	2787002	23	GTAATAGTTTCTTCTTCGTTTCTAAGGAGCGGTGTTTTCTTGATGAAAGAGTAGAGTTTTTCAAAGAATCACCTCTTTATACTGAAATATCTGAAAATATAACTGTATTGTAAAAGAAGTTCATATATAAAGTCAACTGACACAATATCATTGACGTTGTATCAATTATGGTGATATATTTCAATTAGTTAGAATAAAAA	ND			CtsR, FNR, Hpr, TnrA
CT-43_CH2753		gene	-	2793472	26	CTTTATAAACGGTAATCCACAAAAGTGGTTTTGGTTATGTATTTTCTTTGCTTCCATTATACAAAATATAGTGCTACTAAAAAAGAATAAAGAAGTGCATTAAGATATTCAAATTATTAACATATTTGTGTCGTCTTTCTAGTTTTATTGAAAACGCTTTTATTCAGTTTTATAATAAAAGTATGTTTTTACAGATCTCC	SigA	TTGAAAACGCTTTTATTCAGTTTTATAAT	in tandem	CcpA, ComK, DegU, HrcA, LevR
							SigG	GTATTTTCTTTGCTTCCATTATACAAAATA
CT-43_CH2762		gene	+	2798229	59	TTGCATTTTTTTATACCATTCTCTAGTAAAATATTTCAATGACACCTCTCCTAAAATATCTTTACATCCAGTAAAAACAATATATCCACTTATTATATCATTCCAATAACTATTTTTTCTAAAGAAATAATGTAAAAATGTAAATATTCCGCCTATTATTTCTAAAACTTCAGAATATTTACAAAAGTATAAAATTAGAA	SigW	TAAAACTTCAGAATATTTACAAAAGTATA		ComK
CT-43_CH2766	acoA	operon (intra)	-	2803646	12	TATTTACATCCGAAAATTACAGAAGAGCTTTGATAATGAATAAAGTAACAATTCTCTTATTAAGGGAACAAAAGTGGACAAAACGAGACAAACGTCTCATTTTGTCCACTTTTTTATTGTTTAAAGATAGAGAAAACCTATTAAAACAAGGATTCGAAATTGGCACAATACTTGCAATATAAAAGACGAACAAGAAAATA	SigL	TGGCACAATACTTGCAA		CtsR, HrcA, PerR, PurR
CT-43_CH2768		operon	-	2804299	16	TAGTCCAAATCCACTTGAGGCTCCAGTAATTATTGCGATTTTTTTATTCATTTTTCGCCAGCTTTCTTTTTCTTTTATCATAACGAGTTATGATAAGAAAATCTATTATTCTTACATTCAGTATGAAATGAATTTGTATGTAAAAAAGGAGATTATAGGGAATCAGCGTATATAGAGTAGTGTATATTAATATGATAATG	SigG	GTATATAGAGTAGTGTATATTAATATGATA	overlapping	AhrC, AraR
							SigH	AGGAGATTATAGGGAATCAGCGTAT
CT-43_CH2775		operon (intra)	-	2808480	7	GTTGTAATCGGTGTATTTCAAGGGCACTTTACAAATAATTTAATAATCGGAATTGTGATTGGGATTATAATTGGGATTGCGTTTTTGAAGAAATAATGAGATGTAAATTCATTTCAAAAATTGTTGTATCAAAAGAATGAAAATTCGGAATACGAAACCTGTTTTTCCTTTTTTGTGCTATTATATATGAAAAGGAAGGT	ND			CcpA, CodY
CT-43_CH2783		operon	+	2813785	12	TTAAAAAGTTTATATTTGAATGATTCATATCGATACGGTTCTTTAAAACATGAGTTACTTTTGTGCACAAAATAACCACTCCTTTTCAGCGCTTACTTAATAAACGATTCAACATAAAAAAAAGTTACGGGGATATAAAAAAATAATGTTTATGTTCAATAATTCGCGGTCATAAATATGTTATGTACAATTTTACGTGA	ND			CodY, SinR
CT-43_CH2786		gene	-	2816960	136	AGATATAAGTATAAGAATAAAAGTTAACCAGTTAAATGTATTTTCAATTATGAAGTAAAGATGATAGATAAATATATTCAAATTTTATTTTAAAATATTAGGACTTAGTTTTACATGTTAGTAATAATTTCACTGTTTCTACACAACTTCTGCACATACTCAGGTAATTTCTATGTCATGATATATCCATAAAGTGAAAT	SigG	ACATACTCAGGTAATTTCTATGTCATGATA		CtsR, Fur, GlnR, GltR
CT-43_CH2804		gene	-	2830809	25	TATAAATTAAATAGGTCACAAATAGAAAGAGGTATTTTTTGTATGCATCACTATACTATATGTGTAGTGATGTGATTTAGATGTTGTATATATCTTTAAAATTAGAAAGATAAAAAGTAAGTTTTTTCGGAAAATTTAATTGGAAACTATTGACTTTACGATTGAATTTTTAATACAATGGTATTTCGACTGAAAAATTA	SigA	TTGACTTTACGATTGAATTTTTAATACAAT		ComK, CtsR, DegU
CT-43_CH2805		gene	+	2830970	147	AAATATGTTGCTCATTTCGACGATTCCCTCCTGTCCGTTCTAATTTTTCAGTCGAAATACCATTGTATTAAAAATTCAATCGTAAAGTCAATAGTTTCCAATTAAATTTTCCGAAAAAACTTACTTTTTATCTTTCTAATTTTAAAGATATATACAACATCTAAATCACATCACTACACATATAGTATAGTGATGCATAC	ND			AbrB, ComK, DegU
CT-43_CH2808		operon (intra)	-	2833774	62	ACTGTTGAGCTTGTACCGGAGTTAGCTATGTTTGCAAAAGAACATTCTACTAATGACATTGAGGTTCATTGCGCCGATTTTTATAAAATTAACTTTAAAGAAAAGTTTGATGTTGTTATTTATTTAGACGGATTTGGTGTAGGAACAGATGAGGAACAATTATTTTTATTAAAGCGTATAAATAACTGGTTGAAAGATGA	SigW	AGGAACAATTATTTTTATTAAAGCGTATA		AhrC, DegU
CT-43_CH2815	cwlH	gene	-	2840851	312	TGATGCTTTTTTGTTCGTGTTACCATTCAAGTTAATACAATTTAGAGAATAAAGAATCCGATTTGTGAAGTGACATCTCTTTTTTTAATCGAAAACGAATTGCCTTCACTTTTAGAAAATGTATGACGTATTGGTGCAGTTAAGATTGTAAGTGGGAATAGCAATGAGACAAGTTTTGAATAGGATATTAAGAAAGGAGA	ND			Fur, GltC, GltR
CT-43_CH2820		gene	-	2845589	46	GATATAATCAAACGGGGAGAGTGCTTAATTATTAGTAAGTGAATAATAAACAACTATTTTTAACACAGTCTATATTTTTCTGGCGGTGTTAAAATAGTTAATTATAATCTAATTAACGCACTAAATGAATTTGAGAAAGTTTTTAGAGGGTTCTTTTAGTAATGATTCTCGTCTTATAATAAATGTAGAGAAGATGACTA	ND			CtsR, SinR
CT-43_CH2823		gene	-	2847537	19	GTATTTAATCCTAAAAATGTGGGGATTGAAGGATTAACATTTTGGGAAGAAAGAAGTAAAGAGGTTGAAAGAAAAAGTTCTAGAGGAAAAGTTATTGTAGATGATAATTTAAAATTATAACGTAAATTAACTGAAAATTCTTAATTTAAAAGAAGGTATATTGCCTCCATTTCATCGCATACTACAATAGGTATGGATAA	SigA	TTGCCTCCATTTCATCGCATACTACAAT	overlapping	DegU, TnrA
							SigG	GTATATTGCCTCCATTTCATCGCATACTA
							SigW	TGAAAATTCTTAATTTAAAAGAAGGTATA
							SigH	AGGAAAAGTTATTGTAGATGATAAT
CT-43_CH2835		operon	-	2859449	84	TTTCGTGTGAGATGAAATGTTTCCATCTTTTCACCTCCAAAATAATAAAAAGTTCTTATGAACTTATAATATGTTTTGTTTCATTTAAAGTCAATTCTGTTTTGCTTAAATTTTCCTTTGTCACCAAACTGTCGGAAGTAAATAATACTTGCATATTTCGACAAAAGTTCATATAATAAGTTCATAAGAACCTTTAAAAT	SigA	TTGCATATTTCGACAAAAGTTCATATAAT	overlapping	Xre
							SigG	GCATATTTCGACAAAAGTTCATATAATA
							SigK	TGCATATTTCGACAAAAGTTCATATAATA
CT-43_CH2836		gene	+	2859607	17	ATCTTTCTAGTAAATTCAGAATGATAGATTTGTTTTTAAGAACATTTTAAAGGTTCTTATGAACTTATTATATGAACTTTTGTCGAAATATGCAAGTATTATTTACTTCCGACAGTTTGGTGACAAAGGAAAATTTAAGCAAAACAGAATTGACTTTAAATGAAACAAAACATATTATAAGTTCATAAGAACTTTTTATT	SigA	TTGACTTTAAATGAAACAAAACATATTAT		ComK, PurR, Spo0A
CT-43_CH2838		gene	-	2862254	9	TATATGTAGATTATACCTTATTTACATAGGGGATTGCTATTTCAATTCTTTTATGTCTCTTATAAGTATTATAGTAAAGGATATAAGCCGCGTTTTCATGAAGGGTTAATGAAAAGGTTATTAAAAATTTCTCATATATCAATGATAATAGACTGAAAATTAAGTATAATGGTATAGGTCTTTCATTTACAAAAATAGGA	SigH	AGGATATAAGCCGCGTTTTCATGAAG	in tandem	AbrB, DegU, PerR
							SigL	TGGTATAGGTCTTTCAT
CT-43_CH2841	dltD2	gene	-	2864912	169	AACTTTTACGAAAGCTCGGGTTTATATATACTCATGAAGTTAATCATAGCGGGCGTTTATTATCATATTTTGAACTTCATACATCATCCGAAGAATTCTAGACATTTCATATGTTTTTTTATTGTTAAAAAATAAAATTATTACTAAAATTCCAGTGTGAAATTTATGTAGAATCTTGTATAATTAACATGTTTCTATGG	SigE	TCATAGCGGGCGTTTATTATCATATTTT	overlapping	DegU, GltR
							SigF	GTTTATATATACTCATGAAGTTAATCATA
CT-43_CH2846		gene	-	2870074	166	TTGAAGTTTGCGAGAAAAGAGTATCAATTTTCTAAGTCAAATGAAACTATATTTGTGATGCCAAAGTAATAAAAAAACAGTTAGCCATTGAACTGCACCTCCAATTGTTAGACACCGTCTAACAATTGGAGGTGCAGCTTTTTATGTATGAATGTCATGGTACAAGGAACAATCACATATTGTAAAAATGAAGAGTTTAA	SigW	TGAAACTATATTTGTGATGCCAAAGTAAT	in tandem	CodY, CtsR, GltC
							SigX	TGCACCTCCAATTGTTAGACACCGTCTA
CT-43_CH2852		gene	-	2874197	67	TCTAACATTACTTGCTCTGCTGAATATGTTTATGAAAAAGAACCGTCAAATGCAAAGCAAATGATTACTTTTGAAGCTCTGCGAAACGAAAAATAGAGAACTATCTATGGAAACAAGGCAGTCAATACAAAATCGACTGTCTGGTTTCCATTGTCCAAGCATTCTCCTACTAACTACATATACTATTTATGTTAAAATCG	SigK	AGCATTCTCCTACTAACTACATATACTA		BkdR
CT-43_CH2853		gene	-	2875173	107	TATGATTATACAATTAGACCGAAAGCGGACACGAAACTTACAGTGAAATTAAGTGAAGTGACATTGCCGATTGTGAAATAAATATTTTTTCCAAAGAGCTTACTAAAGTAAGCTTTTTGTTTTGTAGTCTGAATTTTTAATTTTATATTTCAAATTGGAAGGTTATGTAATACAATATCATTATATTCTATGGAAAGTGA	ND			ComK, Fur, GltR, Hpr
CT-43_CH2865		gene	-	2887627	33	AATACTCATGTGCATCCTCCTTTGGCCAACTTGCGCTATTTTCATTATATAGAAAATAATTTTAGGAAAAAAGTAGTTGGAATCGCATAATTTTCCTTAATAGTTCAAGTTTTGAAGAATAGTGCATACAATATAAAGTGTTTTCCTTTCTTCATTTAAGTTTTACGTATATAATTTAAAAGTACTATTTTTATTTTATT	SigE	TCAAGTTTTGAAGAATAGTGCATACAAT	in tandem	AraR
							SigH	AGGAAAAAAGTAGTTGGAATCGCAT
CT-43_CH2868		gene	-	2890482	23	AGAGGCTACACTTCATTATAACGTTTTTTTCATGAAAGATGAAATTGTTATATGTATTTATAGTAAAAATTATGTGTTATTACTCATTATTGGTGTAATTCCCTTACTAATATTATGAATAGGTAACGATATTCCTACGTTAAAGTTATATTGTCCAAGCTTTTTTGTTTTCCTTTCATATATATGTATTAGCTATTCTA	ND			CodY, ComK
CT-43_CH2869		gene	+	2890684	162	AGAATAGCTAATACATATATATGAAAGGAAAACAAAAAAGCTTGGACAATATAACTTTAACGTAGGAATATCGTTACCTATTCATAATATTAGTAAGGGAATTACACCAATAATGAGTAATAACACATAATTTTTACTATAAATACATATAACAATTTCATCTTTCATGAAAAAAACGTTATAATGAAGTGTAGCCTCTA	SigH	AGGAATATCGTTACCTATTCATAAT	in tandem	CodY, DegU, MntR, Mta, TnrA, Zur
							SigK	CACCAATAATGAGTAATAACACATAATTTT
CT-43_CH2873		operon	-	2894724	6	ATTCACAAGGTTGGATTGATTTTTATAATATTTGGTTTAAATATTGATATATAAGGGCTTTTGCGCATTTTCATAAGATGTGTAAGAGCCTTTTTTGTATGTAGGAATAGGTTTGTTTTACACATTGTTACGCTACTTGTGATAAAAGTCTATTTACAGCGTAACAGTGTTATGTTACATTGTTATCAGGAAGGAGTGTT	SigA	TTCACAAGGTTGGATTGATTTTTATAAT		PerR
CT-43_CH2876		operon (intra)	-	2898759	76	AAAGAGAAAGAATGGTTCCGTTTATCAGGAGGTAGTTACTTCGGATATAACAGACTTGGTTACTTTTTAGGAACAGCTTTTGTAACATGTTTTGTACAAGCCTTTGGAGAGAATGAAGCACTGACTTTTTGGAACAAACATAATTTGAAAAGTAGTGTAATGGGTTGGTTATCGAAATGAATAAGATGCAATAGGGGGGT	ND			Xre
CT-43_CH2882		gene	-	2902112	11	AAATGCCAGACATTCCTGGATTTGAAAAGACACATATGAGAGAGCCAAGAAAAGGAAATAACCCGAAATACGATTCAAGTAAAAATGTACTAGCATATTTGTCTTATAAAAAGATTGAAGTCGCCAATAAATAGGCGGCTTTTTTAGTTTGCGCTGTTTCACCGCCTTGTCTTTTTCACATAATAATAATAGTAGATTAT	SigD	TAAAAAGATTGAAGTCGCCAATAA		CodY
CT-43_CH2884		operon	-	2903251	29	TTATATAGACGTATATGAAGAAATGAAAATGTAATAAATATTTAATCAGGTTAGGGGAGAAGTTCCCGTAGCCTTTTTTGTTTAATAGTAAAAGTAAAATTTATATTATGTTGATGATAGGACAGCACGATAAGAAGTGAGATGAAAAGAGGATTTGAAAATACATGAAGAGAATTGTAATAATTATATGAATCGTATAT	SigF	GTATATGAAGAAATGAAAATGTAATAAATA	in tandem	Zur
							SigH	AGGATTTGAAAATACATGAAGAGAAT
CT-43_CH2888		gene	+	2904569	16	ACGACGTAATGAATTTTTTGAAGTACGTAAAGAAGAATATTCCGCTTAATTACAAAAAGCATTAAGAAAAATATCATCTTATTGTGATATATTCTTAATGCTTTTATGTAAATTGCTTCTTTTCAACAATTGTTGTTGACTCTATTAAATAATCTAGTATTTGTCCAAGCTAATTCGTCACCTCCTCATATTCTAGTATA	ND			GltC, GltR, MntR, ResD
CT-43_CH2892		operon	+	2907735	48	TTAGAAATCTTCCACAAATACTTAATAAAAACTATAAAATAACTTAAGTTATATAAAATGAATCCTATAATAGACATTTCAATTAACACGTCTACGCTATTTACATCGATACTTTTTCAAAATAGGCTAATCCTTCCTCTAAATTTATCAATCGTTTTAATTTTCATAAAAAAATGATAAAATATAAACATGTGTTTTCA	ND			DegU, PerR, Xre, Zur
CT-43_CH2895		gene	-	2910888	21	TATTATTTTATGTTGTTGCAGTCTCATATATTATTCCATGGAGAATTGCTTGTTATATAAAGTTTAGGAAAGTTTGGCGGGAAAATAATAATCATGCTATATGAAAACTTCTCATTTGAGAAGTTTTTTTATTTTTATAGGTAAGCAAAACAAGTTGCTGAAGGGCAGGCTATCATAGAATATGATACATATTATAATGA	SigE	TTATTTTATGTTGTTGCAGTCTCATATATT	in tandem	MntR, PerR, SpoIIID, Zur
							SigF	GTTTAGGAAAGTTTGGCGGGAAAATAATA
CT-43_CH2916		operon	-	2926667	86	ACCACATTCTTTATATTCGCGCGGAGCTGTGCATTATGTAATTGGACAAGATGGTAAAGGGAAGTTGTGTAATGGGAAAGATGAAACAGCGAAAGAAATTGTCAAAAGCTTAGAGGTATTATGTAATCGTGTCACTGCTTTTTAAAATTAAGTTTTTAGATAAGAATGAATCCGCATAGTAATAAGTAAGCGAAACTTTA	SigB	GGTAAAGGGAAGTTGTGTAATGGGAAA	overlapping	ComK, PucR, RocR, SpoIIID, TnrA
							SigF	GTAAAGGGAAGTTGTGTAATGGGAAAGATG
CT-43_CH2932		gene	+	2936714	66	TTTCATTTCTTCTTTCTGTGAAAGTTGCATATCGTTTTTAATAGAAATTCCAAGTAAATTAAACTTTTACCCATTAAATAAGTGAATACATCTTTTCAAAATAAATGAACCTATTCATAGATTTCGTCACACCTTTGACATAGTTGCACTAAGCGATACACATTAGAGGTATAGTATATTTAAAGTAACGATAAAAGAAT	SigE	TCAAAATAAATGAACCTATTCATAGATT		ComK
CT-43_CH2933		gene	+	2937563	15	AAGCGCATGCATCCTTATTAGAAGATTTAAATTTGATGATTGAAAGTTTAAATAATAAAGTTTAAATTCATCCTATTTTTCAAAACTGCAATTGATATAAAATCTTGCATACTTTTGAGTAAACTTTTTTACACTTGTAAAAAAGTTTTTTTGCATTTCCCTACCTATAATTGCTAATATAGTAGAGTAGAACTTTTATA	ND			ComK, DegU, GlnR, TnrA
CT-43_CH2936		gene	-	2942128	93	AAATTGGAGATAGAATAGTTTGCGAATGAGTTTATAAAGGTATATAGTATGGGATGTCATAATTAGTGGATGAATCTTGGGAGAAAACAGGAAATGTTACAAATTTATTTTGTTAAATAGAAACCAAGGTCAAAATGTTTAAAAAGAAATAGTTGAATAAATACTAGCTTCAAATTATAATTACTAATATTCTTCATATA	SigA	TTGAATAAATACTAGCTTCAAATTATAAT	in tandem	Hpr, PerR, PurR, ResD
							SigF	TTTTGTTAAATAGAAACCAAGGTCAAAATG
CT-43_CH2939		gene	-	2948443	24	TCCTCTTATATTGTGAATTTTTGTCGGTAAGTCAATATATCATGAGAATCGCTGATATAATTTTAAGTTGCGCCAATATATCCAGAAAGTCACTCATATAATTTCATTCACAAATAGAGGATAAAAAATCACAGTTATACTTTGTCACGCACTTGACTTTTAATTCATGTAATTTATAATTAAAAACGGAATGAATTTTC	SigA	TTGACTTTTAATTCATGTAATTTATAAT	in tandem	AhrC, FNR, Hpr, ResD
							SigD	TATAATTTTAAGTTGCGCCAATAT
CT-43_CH2956		gene	+	2967234	63	CCAAATAATATCCCTTCTCGCAAAATTTTACTAAGCGTAGGTTTTACATCGGAGAAAGTTTGTGAGATTGATGGATTACCTGGGGAGATTTTGAGCACATACATATAATTACAAAAAGGCAGTGCTACTTATGTAGCACTGCCTTTTTCTTTATTGGAATAATCCTCTTCCTTTATTCATTTACTTATAAAGTATTGTCA	ND			AhrC, CodY
CT-43_CH2960	mqo	gene	+	2971372	115	GGTACTCGATTTAGTCACTTAAGGATACGTAAGCTTTTTCGAGATAATTTCAAACTGTAATTTTTTTCTATTTATCACCTTAAAAGAGCTTGTTAAATAAGATTTTTAGCGAATAAAACGTTAAATAGTTTAAAATTATCAGATAACACTAGATATTTTAGTCTATTAATTATTATAATAGAGTATGAGATGGTTATATA	SigK	CACCTTAAAAGAGCTTGTTAAATAAGATT		CcpA, ComK, DegU, PerR
CT-43_CH2965		operon	+	2977678	19	GTAATAAGGGCACATTCTCCACATGATGTCACCTGCCTCTATCCAGAACATTTTTTGAGAAAATGATTATTTGTTCTACTTGTTTTGTAGCATTGTATATTCCTTTTTTCATATCTAGAACACTTTTTTCAATGTGCTATTAATCGTTTCAACTGGAATAAACAAAATATATGCTACATATGTTTAAGCATTGGTCAATT	SigE	GAATAAACAAAATATATGCTACATATGTT		ND
CT-43_CH2969		gene	-	2981983	86	CATGCAGTTTATTATGTAAAATCATCGAAAGCGGCTTATCAGCAGTCGTAATATATAAGTAGAGGATACATGTTGTAAAAGCAAACATGTATCCTCTTTTTTTATTACTGGGGGGATGGGAATGATAGAAAATCTTTCATTCATTTAAAAAACGTTCTAGGCTATAGAAAAAAATATTAGACTTATAAAGCATAGTCTTA	SigF	TTTTATTACTGGGGGGATGGGAATGATA		GlnR, TnrA, Xre
CT-43_CH2972		operon	-	2984881	61	TAATATGACAACGAAAATCCCTAACATATTTGATATGAAATGCATGTCAACCACTCCTTGAGCTTTATTATTTGTATATAAAAAAGCTCTTATTCTTCTTAATTTAGAATGAATGTGGTTTAATTTATATTTTTGTAAATTCTAAAAGAATAGAAGGTAAAATTCGATAAAAATAGAATTTAATACATAGCAAACAAGGA	SigF	GAATAGAAGGTAAAATTCGATAAAAATA	overlapping	DegU, Fur, GltR, ResD, Xre
							SigG	GAATAGAAGGTAAAATTCGATAAAAATA
CT-43_CH2978		gene	-	2992829	28	GTTTTTCCGTATTATGGAATGTATTCCGTGATGTGAAATCTTGTTATAATTTTCAGATAATTAAAAAGAAAAGTCAATAATTTTTTGTTTGCGTTTTCAATTCTTTGTTAGTGATACGTTTTTTATTGTTAGAAAATTAAATAAATAGATTGATTTCATTTCGAATGTTTGCTAAATTGATAGTTAATTAAGCATACTAA	ND			CcpA, DegU, ResD, TnrA
CT-43_CH2979		gene	+	2993003	49	ACTCGCCTCAACTTTACTCGTAATATGTTAGTATGCTTAATTAACTATCAATTTAGCAAACATTCGAAATGAAATCAATCTATTTATTTAATTTTCTAACAATAAAAAACGTATCACTAACAAAGAATTGAAAACGCAAACAAAAAATTATTGACTTTTCTTTTTAATTATCTGAAAATTATAACAAGATTTCACATCAC	ND			CcpA, Xre
CT-43_CH2991		gene	-	3007107	11	TCTTTATTTTTTAGAGCTATTATATACCAATTGCCGTGGATCAAAGAATGATTGTATATCTTTAGTAAAGAAATAGTCAGGTTAGTTGTTAGATAGAAATAAACTGACAGATAAAGTGATAGTGTCCGTTTTATCTGCTTTTTATCATAACCAAATTATGGTTATTCATGCTAATATAAACTCATAGCTATATAGAAGGG	SigG	TCATAACCAAATTATGGTTATTCATGCTA		AhrC, CodY, TnrA
CT-43_CH2997		gene	+	3009753	5	CAAAAAAAATGAGGCCGATTTCTCGGCCCCCCAGCTTATTGGCATAAAACAGGAGATTTGGTTTGGACATAACCAGTTCGTACTTTTATTATATTTTATTTTTTCTGAATTTTAAATACATTAAACACCTATTTATATTGAGAAAGTTTTTTGCTTGCATAAAATTAAAGATTTTAAGAAATGATACAAATGGAGGTGTA	SigG	GCATAAAATTAAAGATTTTAAGAAATGATA		AraR, CodY, GltR
CT-43_CH3031		operon (intra)	+	3044036	6	TATGCCAGGTAGTATTTTCGGTGCGAAAGATGGTTATATACGTTTATCTTATGGAAAAGTGGATATTGATCAAATTGCGGAAGGTATTTCTCGTTTACGCCAGGCTATTTTGGTATGTGAAAATAACTTTAAATAAAGCTTTCTCGTTTGACAAAACCTAAATCTACCATTATTATCAACTCGAACCTATTTATAGGAGT	SigA	TTGACAAAACCTAAATCTACCATTATTAT		DegU, Fur, PerR
CT-43_CH3040		gene	-	3051291	10	AAATTGTTATACAAATGTTTCGCAAAAAATATTGAAAAACCCTCTAAATTAAAAGAAAATTCAGAAAAATATAATTCGACATAACTATCAAAAGAGGATTATTCCTTAAATTCGTTTCAAAGAATAAGTATAAATTTAACGAATAGGATGAATATTCTTTTTATTTTTAGTAAAATTGAGGTATTGTTTAATTGAAAAGG	SigH	AAGAATAAGTATAAATTTAACGAAT		CodY, DegU, Fur, Hpr
CT-43_CH3050		gene	+	3061862	114	AGTAGTGAGAAATATCACATATCTCATAAAAGGGCTGGGCGGAAATTTAAGTTTACTAAATACCTTTTCTAAAGTTTGAGTGCACCCTTTTTCTGTACACTCCATCCAATCTTTCATTAAACAACTACCTTCTCCTATAATTTCAAAGGATTTCCACTCGTTTATCCCGAATATATAAATTATCATTCTCATAAGGAGCG	SigH	AGGATTTCCACTCGTTTATCCCGAAT		DegU, Fur, HrcA, PerR, PurR
CT-43_CH3052		gene	+	3063547	103	CAACACCATTCCACATCCCCATATTCGGCTTTTTATTTCTATTTAATAGCAGTATTTTATCGCTTTTTCTAATAAAGCAAATTGTGTATTTGTACATACGATCATTTCCTTTCATTTTCCACATGAGTTATTTGGCTTATTTTCAAGTAAAAACACTCGCCTTACAATTCCTTACTACATAATATATAGTACAACTTTCA	SigK	CGCCTTACAATTCCTTACTACATAATATA		HrcA
CT-43_CH3055		gene	-	3067995	9	CAGAACAAGCGAGTAATTATCCAGGGCAACCGAGTATGTCACTTTCTACTATTCGTAAGGGGATAGAATTGGCAATCGAAGTAACGACGACAGTTGAAGTAGATATTGTAGAGGTTGGGGGCGCAACGCATTAAGTAAAATGAATTGTACAACACCTCCTGTAAACAACTGGTATAATAAGAATAGGAAAATACATAGAG	ND			SpoIIID
CT-43_CH3066		gene	-	3077252	58	CTCAGGATCAGGCTTCCAATTAAGAAAATTATCGGGAAGAGAATTCCATAATTTTTCTGAGCGCCTTCTCGTTTCTTTTAAATTTAATATACTAAGATCAATTGCATTCATAATACATTCTCCTTTACTATTAAACTTAAAATAATTGTATCAATTTAATAGTTAGGGTATCATCGAAATATGAATGTATATCCGAATAT	SigB	GTATCAATTTAATAGTTAGGGTAT	in tandem	LevR
							SigG	ATATACTAAGATCAATTGCATTCATAATA
CT-43_CH3072		gene	-	3082755	8	AGGCGTTAATTACATATGATGCGAATAGGGATAGTAATGAAAAAGTAGCAGAAGAATCGTATCGTATCATTCAAGTGATTGTGGATGATTATGAGAGGTAATAGAAAAGCCTATTTTAAAATAGGCTTTTTCATATGATTAAATAGTAGAAATGGAAGGAATATAACATAATTATACAGAATATTTAGATAATAGGAGGT	SigH	AGGAATATAACATAATTATACAGAAT		ComK
CT-43_CH3077		gene	+	3085547	154	CTTATCATTTTGTCTATACCAATCATAATAATTCGAATTATACATCGTATCCCTCCATACTTTCGCTTAACATTTTATGCATTTAGAAATAGTAGGAGCCTGTGTATATAACGGGACGACTTTAGATTGAAAGTAAAGTTTGAGAAAAGGGTCTATTTTGCAAAGGAATTGCTTATTCATAAAGTGAAACTATAATCAGT	SigH	AGGAATTGCTTATTCATAAAGTGAAA		Fur, PurR, Zur
CT-43_CH3085		gene	+	3095487	121	ATTACTGAACATTACTCATATTCAATTGTAATAACAAAAATAGGTGACTATCAATATTGTTCTATCTATAGGATGTATAGGTAAAACCAATCTATTTTATAGTGAAAACAACTATAGTTACGACCTATACAAATTATAGAAAATTTAGAATTGATTAATGAATCAGTTTTCAAATACTATAAATTTGTATAGCACTTCAT	ND			PurR
CT-43_CH3088		gene	+	3097882	28	TTTACCGGATATGATCTTATATAACGGAAAAATTACTACCCTTGACCCATCTCAGCCTGAGGTATCTGCTATCGCCATAACTGATGGTTTAGTCACTGCAGTAGGTGGAGATGAGCTTCTTAATAGTGCCACGGAAAAACAAAAAAAATAGACCTTAAAAGAAAGAGAGCTATTCCAGGCCTGAATGACTCCCATATACA	SigF	GGATATGATCTTATATAACGGAAAAATTA		DegU
CT-43_CH3094		gene	-	3105044	33	TTTTATTTTTCTATGATTTCTATAAAACAATGGGCTTGCCTTCCAAACAAATCGTTATTTGTAGCGCTTTATCAAAGCAAAGTTCTTGTGACATTTCTTTGATATTAAAAACATGAATAACCTATTGTGTGAAATTTTTTTGAAAATTTAGGTTTAACATCTTTAAAATAGGTGTATTACATATTACATAACAACTAAAT	SigA	TTGAAAATTTAGGTTTAACATCTTTAAAAT		PerR, ResD, Zur
CT-43_CH3096		operon	-	3106103	43	TACTAAGTAACTATGATGAAATTGAATCTAAAAAGTATTATGCTAATAAAATAGCGAAAAAATTTTGGAAAAGCAAAAAATAATAGAGCTTAGATTTGCAATAATAAATGTTTTTTTCATTAGATAATTACTTTACCAATAATCGGGATGTTTGCGGATACATTTATTTTTGGGATACATAATTATATTTAGAGAATACC	ND			AbrB, ComK, DegU, GltC, GltR, RocR
CT-43_CH3115	arsR	operon	-	3125907	15	CCATTTCTCGGAAATATTGTAACTATTAAGTTGTAAAAAGAACCATAGTTTTTCATTTTTGAAAAGGTTATGGTCTTTTTTAATTGTAACAAAGATATGATGCGAGGAAGTTTTTTAGATAAATCAAAAAAACTTGATTAACCAGTTGCATAAAGAACTCACCAACGTATATACTATAAACATCAAAAAAAGTTGATGAA	SigE	GCATAAAGAACTCACCAACGTATATACT	overlapping	CodY, IolR
							SigF	GCATAAAGAACTCACCAACGTATATACTA
							SigG	GCATAAAGAACTCACCAACGTATATACTA
CT-43_CH3116		gene	-	3126943	38	TATATGTTTCGGAATAACTCAATATATATTAATAACTTTGAAATATTGTATAACTTCTAATTTTTATGCATCATTGATTAGCATTGCTTATTGTGCTAATGAATCAGGATAGTGTGGCGACCGACTAAATAGTTGCTTATCCTCATTTATTTAGAAGGGAAGTTCTATCATTTCGCGAATTAATTAGACATAGACGAGTG	SigH	AGGGAAGTTCTATCATTTCGCGAAT	in tandem	AhrC, PucR
							SigX	TGAATCAGGATAGTGTGGCGACCGACTA
CT-43_CH3117		gene	+	3127219	35	GTCGGTCGCCACACTATCCTGATTCATTAGCACAATAAGCAATGCTAATCAATGATGCATAAAAATTAGAAGTTATACAATATTTCAAAGTTATTAATATATATTGAGTTATTCCGAAACATATATTAATACATTTTGTCGAAACTATTAAAAAGGGAGAATTTCTCTAGCTGGAGAATTAATAATTGTGTTACCAATAT	SigE	ATATATTGAGTTATTCCGAAACATATATT		ComA, CtsR, ResD, Spo0A
CT-43_CH3119		gene	-	3130509	5	ATGGACATGTATGGTGACCTCTATTAGTCGATAGTGAATTAACAATTTCGGGGTTCAGTTCAACTTTATTCAAAATAAGATTTTTTTTGCAGTAAAATCAATGTTAGTGGAACTTTTTTAATCAAACTTTTTTAAAAATTAACATAAATACTTGCAATATTCAAATTAGTACTATATAGTTCTAGTTATGACAAAGATAA	ND			AhrC, ComK, CtsR, DegU
CT-43_CH3122		gene	+	3132676	140	CAAGTTAACAATCATATTCTTCTCCAAAACAAAAAACATTATTCTTTATTCAAAGTGAAATATAATTGTTTGCAAAGAGATTCTCCCGATACTTGGTATCATATACCTTGGATAAATTAGACAGAAAAATAGAATCTTTTCAACAGGAAAATAATTTATAGTGGATAAAATATATTTATATTGATATTGATTATAATAAT	ND			AhrC, Fur, Hpr, Mta, PerR, RocR
CT-43_CH3129		gene	-	3139079	11	TAGTAATTTATAGAAAGGTAGGGATGATAAAGAAGTCTATTAAAACGTGATTTTTTCGCTAGGCAATTTGAATAAGGGGGCTATTTTTCATTATTCGTAATCTAAAATAATCAAATTTTATTTTACAGTAACAATAAAACAAAATTATTGACCGCATGGTACAAAAAGGGTATTCTATTCATGTTATCTTTAAAATGAGA	ND			AbrB, AhrC, ComK, CtsR
CT-43_CH3142		gene	-	3155990	78	TTGACTATTTGTCGATACCATATTTTATCAAATATTATTAGAATATCATAAAACGACAGGGGAGAAATCGTCAGAGAGATACGTCAAATTAGTCATTCCTTCTATAATCTAAGGAGGCGATTTTGTTTTTGAAAAATAATAGGTAAATCATTTGACAATTAAAATAATCTACTTTAATATATGTGCCATAGCATATATAT	SigA	TTGACAATTAAAATAATCTACTTTAATAT		DegU
CT-43_CH3143		gene	-	3156790	16	ATAGCTGAGTTTTGCTTTCAGTCTCCGATGCCCATTAAACATAAAATGAAAATTCTGCACCATTTAAACTCTGATAACAATTCATACGATCAAGAATAATTGAGCTAATAGCTCTCGGTAGATTGCCATCATTTTTTTAATAGATTAGATTCATTACCGTTTCAGACCTATGTATTCATTCATAACCTAACAGTAAAAGG	ND			Fur
CT-43_CH3177		gene	-	3197034	39	CTGTAATGATGACTAATCTTTTCATGACGCCCTCCATTTGTATTGTTATGAACTGGAATATTCGGTGTAGATCGAAATCTTCCTGCTAGAGATTACACAAATTGTTGGAGCGTAGTAGGCTGAAAACTTGACAAAAAAACTTATTTATGCTATAATTTACCAATATAAAAATAAGGTGTATAATAGGGTTCTCCTGGCCA	SigA	TTGACAAAAAAACTTATTTATGCTATAAT		AbrB, CodY, DegU, GlnR,
CT-43_CH3180		gene	+	3199396	173	TTGCAGAGCCCAACCTTTCACTTTTTCATTATGATAATACCTCAAAAATAAATATAATTATCAAATTTCAAACTTAGATTAGTTCCTTATACTTTAACAAAACTGAAAAACTGTCATTCCCCTAAGTCATACTAATAGGAAAGTGTACAATTCTTTAACAATACTAACTCTTAATTCATACACTACTAATAGAACTTGTG	SigE	TAACAATACTAACTCTTAATTCATACACT	overlapping	CodY, DegU, Fur, Hpr, PerR
							SigG	GAAAAACTGTCATTCCCCTAAGTCATACTA
							SigK	AACAATACTAACTCTTAATTCATACACTA
CT-43_CH3185		gene	-	3205499	32	TCGGGTGGAGCTTCCTAAATAGATGAAAGAGGCTGTTTCGGAACGGCCTCTTTTTTGTTCGTTAGTCTATGTGTAAAGTGAAAAGAGTTGTTTTAAAGATGTGAGTAATCCTAATCCATAATTGGACTTGTTTGTAGAATAAGATTAGGAGGAAGTTTATTTGAAAATGTAGAATCTCTACAGAGTTATAAGGATTTTAT	SigH	AGGAAGTTTATTTGAAAATGTAGAAT		CodY, PerR
CT-43_CH3189		gene	-	3209383	35	ATGTATGGATTTGGTCTTAATAAGGCGAGTATAAGTCGTTATTTGCAATTTTCTCCAAACAATACATGTAAAAACTAAATGTATCATGCAGTACCCATCAAATTATTATGTGTATAACAATTTGATGGGTACTTTTTGTTTTGTGTTTTTTGAGAATAACGGATTTCCAATAAGAATATGATGTTAACACTAGAGCGAAG	ND			AbrB, PerR, Xre
CT-43_CH3190		gene	-	3210242	37	GACATTAGTTTCTCCGCCTTCAATAAGTTCACCTGCTGTAATTTGAGAATTTAGTATTAGTGCTGAATATAGGAATAATCTACAAATATTTTTTGCTAAAATTTATATTTGAAAATCACAGTATGCATCATTGCATGAGGAAAACGGTTGTTATTTTTATAACCTGTAACTATAATGATTACAGGTTGGTCGATACCAAT	SigA	TTGTTATTTTTATAACCTGTAACTATAAT		MntR, PerR
CT-43_CH3191	mccF	gene	+	3210458	56	CCTGTAATCATTATAGTTACAGGTTATAAAAATAACAACCGTTTTCCTCATGCAATGATGCATACTGTGATTTTCAAATATAAATTTTAGCAAAAAATATTTGTAGATTATTCCTATATTCAGCACTAATACTAAATTCTCAAATTACAGCAGGTGAACTTATTGAAGGCGGAGAAACTAATGTCATGTACAATGTTCTT	ND			ComK, RocR
CT-43_CH3197		gene	-	3216640	33	CGTGCTTACCGCGATGTATTAGAACCGAAACCATATTTTAAAGGTTTTTCAATTTGGTTTATTGGCTCTAATGATAGTACACATGCGTATCAAATACATAGTAAAGAAGCAGAGGCAGTTATTAACGGGTGGTACAGAAAATAAATTTTATAAAATAGGTAAGTTTTAAAGTTTACTACATATATTTCTAGTGAAAGGCC	ND			DegU
CT-43_CH3211		operon	-	3231861	16	AACAGCTCATATGCAACATTACTTATATGGATCTTCATTTTATGAAAATCCATATTTTAAACACTTTCATTACAATGTGAAAGCGCAAGTTTGGGAAGGGTAGGAAGCTAAAAGGTTCATTCTTTTAGCTTCTTTTTTATTGTGAATATTCGTACACGCATTTGAAAAAACAGTTTATAATGAAAAGTGGAAGCGTGAGA	ND			ComK, DegU, Fur
CT-43_CH3220	atoE	gene	+	3238642	12	TGGATGGATTGTTAGGTAGCTCAGCACTTACGGTATAGAATATTTGCTTATATGCCGCTACCATCATTTTTTTGTTAGGGTGATGATGGTACTACTCTTATTGAAAATATTTCAATCCCTTTTAAAATATCAGAATTTTCCGATTCTAAAAGGTTATGAACGAAACAACCTCGAATAATTGTAATACATATACATAAGGA	SigA	TTGAAAATATTTCAATCCCTTTTAAAAT	in tandem	PucR
							SigH	AGGTTATGAACGAAACAACCTCGAAT
CT-43_CH3226		gene	-	3243186	19	AAATACGGTATATTAGATAAGCATAACATAGCATAGAAAAGCATACTCATATAAGGTAGGGTCGCGACTTACATATTCGTTTGCCTCTTTCATGCTTCTTACATATTGTAAGGAGCATTTTTTATTGTCAAAAAATAGTCCAATATATATCCGTTACTATATAAAATTATTCGTATAATAATAGGTGAGAACTATTTTCA	SigE	GCATAACATAGCATAGAAAAGCATACTCA	overlapping	AraR, DegU, Fur, GlnR, TnrA
							SigG	GCATAACATAGCATAGAAAAGCATACTC
CT-43_CH3232		gene	-	3250231	110	TACGTAGCAATGGCGCAAAGTAAGGCAATAAAAAATAGTAGTACGTACGCATCAGGCATTTTAAACTTTTGTTTACTAGGTTGTTTTTTTGCCTCAGTTTGTATTTGCATAAAATCCCTCCTTCTTCACTTGATTAATTTTTAATATTCTGAATTTAATCTGTGAAATAGATTATAATAAAGGTAGCTTCTTAAGGCAAT	SigA	TTGCCTCAGTTTGTATTTGCATAAAAT		BkdR, FNR
CT-43_CH3235		gene	-	3253678	12	TAGTAGTTCTGTTCCAGCATAAACGTCAAGTAACTGTAAATGTTTTCGAGACGGATAAACTTGTCTTAGGAATGGTAGTTGAAAAAGAAAAGCTTGTTTCTTATAGAAAATATAAGAAACAAGCTTTTTTATTTAAAATAAATTGGGTAATTAAACTATAACATCAATATATACCGTTGAATATCATAATAATATAATGG	ND			BkdR, CcpA, ComK, DegU, Fur, TnrA, Zur
CT-43_CH3238		operon	-	3257359	2	TTGATTTTGAAGCACTTCAAAATCTTAGCTAGATGGCTATGTATCGGTACCGACATTAAAAAGGCAGGAACATATCAAATATGTTCCTGCCTTTGATTTTAGACAGATGTTTCCTAACAGTTGATTTTGTAAATGAAAGTCGAATTTAAATCCATATTTTGTGTGAAATATAAAACATATAATAAAAGTATGAGGTGATA	ND			ComK, CtsR, DegU, FNR
CT-43_CH3239		gene	-	3258307	86	AAGGGCATTCTGAATAATACCTTTAGAAACCATTATTTATCACATAGGGGTTTTCAAAAAAAGTAAAGGGGGGGATAAATGAAATATATTAATGGATTGTACATAGCACTTATATTGATGATGTTCATTAATTTACTTAATTTCACAATTTTTGATAATAAATACTCAGGGATAACAATGTATCTTTCTTCCGTTATATT	SigB	GTTTTCAAAAAAAGTAAAGGGGGGGATA		AbrB, DegU, GltC
CT-43_CH3243		gene	+	3261472	19	GATAAAATGAAACTTTAATCCATAGAGTTTTGAGATAGGTCGGCAAAAAGGATTTACTTTTTAAGTAAACCTTTTTTTCATTTTTAATTACTTTCCTTACTCAAGACTAATAAAAGAATATTCTGTTTAATTTTTATAAATTTCTAAATATTTATAATACATTCGAATTAACATACATTTTAGTTATGTAAAAAATCTAA	SigE	TTATAATACATTCGAATTAACATACATT		AhrC, DegU, PerR
CT-43_CH3246		gene	+	3263503	31	TACCGTAAAGAAGAGCCAAAGCGTGATAAAACAAGACAGACTATGGATACAATTGTTGAATGGATTAAGTAATATAGCACAGACAAATAATGCTCCTAATAGCTGTATACTCATACTAAAGAAGAATCAATTGTTTTCTTACGTATGAATTTGGTTTTTCATGGAAAGATATGTTAGTATGTATACAGTTTGAGTGCTCT	SigF	GTATGAATTTGGTTTTTCATGGAAAGATA	overlapping	AraR
							SigG	GTATGAATTTGGTTTTTCATGGAAAGATA
CT-43_CH3266		operon	-	3280312	35	AAAGTAATCCCAAATGCATGGACAAATGGGATAGAGGGGTTAAGCGTGAAACAGCTCGCTAATGTGTTAACTCCCCTGACGTTAATCGTCCGTTAGGTCGAAACGTTAGAAACCCCCACTTCAAGCTTTGCTAAGTGGGGGAGTGTTCATTGCTTTAGAAAATGATGTATGATATATTGTCAACGCAACTTATTAAAAGT	ND			ND
CT-43_CH3268	maa	gene	-	3282806	44	AGCAAAAAAAATCGCGAAGGTAAATTTAGCGGAAATTAAAAAACGGATTGGATTTGAGAGGGGGCGCTGAGCGTTCCCTCGTTTTTCGATATAAATTATTCTTCATATCGATACGTAGAGCAAGGAGTTCGCACTTCTTTTCCGAACTTATTAGTTGCATATATGAAAAAGTATGCTAATATAAGGTTACTTATTAAACG	SigH	AGGAGTTCGCACTTCTTTTCCGAAC		DegU
CT-43_CH3273		gene	-	3287051	105	ATTTAAATAGTCTGCTTCAACTTTATAAGCTGGAATTTGAACCTGTAAAATGGATGTTGCTACTTCAAAAGAAGTGGAATTTAACTTAAGAATCATAGATAATAAAGCCTCCTTTAAATATGGTATATGAATATAATTGCTTTATGGGTGAGTTTGACAATATTTTTCTTTTTTGCATATAATATATGTATCTCCATATG	SigA	TTGACAATATTTTTCTTTTTTGCATATAAT	overlapping	Fur, Hpr, Xre
							SigK	GACAATATTTTTCTTTTTTGCATATAATA
CT-43_CH3274		gene	+	3287051	105	ATTTCCGAACATACCACCCGGGAAATTTTTACCCGTTATAGAACTAGCAATTGCACCTATAATAGCACCAACTATTAATGTGATAATCCATCCCATTTTTAGCCCTCCATTTCTATTATAGTTTGTATGATTTAATACAAACATATGTATTTATCATTGCTAATCATATTTCACTATAGAAATATATTTACTACTATTTT	ND			Fur, GltC, PurR
CT-43_CH3275		gene	+	3287825	70	TGTTCGCTCCTTTATGTTATTTTTTACTTTATAAAACCTTTTGCTGAGTCCAAATTTTGGAGCGGGGGAACCATTTTTGTAGCTATGCTACTTGGGGCGAATCTTTTTTAAGTAGGGAAACTCTCACTTCCCGAGTCCGACAGCTAACCTCGTAAGCGTAATGGGAGAGGAAGGTGCTTTTTGCCTATGTTACACATTTT	SigX	GGAAACTCTCACTTCCCGAGTCCGACAG		MntR
CT-43_CH3286		gene	-	3296831	40	AAATAAGAAAGGTTAAAAAGGGCAGACAATGTAGTGATTAGGTAATAGTTTAGTGATTTTATTGCATAAGTGTAGATTACTCGTATTGAATAATCATAGGATGAGATTGAAATTTTGTATAAATTGTGAATAATAAACCGTCACGTTTGACTGTACAGTTTATGTGTTGTATGATGTAAGTAATATAAACAAGGGGGGAA	SigA	TTGACTGTACAGTTTATGTGTTGTATGAT		DegU
CT-43_CH3287		gene	+	3297068	12	CATAAACTGTACAGTCAAACGTGACGGTTTATTATTCACAATTTATACAAAATTTCAATCTCATCCTATGATTATTCAATACGAGTAATCTACACTTATGCAATAAAATCACTAAACTATTACCTAATCACTACATTGTCTGCCCTTTTTAACCTTTCTTATTTAAAAGCATATCCTACTAATAACGATTGCTTGTATAG	SigK	AACCTTTCTTATTTAAAAGCATATCCTA		ND
CT-43_CH3292		gene	-	3302701	82	AGACTGGGAAAACTGGATGTTTTATCACGAAGAGAAGTATAACTGGAAAGGATGGGTTTGGTGAGAAGAAACAGATGATGAGAAGGGCTGGACACCAAAGGAAAACTTACAAAAATATTAGTAATACTATTTGTTTAATAATTAGGACACATATTTTTTGTTTGTGAGTATATTGGTTGTAGAGTAAAAAGTAGATTAAT	ND			DegU, TnrA
CT-43_CH3309		gene	+	3319131	5	AAGTGAGTAATAATAAATCATGCTGCAAAAATAACATCTACCCTTTCTTCAAAAAGCTTTACAGTAGTTTTTAGAAGTACGTTACATTATTTCATTTCATGCACTTTCCTCTTCTTTATATAAAATTCTCACTAACCAAATTCAAAATATTATACTTATTTTTCGCACTTTGCTATGCTATAACCACAAACAGGAGGTAT	ND			ND
CT-43_CH3323		operon	-	3338041	88	AGTTAGTGATTAAAAATATTATTCTTTAGTACATACATTTTTAAGATGTTAAATATATTTCATAATAGTCTCTGTAAGATAGGGATAAGTAGAATAGTACTTTTTATAACTTTGAATATCATTCATAATAGCACCAGTAAGAAGAAAACAAGCTTTACGGTACTACTAGTTACCAACGATGTTACAGCAGTTTATTTGGA	SigE	TAAAAATATTATTCTTTAGTACATACATT		DegU, Hpr, PerR
CT-43_CH3356		gene	-	3368148	12	CTAAGTGATGAAGAGATTGATAAAAGTGCACCTGAGTATGTGCAATATGTAATGAACAAGAAGTATTCTAATATATAATGAAAAATAGCCATTTACTTGTGAAGTAAATGGCTATTTTATATTCTTCTTATATTCACTAAGTTTAATCTTTAGTAAATTAATAGTTAATCTGGTAAAATAAAAAACCTAACATATATAAA	ND			ComK, FNR
CT-43_CH3358		gene	+	3368899	30	CATGCACCGTAATTTCATCTGAATGTTTCTCAAGTTCTTCTATCCATCTTTTATTAATTTTTGATTTTTCAATATGAGGGTGTGCTACAATTACAAGTGTTCTCATCATTTTCCAGCCCCTTTATAAATTAATCAATCCTTTACGTATTAGTATGAATGAGTTACATATAATTGAAAAGTACGTACTTTCAGGTACTATA	SigA	TTGATTTTTCAATATGAGGGTGTGCTACAAT		AraR
CT-43_CH3373		gene	-	3384605	150	TACTGGAAATCATTAGTCGCCGTGAAACGTATGGCTATGAGATTACCCGCCACCTGAATGATCTTGGGTTTACCGAAGTTGTGGAAGGTACGGTGTATACCATCCTCGTACGATTAGAGAAGAAAAAGCTTGTGAATATTGAAAAGAAACCATCAGATATGGGACCGCCTCGTAAGTTTTATTCATTAAATGAAGAAGGC	SigW	GGAAATCATTAGTCGCCGTGAAACGTATG		AhrC, CodY
CT-43_CH3374		gene	-	3384858	7	TTTTCAGTAGACAATAGGTAATAGCGGATTTTAGAAAAAATTTAAAAATCAGTTGACATCCATAACTACTTAGTCATACAATGTAGATGTAATAAGTGATACTGAATAGTTTGGATTCACAAAAACTGTTCAGTAAAAAATTCGCCTTAGTACTCTGTGATACTGAATATAAGTCAGACAGAATAGGGGGTAAAGGAGGA	SigA	TTGACATCCATAACTACTTAGTCATACAAT	in tandem	AbrB, DegU, HrcA, PerR
							SigK	GACATCCATAACTACTTAGTCATACAATG
CT-43_CH3389		gene	-	3396737	25	ACTATCTGTCACTATCATGATTAAAATTTCTCTAATACGATTTTTCCAATGGTGTGCCCGCTTTCAAGTAGTGCATGTGCTTTCTTTAAGTTTTCAGCGTTAATCGGTGTTAATGTTTCATTTTTATGTAAGCTGTACTGATAGTCTAGAAGGAGTTTATTTCTAAAAAGAAGAATTTTTTACTGTATTACTTTATCCAA	ND			DegU
CT-43_CH3390		gene	-	3398684	179	ACATATGAAACCGAGGAAGAAATGCTCTCCTCTGTTATTTATATTGTAATAATATACATGCCGGAATCATATTGAATAGATGTATTTTATTGTTAATTTAGTTAAAAATTAATCAGACTTATGTATAATAATTTATTGAAAAAATAATTGAATTTTTCAGATTAATGAATTAATATAAGGTAAGTAATTTTAAGATTTAT	ND			ComK, MntR, ResD, Zur
CT-43_CH3393		gene	-	3401490	15	ATTTTGTTTGTTGTTAAATAAGCAAGGGGTCCCTTTTTAAATTTTAATCTATCTTAACGCTAATTTATAAATAGAAGAATGGAAACATGTGAGTAATTCAATTAGATTGTACAAAAAATTTGGTACGCGGATATACGCAATGTATTCACAGGTAAGAGGGTTGTCTCATAATATATATAGATTTTTCTATTAAGATGAAC	SigD	TACAAAAAATTTGGTACGCGGATAT	in tandem	AbrB, CodY
							SigK	CACAGGTAAGAGGGTTGTCTCATAATATA
CT-43_CH3397		operon (intra)	-	3404446	101	ATATATTCATTTAGAAACGACAAACGGAGCGTATGCATCACACATAAATGAAAAGATGATGACAGTTGGTGCTTTCATTCGAAATGCAATTATCCGTTTTGAACGCGGGAAGATAACTGGAACAAATCCATACCGAGTTGGTCTAAAAATGGATCATGGTTGGGTATATGCTGAGGGTATTACGCACTGGGAAGTAGATG	SigB	GTCTAAAAATGGATCATGGTTGGGTAT	overlapping	IolR
							SigX	TGGAACAAATCCATACCGAGTTGGTCTA
CT-43_CH3398		operon	-	3404717	6	AATGCGGGATAGAATATATTGTAGCAAATTCAAAAAAGAAAGAAAACTATTTAACAAAGTGAAGGAAAAAATGTATTTTTTACATATCATATAAAAAATATAAAAAACACAGTGCAAATTATTAGGAAAAGTGAGCGTTGTCCTCTAATATAGAGATAGCAATTTACATTATTTTTGCGTAAAATGGTTTAAAGAGGTGA	SigH	AGGAAAAGTGAGCGTTGTCCTCTAAT		BkdR, ComK, DegU, GltC, GltR
CT-43_CH3399		gene	+	3404921	53	CCTCTTTAAACCATTTTACGCAAAAATAATGTAAATTGCTATCTCTATATTAGAGGACAACGCTCACTTTTCCTAATAATTTGCACTGTGTTTTTTATATTTTTTATATGATATGTAAAAAATACATTTTTTCCTTCACTTTGTTAAATAGTTTTCTTTCTTTTTTGAATTTGCTACAATATATTCTATCCCGCATTATT	SigF	TTATATTTTTTATATGATATGTAAAAAATA		CodY, ComK, DegU, PerR, Zur
CT-43_CH3400		gene	-	3406620	22	TATAAAAAGATAGGTTTTCAGATGGAAGGGTGTATGAGAGAAGCGGTTCAAAGAGATGGGAAGTGTTTTGATCGTATCATTATGGGGATATTGCGGGATGAATGGATAGGGTTGCAAGATTAGCGAATACATTCAATATTATATATGTAGTATGCAGGAGATATAATGATAATTGGCGAAAATTTACAGTGAACTGATTG	SigB	GTTTTGATCGTATCATTATGGGGATA	in tandem	PerR
							SigH	AGGAGATATAATGATAATTGGCGAAA
CT-43_CH3416	betA	gene	+	3421347	14	AAATCTAATTTATTGAAATCATCATACTATATGTTACGTGAGAAGTAAAGGTGTCATACTTTAGTAGTACGTAACTATAGATTTCAATATTGCTTAAATTAGGTCTATATTCACTGAAGAGAAATTATAAGAAGCGCCTCCGCTATTGCGAATGTCATTTACTTCCCCTAATACATTTAATAATTATGACAAGCAATGAT	SigE	GAATGTCATTTACTTCCCCTAATACATT		AraR, GltC, GltR
CT-43_CH3417	amyS	gene	-	3423750	21	TTTTTGAAAGTCTGTCATAGAAATCCCTCCGTTATGTTTTTATAGGTAAATTGTAAACAATCTTGAATAGGATGTGAAATTAAAACTACGTTGAATATTTGAAGTGAGATTAAAAATAATGTGGGAGAGTGAGAGATTGCTACTTTACTAACGGTGGAACGAATATTATAATAATTCTGATAAACTATGCAAACGTTTTC	SigA	TTTACTAACGGTGGAACGAATATTATAAT		CcpA, CodY, PerR, Zur
CT-43_CH3426		gene	-	3434358	62	TTCATATTACATCTCCATTCTTTTTAGTATGTAACAAATGTTACAAAAGAATTTGAAATTATAGTTTAATGCATCCGATTGTATGTTGGAAATTTTGCAAGAAAGAAATACAATAGAGAGTAGTAAAAATTGAAAATGAGAAAAAGGAATCTAGTTTTAACAGAGTGAATATTAAATAATATTATAATATACTTGATAAT	SigB	GTTTAATGCATCCGATTGTATGTTGGAAA	in tandem	DegU, MntR
							SigH	AGGAATCTAGTTTTAACAGAGTGAAT
CT-43_CH3452		gene	-	3463627	12	TACTCTCGTTGCTATCAACTGCTACATTCTTTTATCAGGAGAAAATAATTTAAAAAATGTGCTTGAGAATGGATACATGTTTAAGTGCTATAGATTTGAGAAAAAAGAAACAGAATAGTAAGGTATTTGTTGATAAATCAACTTTTATATTACAATATTTTACATATTTAGTATGATGTATATGAGTTCTGTATATTAAG	SigA	TTGATAAATCAACTTTTATATTACAAT		AbrB, GlnR
CT-43_CH3459		gene	+	3474894	95	TTGTCATGATTCAAATGATTAATAAGTACTTATTAAGTATAGACGAAAGACTAATCCTTCCGATTACAATTGGGGGATTTTTTTATTCCCGTTTATGTTAGTTGGAACTTATTAATTGTTAAATGTACCTAACAAATAAAGGAGCGAGAAAAATGAGTACTTCAGACACTATTGTTACACATGTAATGCTCTATATAAGT	ND			AraR
CT-43_CH3465		gene	-	3485783	54	AAAACTTGATAAATAATAAAATGTGTAAATTTTTTGACTATTTAATTAAAATTATTTAATATTTGTAATTTATTGTTTTATAATGATAATCGGGTCGATCGTGAATGTTTTAGATATTGCGATATATACTCGGATTAATTTATTCTAGGGAGGTTACAAAATTGGGTAAGAGAGTCATTATAAGAGTTTTTACATTATTA	ND			DegU, PerR, ResD
CT-43_CH3467		gene	-	3487574	13	TACTCGTATAAAACTTTGTTAGAAAAAGAATTTAAAATTTACATGTTTTTTATGAAGCGTAATATTGTAACTTTATCTATGTGGGTTTCTCAATAACTATTAAGGTGAAGAGTTAAGATATATAGGTTTATAGATATGAATTATTACATAAAAACGCACTTGGAAAAGGATGTATGATGGTAATAGAATACAAACATCAA	ND			DegU, GlnR
CT-43_CH3477		gene	-	3499919	13	TAAAAGAAAGAGTTTACATAAAAGTTACAATTCTATCAAACTCAAACTTTTATGTAAATATGTATAGACATTTATAAAAGAAAAGAGTAATTTATATAGAGTGAAAAATAACTTGTAACATTTTATAAACATATTGTAAAATGATTGTAACAAAACATACATAAAAATGAAATAAATACATAATAGTGATGTTGGGGAAA	ND			AbrB, DegU, PerR
CT-43_CH3478		gene	+	3500326	10	ATATACCATCAAGCAAAAGAAATACAAATCAAAAACCCTCAAGCTATTTTTTATAAAGTGAAACTTTAATCAGTGTGGTCTTACTGCCCGTTAATGCGGGATAAAGAGAAATCCCGTCAACATAAATAGGTATTTGCCGTGCCACCGCTCCGCTTTTGCACATACATTATGGTGAATTCAACCTATTTTAAAGAAATGGA	ND			ComA, LevR
CT-43_CH3479		gene	+	3500698	83	GGAAATCGTCAATTAGAGAGACGCGTAAATGAGCTTGAACAAAGAGTACGTCAACTAGAAAATACAGTTGAGCGCCATACACGTAGACTAAACCGCTTAAACCAACGTTTACGTACGGTAGAAAACAGACTAAACATTCCATTCGCAGCATTAGAAGACGGATTTTAATCGGAAAAATAAAATTTATATAAGGAAGGGGC	SigK	AACCGCTTAAACCAACGTTTACGTACGGTA		ND
CT-43_CH3483	cspB2	gene	-	3504258	165	AAACTTTACTTTTATTATATTGATATGATATAGTATGTTTAAACCATTTTACTTTTAATAATATAGAGATTTAAATGAGCTGTAACTTCCGAGGAGGATAGCAATGTTAAATCTCCTCAGGGGTTGCAGTTTTTTAATATCTGGCTTATTATTGTAAGGTGGTTGAAAATGAATATGTACATATAGGTACATTGTAGGAG	SigA	GGGTTGCAGTTTTTTAATATCTGGCTTATTATTGTAAGGTG	in tandem	AraR
							SigK	AAAAACTTTACTTTTATTATATTGATATGATATAGTATGTTT
CT-43_CH3489		gene	+	3507433	12	TATTAGTTGACGTTTTTTATCGTATAGGCGTACTTCATATACTTTTTTCCCTGATTGAATTGACTGAAACGGTTTATTATATAAACCCATTTCGTATCGCATACATCCCACTCCCTTTTGTTCATTTCACCTATTAATACAGTTCACATTACTACATCTTGCATATAATATTCCATACGTATCGCTTAATTGAGAAAGGA	SigA	TTCACATTACTACATCTTGCATATAAT	in tandem	ND
							SigE	TTTTATCGTATAGGCGTACTTCATATACT
CT-43_CH3490		gene	-	3515544	20	TCTCTTCTAGAAATAGAGATGACAGTTGTATTTTTTTCTAATAATTGCGTAGCGATTGCCTCACCTAAACCTTGTGAAGTTCCTGTTATGATAACGTAGCGCATAGTTTTATAAACCCCTCCCATATGTGCGGAATTTTGTTGGACAACGTACATTGTATAGTTTGTCTACATTTTATAGTATAGAGCACTTTTTACTAT	ND			ResD
CT-43_CH3491		gene	+	3515544	97	ATTCATCTGTTGTCCCTGCTGGGAACCCTGGTACTTGCAATGCTGTATTTACTGTCGTAAACACAGCAAGTGTACCAAAAATATTACCTGGTGCAGGTGATGTAGGGCTAAGTCCCAGCGTATTCCCAGTAAACGTGACGGCACCAGGTACTGTTGTCGTAAACCTATTTATAAAAGGCACACAATCATCTCATTTCAAT	ND			AbrB
CT-43_CH3494		gene	-	3520106	61	ATACAGCTGGAATTGCAAAAGGAGAGAGTATTGCTGATTTTCGGCCTCAACCTGATGCAAAAGCATTAAAAAATTGGGTGCGAATTGGTTGGTCGTTACATTATAAAAAGTTTCTTGAGGATTTTGTGAAATTTATGACGTAGACATAATAGGAGCATACAAGTTAAAATAATGGAGATGGTTATTTAAATGACCATCTC	ND			ResD
CT-43_CH3495		gene	-	3521112	16	TCCGTTCGGTATACATACAGTTGTCTTCCCAATTTGTTTTGCGTTTATCGCTTATGTTATTGGAAGTATGAGTGCTGTAAAAAAAACAGTATAGGTTAGCTGAAGAACGTAGTCCTTATAAGACTGCGTTTTTTCGTATGAATTTGTTCTTTTTTATTCTGTATATCCACGTTTATTCATAAATTAATAACAACTGAGGG	ND			AhrC, AraR, SinR
CT-43_CH3498	dhaS	gene	+	3523130	78	TTCATTTTTCCCCCTCCTCTCACGATGTATTATTGTACCATTGTTCTTCTAGTTTTTCCTACTAGAAAGCAAAAACAAGCAGGATTTTTTATAATCATATAGAAGCTTCTCTTACATTACATATTTTTTACAATTGTAACACAAATGAAATTTGAATTTTCAGTATTTATTAATTATGATTTTAATTAGAGGCTTTCCAT	SigH	AGGATTTTTTATAATCATATAGAAG		ComK, PerR, RocR
CT-43_CH3499	fabG	gene	-	3525489	6	CAGCGAGTTCGCGAGAGAACTCAACATCAATGCCATCAGTTGCTTTGCTTTGTTTGAAATTCTTTTTGTTCATTCGACATAATCTCCTTGCACTTTATGCGACGTTGCAAAGTTAGTTTGACACAAATAGACTTTTTTATACAAAGAGGAATTGGAAAGTAAAAAGCCGAAATATACAGTATAAGTAATAGAAATGGGGG	SigH	AGGAATTGGAAAGTAAAAAGCCGAAA		AhrC, ComK, PurR
CT-43_CH3501		gene	-	3527810	117	CGATGTTTGCGGTTGCTACTATTTTTGCCATTATTGTTATGTATGATGCTTCAGGAGTAAGGCTTGCAGTAAGTAAACAAGCAAAAATATTGAATGAGTTTTTTCACGGTAGACAAACAGAATATAAGAAGTTAAATGAACTTGTTGGGCATACACCGTATGAAGTAGTAGTTGGTGCTTTATTAGGGATTATTGTCGGA	ND			CodY
CT-43_CH3502		gene	-	3528242	24	ATTTGGTGAACATTTCACATCCACACATATGATTGCATTTTTCTGTATATGGGTTGCTTTATTTGTATTCTCGGTAGCGAAGACAAAGTTCTTAGTGCAGAAACAACCGAAATTTATAAAAAATAAATCAGCAAAAGTATCATAATGCGTAGTATTTTCTACGCATTTTTCTTTATACTGATACTATATAGGATTTCCAT	ND			BkdR, Fur, Xre
CT-43_CH3523		gene	-	3550937	23	TCACAAGTAGTTGGAATGATTATTGATGGGATGTTTATAACAGAGGATGAAGTAGGAATGGAACATAAGACACTATATCCAAATGAACTTTTACTAATTGATAGAGGATATGGTAAGGAGATTTACAAGTACGAATGTGAATAGTAGATAGGGAAAAGAAGGGGATGGAGTATTGATTCTCTTTCCCTTTTTTCAAACAA	SigB	GTTTATAACAGAGGATGAAGTAGGAAT		PerR
CT-43_CH3524		gene	-	3553112	22	AATAAAAAGTAGGAAAAGTCTGTTTTAAGCGTGGAGCTTAAACAGGCTTTTTTACTTATATAATTGGATAGAGAATGCTAGAAGGAATATTACCAAGTGTATAATCTGTTTACATAATAAAGTTATGGTGGGTTAGTTGTCCTAAAATACAAGTCATATATCTTGTTTCCTCTCATAAATTTAAACATAGGAATTTGTCT	SigB	GTTTACATAATAAAGTTATGGTGGGTTA	in tandem	CodY, ComK
							SigE	TCATATATCTTGTTTCCTCTCATAAATT
CT-43_CH3527		gene	+	3554215	12	CTTCATTTCCTCTCGCAACGCTTCAATAAATTCTTCCCACGGTACTTCGTATGTCTGAAACTGATCTGTAGATTTCATGCCTTTTCCTCCTTATATATCCTCTTCTTATATTTCCCCTTTCCTATAACAATTATGATAGATAGGACATTCGTACAAGCCGCACTTGTCCCCCTTACATATCGTATTACTGTAATGCGGAA	SigK	AGCCGCACTTGTCCCCCTTACATATCGTA		MntR
CT-43_CH3528		gene	-	3555393	11	TAGATCGTATGTTATGAAACCAAATGTAAAGGGAATTGTAAAACATAATATTAGTCCGGAATATAGTTTCAAATGGGCGTATGTAGAAGAGAAATAGTAAAAGAAAAAAGCGTTTTCAAGTTGCAACATTGCACTTGAAAATGCTTTTTTTCTGTGCACTATTTTTTTGAGGATGAATATATGTATTATAGAAAACTTGA	SigB	GTTATGAAACCAAATGTAAAGGGAAT	in tandem	ComK, HrcA
							SigH	AGGATGAATATATGTATTATAGAAA
CT-43_CH3529	oppA	gene	-	3557213	10	TGGTACTTACATATAGTAGATGTGGGAGAATTCGTATAGTAGTAATAGATTGTTATTGAATTAAATAAATTGATTATTATGAATATTTTTAAAAATACTTTACAATCCGAGGAAAATTAGTAGAATAATAATTAGTAATAATTTTCTGATAATTCAAATTAGAAATCTCTCAAAGTTAGTTTCGTACATATAATTGGGGA	SigW	AGAAATCTCTCAAAGTTAGTTTCGTACA		DegU, Zur
CT-43_CH3533	oppA	gene	-	3562816	80	ACAATAATTTACAAGTTATTTTATAGTGAAGGGATATAAAGACTATTAAATCAATACATAGAATTCCATGAGGTATAGTGTTTCGAAAGGTTAAGTAATTTTTATGAATATTACTGTAAAAAAATAATTTTTTAAAAATTTTCAATAATAACACTTTACAAAACTCAAAAAATTAGTAGAATAATAGTTAATAAGAATCT	ND			AhrC, ComK, DegU, Hpr
CT-43_CH3545	parE	operon	-	3575733	133	GATAAGTAGGGCCGATGAACGAGGTGTTCATCATGAGATTTTTTAAAGGCTGTTTTTGGGGATTGTTATTTGTAATCCCATTTTGGATCTTGATCATTTGGATCATAATAAAGGTTTGGAATGTGTAATCTTGGAATACATATCCATTTCTCGTTGACAAACGATTATTTTTCTGAAATAGTAGCCTAGAGGAATCCTTG	SigF	GTTTGGAATGTGTAATCTTGGAATACATA		ND
CT-43_CH3546		operon (intra)	-	3576398	9	TCAATTCCGTAAATATTTATATGAAAAGAAAAAAGTAGGCGAGAAAGTAGAAGTTACATTCTACCGTAACGGTCAAAAAATGACGAAATCGGCTACTTTAGCAGATAATTCAGCTACAAAGAATCAATAATCGAAATAAAAGAAAGTCTCTTTCATATTGAAAGAGACTTTCTTTATCGGCTATACTAAAGGAATAGGAG	SigA	TTGAAAGAGACTTTCTTTATCGGCTATACT		CodY, CtsR, Fur, Mta, Spo0A
CT-43_CH3547	htrA	operon	-	3577724	14	TTGAAGAATAATCTAGAACGATTTGTGTAATTTAGCCTAGGGAAATGGCGATTTTATACTCTCTTTTGAAGGTAGAATGTACAAAAAATACTTTTCTTGTCTACAATGTTAGATAGGAGTATTTTTTTAATTGGATTTCACGATGAGTTCACAAGAAGGACACAAAACGTGACTATACTGAAAATACGAATTCACCAGAG	SigB	GATTTGTGTAATTTAGCCTAGGGAAA		ComK, MntR, TnrA, Xre
CT-43_CH3548		operon	-	3578709	117	TTGTGAAAGAGATTGCAAGTAATCCATTAACTGATGTAACATTTTCAGGTGGAGATCCATTTTTTCAAGCTGCTGAAGTGAAAAAGGTAGCAAAAATCGTGAAAGATTTGAAAAAAAACCTATGGATGTATACAGGTTATACGTTAGAAGAGATACAGAGTTCTCAAAATAATGATATGATAGAGTTGTTACATTATGGG	ND			AbrB, BkdR, CodY, FNR
CT-43_CH3551	plsY	gene	+	3581106	36	TTTTGTAACATTTATAACCCTCCACCAATATGTTGTTGTCTTTTGATTAAAATGTTACTACATATAGTCTTGCTGTTTCTGTGAGAAATGTAACATTACTGTGAAATTTTTTTCACGAAATAATGAATTTTTCATTTACAAAAAAGAAATGTGCTCTTTACAAATGTATGGTACAATATACGGGAAAAACTCTTTTTACC	ND			AbrB, AraR, ComK, PerR
CT-43_CH3552		gene	+	3581761	85	TTCTTCTATGGTAACAGCAGTTGTTGCTGTTATTGCATCCATTGTTAGCGGGGATAAAATCTTCATTATTGCGATGTGTTTATTAGCAGGTATGGTTATTTATAAACACCGTGCAAATATCGGACGAATTATAAATAAAACTGAACCAAAAGCAAACTTTTCAAAAAAGCAAAAATAAGATCGTAACCCACATAACGCAA	ND			AbrB, CodY, Zur
CT-43_CH3553		gene	-	3582610	28	GAGTGTTTCAGCTGGATTTAATCCATTGTCTTTTACTATTTCGTCAGGTGTTGATCCATATTTTGATGCCAAGCTATATACGCTATCACCACTACGAACAGTTACAATTTGAATCATATGCTGGCTCCTTTCGGGAAAAGATTCACTATTTTTATTTTATTTTTGATGTCACTGTATTATGATTAAATGTATGCAAGGTA	ND			ND
CT-43_CH3554	yaaH	gene	+	3582678	16	CGTGCGACCTAACTCAAGCCACACTAAGTAGTTTGAATGGTAAACAACACCCATTTGATCTGTTTCCGCATAACGGATTTCAACTTCATGTTCTGCTACAAACATATGTATATTCGCCTTCTTTCACTTCTGCTACCTTGCATACATTTAATCATAATACAGTGACATCAAAAATAAAATAAAAATAGTGAATCTTTTCC	SigE	TCATAATACAGTGACATCAAAAATAAAAT		CodY, DegU, GlnR
CT-43_CH3555	sspN	gene	-	3584296	89	TTAGGAGTACTAAAACATAAAATTTTCTTACAAATCTGATTAAAGAGTTTTTCGTTTGCTCATACTATGTAATAAGAAAGCGAAGGAGAGAGGGTGAACAACATGAGAAGAAGTCGCCGTAAATCGTTTGAAGAACTTGTAAATGAAAATAAACAACAATTATTAAGCGATCGTGATGCAATTGATCGCATTGAAGAGCG	SigG	GATTAAAGAGTTTTTCGTTTGCTCATACTA		AraR, BkdR, Fur
CT-43_CH3556		gene	-	3584410	16	AACGTATTGTTAAAATATGTAAAAAGCACTAAGTGAATTGCAGCGGATGCTTTAGGTGTTTTGATATGTGTCTAGATTTCGTAAGTGTTGCAATATATTGTACACGGAGTTTTTTTAGGAGTACTAAAACATAAAATTTTCTTACAAATCTGATTAAAGAGTTTTTCGTTTGCTCATACTATGTAATAAGAAAGCGAAGG	SigG	GATTAAAGAGTTTTTCGTTTGCTCATACTA		AraR, PucR, TnrA
CT-43_CH3562	acnA	gene	-	3592429	63	ATGTTGAATGATGAGCAGTTCATAGTATGTATGAACTGTAAGTAAACCGCTGATAGAGCACTTTACTTTATGATAATAGTATTCATAAGGAGCATGAAAGCTATTCAAATTTAGAAACATAAAGAAAACTTATGATAATCTATAAGTTTCTTATTATTTACTTATTTAGAAAGTTGTAATAAGATATTATCGTAAGGTAT	SigG	GCATGAAAGCTATTCAAATTTAGAAACATA		Fur
CT-43_CH3563	sspO	gene	+	3592588	70	GTGACTAAGTTGTCTGAATATAAAATGTAGACAAACTTTTCAATACCTTACGATAATATCTTATTACAACTTTCTAAATAAGTAAATAATAAGAAACTTATAGATTATCATAAGTTTTCTTTATGTTTCTAAATTTGAATAGCTTTCATGCTCCTTATGAATACTATTATCATAAAGTAAAGTGCTCTATCAGCGGTTTA	SigG	GAATAGCTTTCATGCTCCTTATGAATACTA	overlapping	DegU, Fur
							SigK	CTCCTTATGAATACTATTATCATAAAGTA
CT-43_CH3565		gene	-	3593897	13	CGTGAATGGTTACGGTTTTTTACTTTATGAGATCCGCTTAATGGTTCAGGTTGTCCTTGTTTTTCTTTTGATTCACGGTTGTTTTTACCCATTGTATATGACACCTCCTCTTTCTTTTTAGAATGAGAGAAGTTGGCGATTTTATACGAGAATGTTTTTAGAAAAAAAGGTAAAGATAAAGGGGACTAACAATTATAGAA	SigF	GAATGTTTTTAGAAAAAAAGGTAAAGATA	overlapping	DegU, PucR
							SigG	GAATGTTTTTAGAAAAAAAGGTAAAGATA
CT-43_CH3566	sspP	gene	+	3593897	109	GTTTCTGAAGCTACCTCTAGTGCATTTTGAATTTGTTCATATGCTTCCTGAACCTCTTGGCGTAACTCTTTTAAATCATGACCGTAGTTAGGGTCATTTTTCACAATATTATTAAATGCATTTTCTGCTTGTGTAACTCCTTGCTGTGCCGCTTGAAAGGCTTGTTGCTTATCTTTATGATATGGCATTATATAATCCCC	SigA	TTGAAAGGCTTGTTGCTTATCTTTATGAT	in tandem	Hpr
							SigW	CGTAACTCTTTTAAATCATGACCGTAGT
CT-43_CH3567	cotM	gene	+	3594247	5	ACCTGAACCATTAAGCGGATCTCATAAAGTAAAAAACCGTAACCATTCACGCCAAAAAAAACATTCACATCATGATATGTAATAAAAACATTCACATACCGTGCACATTCAACATAAAATGTTTGTATTTCATCATTTATTCTTCACCTCTGTTTCATTCATGCATAACATGATATGAATTGATATTTTACGGAGGGTGT	SigE	TCACATACCGTGCACATTCAACATAAAAT	overlapping	GlnR, TnrA, Zur
							SigK	CACCTCTGTTTCATTCATGCATAACATG
CT-43_CH3569		operon	-	3596410	16	CTTTATCATAATCTTGCTTTATAATTTTAGTAGTAAAGTCTTGCTTATAAGCGTCAGTGTAATATAATTTGTGCTCCAATTTTCTTTCTCCTCTCGCATTAACTAGTTTCATTGTAATGCAATTGAAATTAGTTTCCTAATATTTCAGAAGAAAGAAACTATTTTTAGAATTTTCTTGCTATAATAAGGGAAAGAAAATG	ND			Hpr, MntR, PerR
CT-43_CH3570		gene	+	3596408	124	GCTGGTCATATTTCTCTATTACATCTTCTTTCTTCCAAAGTAACTCTTTTACATATAATCGATCAAACTTCACACTTTCTCGATTACAATCCGTTAAAATCCGGGTCATTTCGTTTAATTCTCGATATAATTCGGAAATATTTCTACTTAAACTAAGCAGTTTATCTACGCCGTTTTCATATAACATATTTATTCCACCC	SigB	GTTTAATTCTCGATATAATTCGGAAA	overlapping	Hpr
							SigF	GTTTAATTCTCGATATAATTCGGAAATATTT
CT-43_CH3575	bioY	gene	-	3602140	35	GTGGTTGCCAGACGATATTGTCTTTATGGAAGAAATACCGAAAACATCTGTTGGGAAGTTTTTAAAACAGGCGCTTCGGAAAGAACTGGAGCATTTGCATAGAGAGAAATAAGTGAACTTCTATTTGTAAACTCTAATACATTAATGGTTGACAAAAGAGGAGTGGAAAGATAATATAATTTTTGTGATATGTTATCTAA	SigA	TTGACAAAAGAGGAGTGGAAAGATAATATAAT	in tandem	ComK, Hpr, ResD, TnrA
							SigB	GTTTTTAAAACAGGCGCTTCGGAAA
CT-43_CH3580		gene	+	3606536	41	AAATAACATGGAACGTGCCCACATGAAAATTGCTTATACAAAATCAATATGGACCGCAAAAGACATATAATTTACTTTATTTCTCCTTCCGTTACATTTTTAAACATTTTATGACAAATCCTTTTCTATCCTATTAATCATTTGAATATTCAAACTAGATTTGTTACGATATTACTAGATACATCATTCAACTTGCAATA	SigE	TCAATATGGACCGCAAAAGACATATAAT		AhrC
CT-43_CH3585		gene	-	3609705	7	AAAAGATTTGTCTATTCATAACTATAATATAGATGTAATGTGTATTTCTATAAAAAATGGAAGTTATAGAATAAATTTTGTTTTTTTATTTTTTGCAAGGTGAATGCAGGATGGTAATAAGGGGAGCTTATATTGTTTTATAAACCTTTTGTAAGTTACAGACGGCTGTTTTCCGTATAACATTAGGGTAGAGGAGGGGG	SigB	GTTTTCCGTATAACATTAGGGTAG		ComK
CT-43_CH3590		operon (intra)	-	3616779	39	GGTTGGTAATTTAAATCCGAAAGAGGCCGAAGAAGCGTTGCAAGAAGGAACGATTGATGTAGCGGCATTCGGAAGACCGTTAATTGCTAATCCAGACTTTGTTCATCGAATTAAACACGCTGAAAGTTTAGTTGAATATGACGCGAAAGAGCATCTTGCTACGTTAGTATGAATAAAGATAAAAGGAGAACACATCTAGT	ND			RocR
CT-43_CH3592		gene	-	3618969	8	TGTAGTAATGTGTTTTTATGTTAAAAGAGAATGAATGTGGGTGCAACCGTTAATAAAATTGCGGGTTTTTATAGTGTGTTATGTAAATTTAATTTCTTGCTTTTGAAGTATTGACGCGTAAAATAATTTTATGATAAAATAAAAATTTTGCTAAAAAACTAAAAGTGTGTTAAGCTTGAGAAGGTTACCATATATGGAGG	SigA	TTGACGCGTAAAATAATTTTATGATAAAAT		ComK, DegU, LevR, ResD, RocR
CT-43_CH3596	hutH	operon	-	3624728	69	AGCAGACGTTCTTCGTACAGTAGGACTTCGGTTTGCGATTGTGCGCGGTACACCATACGACGGAAAAAAAGAAGGCGAATGGGTTGCTGTTGCATTATATGGAACGATTGGTGCACCTGTAAAAGGATCTGAGCATGAGGCGATTGGTTTAGGAATTAATCACATATGATTTGCCCATAGTCTATTAGTTAGAAGGGGGC	ND			ND
CT-43_CH3597	hutP	gene	-	3625228	28	AATTCGAAAATGAATATCTTTTCGCTTCGTCATTGAAATCTCGCCCCTTTGCATCTGTTAGTGAGACTATAGCATGCTTGGAAAAATTGTGTAAATAATTTGTGTACACAAATGGAGGGGATGAAAAAAATGTTTGAATGTGAGTTTAAACTATTGACGATTTAACCGTTTTCATATATTCTTAAATTAAGTAATATTCA	ND			DegU
CT-43_CH3601		gene	+	3627726	33	TAGTACACCTATAATATACAGAATTTTTAAAACTCTCAACATTATATATATCATCTTGTTTCTTATTCCTATCTAACTTATAATAAAAAATAGAGATTATGACGGACGCATCAATAATGTAAGCTTGGAAATCCAAGCTTACATTATTTTTTGCTTTCCCTTTTCGAATAAAAAGAGTATACTAGATTAGAACGTATGTT	ND			AbrB
CT-43_CH3603	ccdC	gene	-	3629190	23	AAGAAATAGTATGGCCTTCATGAAAGTCGGAGGATACATTATGATTGTTATGGGTGTCTTCCTATACTTTAACTGGATGACGAAAATTATCGTATATTTCTCAAGTTTATTTGGTGGTTTTACCGGTTTTTAGTATTATTCTGCGAAAATGTTGGAAATACTAACGGAAAAGCATATAATGAAAGTATATTTTGCATATA	SigF	GTATTATTCTGCGAAAATGTTGGAAATACTA		Spo0A, TnrA
CT-43_CH3604	ccdA2	gene	-	3629973	8	TGTTACCTTTGTTATGTTAATAACAATTAAAGGAGTTTCATAATGCATTTGAGTTTTTTCTATATAATAGAAGGAAATGAAAACGTTTTATTAGAAACTGTGAGGAAATATGTTTTTTCTTATTGCCACGTTGTAAAAGTGATTTCACGAATTGTTCATAGTATTTTTATGTGTTTTTGTTACAATATTTAGGGAGAGGA	SigB	GTTTTATTAGAAACTGTGAGGAAA	overlapping	CcpA, ComK, GlnR, PerR
							SigH	AGGAAATGAAAACGTTTTATTAGAAA
CT-43_CH3614		operon	+	3637083	35	TCATTTGTAAACGAGCAGCCGCCCGTCCAAAGTGTAACTCTTCTGCCACAACAACAAAATATTGCAAATGCCGTAATTCCATTTTTGGACACCCTTTTCACTTTCGATTAATATGTCTAATATATTAATAACATATAATTTATATATTAGACAAATATTTTGAATGAACGTATAGTAGAAATTGTTAATTCTTTTTTACA	ND			GltC, GltR, RocR
CT-43_CH3616		gene	-	3638588	5	GCTTGGCGAGGTTTTCGATTTTCTTCACAAAAGACACATTCCACAACATAATTAGAAATCATATTTTCATCCTTCCATTTTTAATTTCTAAGAAGGGATTGTCTATGAAGTTGATGTAACTTTTCGTCATTGTTTTATTATTTTCCTCTTTTTTTTCAAGGGGAAAATAATAAAGAAGGCGAATTTTAGTAGGGGAGGGA	SigH	AGGGGAAAATAATAAAGAAGGCGAAT	in tandem	ND
							SigW	TGTAACTTTTCGTCATTGTTTTATTATT
CT-43_CH3617		gene	+	3638690	37	ACCTTTTTTCTTCTCCCTCTTTTCCCTGCAGTACCATTAAAACTTCATTTTTTTCATTTACACATACCGCTGCACTACCTATCCATCTCTCCATAAACATCCCTCCCCTACTAAAATTCGCCTTCTTTATTATTTTCCCCTTGAAAAAAAAGAGGAAAATAATAAAACAATGACGAAAAGTTACATCAACTTCATAGACA	SigH	AGGAAAATAATAAAACAATGACGAAA		CodY, ComK, DegU, Spo0A
CT-43_CH3618		gene	-	3640059	9	TTGATGGAAAGAGAAGGAGTTATCTCTATTACAGTAAAGGAATTTGAAAAGATAGAAGTAGCTGGAGTGGTGGTCGCTGGTCCAGCAGTTATTTTGATTAATCAAGATTAAGTACATATCATTGAAATAAAAAGCATCCATCTAGGATGCTTTTTATTTGTATGTAAGCATAAATATGATGGATAATTGTGTTACTGGAG	ND			AhrC, AraR, DegU, ResD, Xre
CT-43_CH3622	cwlH	gene	-	3643325	12	AAGAATTACTAAGTGAGCAAGGTTTGTATTATAATATGTACTTGTTACAAAATAAAGGGAGTTTGCAAAAGGCCTTGTAAATACAAGGTCTTTTTTATTTTGTATACAAAATATATTTACTCTTTGTTTCTATAGCATAAATGTCGTGTCCTCTTATGAAACTTGTACATATTGTATGTATACGAAGTAAAAAAATTGAT	SigG	GTATTATAATATGTACTTGTTACAAAATA		CodY, Xre
CT-43_CH3625		gene	-	3647312	8	AAATGTCTCTATGGAAACGACTTTCTTTGAGGTGTTAAGAAAGTGTGAATTAACATTTTTAGCTATGGATTATGAAAATACAAAGTACGGATGGCTGAATCCTCTAAAACAAGTACGAACATATGTGTAAAAAATGTCGAATTGTATCTTGTCTTATTGAAAAGGTTTTAGTACACTGTAAGGTAGACAACATGAAGGAG	ND			CodY, LexA, PurR, Spo0A
CT-43_CH3626		gene	-	3647833	10	GAGTATGGATTTACTGTAGAGAACGTTGTTCGTAAAGTAAAAGAAATGCTTTAATGATTTCAGAAAAATCTCTCCGGCATGGAGAGATTTTTCTATGTAAATGAGTTTTTTCGACAGAAAAAGTTTTTTATCTCTCCGCAGTCAGACAATCATTGCAAATTTTCTTATATATAATGAAGAGAAAAGGTTGTCCAGATTGG	SigH	AAGAAATGCTTTAATGATTTCAGAAA		ComK
CT-43_CH3627	tkt2	gene	-	3650003	23	GAAATTTGTATAAATATACAGATAATTCTCTTTCTTTTTAAAATAAAAATAATGAAAAAGTATGTCATATTGAATGCCCATACATTCCCGGAAACATTGATTTTTTTATAAAAAATCAAAAAAATATCAACATATTTGTCGATACATGTTGTATAATCTTGCGTGGGAAGCTATCATATAAATGTATAAAACGTTTACTA	SigF	GAATGCCCATACATTCCCGGAAACATTG		AraR, CodY, DegU, IolR
CT-43_CH3637	lexA	gene	+	3658213	23	ATAATTCATCTTTTTGACGTAATAATGATGTTTCTTGCGCTTCTTTCGTTGTACTCACACGTGCATAAATAATTGCATTCATTTTGAACCCCTCTTTCTCCCTATTATTTCCCTATAGTGTAACATAAATCCGCCATTTGTTCGAACTTATGTTTGTAGAATGTTTTTTCACATGTTATACTTATTAATAAGAAAAATGA	ND			AbrB, AraR, PerR
CT-43_CH3642	glnR	operon	-	3663014	13	GATGAATTGATTGAAAAGAATTTATTAACAATTTCTTAAAGGGGAGCTGTCGATATCGGCAGCTTTTTTCGTATAAAAGTAACGATTTATGCGATTAGAAAAAAGAATGAAAAAATTTATAAAAAAATCATGTAAGAAAAGCTAACATCTATTGACACTAAACATAACATGTTATAAAATGAGAAGCAGTTAAGGCGAAG	SigA	TTGACACTAAACATAACATGTTATAAAAT	overlapping	CodY, DegU, Fur, GlnR, TnrA
							SigK	AACATCTATTGACACTAAACATAACATG
CT-43_CH3644	hflX	operon	-	3665799	85	ATAACATGTCTTGTTGCCAAAACGCGACAATCGGATAACCGATTAATAAATTACGAAGGGCACCTCCCCCAAATGCGGTTGCCATTCCTAAAATATACACCCCGAAAATATCATAATCCTCTTCCATTGCAACAATGGCTCCGCTTAGTGCGAAAGCGATTGTGCCTATGATGCTAAAAATCTCCCATGCCATGAATTTT	ND			Fur, PurR
CT-43_CH3645		gene	+	3665799	8	TCCGCTCTCGCAGTCTTAGCTAGTGATGCAAGCTCTTTCATGGAATGCATAAATTTTTCATCATCATCTTGCGGCAATTGACAGCCTACTAATATGACTTTTTCTTTTTCTTCCATCAAATATGTTCACTCATCCTTTTCGAAATTTAAACCTTCTAATATAATAGCAGAGGAAGCACATTTCATCTAGTTAGCGGGGGA	SigE	GCAAGCTCTTTCATGGAATGCATAAATT		CcpA
CT-43_CH3648		gene	+	3667915	5	GCAAACGTTTGGTATTTAAGCGGGAGATAACCGCCCGTAAATGCCCGATTGGTTCAACTAATAATCGCAGAGGATGAACAAAATCCCCACTGATTATAGTTTCACTTTATCCACTCACCAAATATTATTATTCCTGTCCCCCTTGTAAATGCCTATTTTCAGAAAAGTTTGCTATAATATAAGAAATAATTAAGGTGGTG	ND			ComK, Hpr
CT-43_CH3649		gene	+	3668973	26	TAAAAAAAGAAACTCCTGAATCAGAAATTATAAAGCTCGCTGGATTCAAATCAAAAATTTCATTAAAGCGATATTATCAATACGCAGAAAATAGAAAAAACGCCTTATTGTAAGGCGTTTTTTCTATTTTTTCTTTAAACAAACGATTTTACTATGACCATTTAACTAATTTCTGCATCTACTATGATGAGTTTCGTTCA	ND			DegU
CT-43_CH3655		gene	-	3674276	17	TGTAATTTTTTCTGGAAAAAAGTTCTTGTGCTCGTATATGAAAAATATATGAAAACCACTGGAGATTGTATGAGAAATACATTTTATTAATATGGAAATTTATGTTACAACTCGTTAATTGTATATTACGAATGCTTTGTAATTGTGTGATTTCTAAAAATTCTAAAAATCTGTTGCTATAATGAAAATACGAAAACAAA	ND			CodY, DegU
CT-43_CH3660		gene	-	3680142	23	AATTTTTCAAGCATATAGCGATACATTTTTTAACAAAAATTAATCGCGTTGCTATTTGAATAATAAAGCGATAAAATCCTTCTTAAGAAGTTTTATTAAGAAGGATTTTTTTCTTTGTTTTGTCTTGCTGTGTCAAACTATTGTCACATTTACACTGTGAATAATATGTTAAAATAGTGAGGTTACGTATACATACTTGA	ND			ND
CT-43_CH3662		operon	-	3680837	58	ACAAGCACTTTTAACAATGTTTGTTACAGTTCTTATCATACTTTCTTATTTTATTTTTAATAGAAATAAAAATAGCACAGTTTTGAATCCTAAAAGTAAGAATGAGGAATCTGTTCGATTCTAATTTTCTAATTTTCGAAGAGAGTTACACCCAGTCATTGCTATAAAAGAATCATATATAATCATAGAAACAAGTAATT	SigA	TTGCTATAAAAGAATCATATATAAT		CtsR
CT-43_CH3663	gabP	gene	-	3682366	103	ATACAAAAAGTTGTCTAGATGTATAATCTTGTTTATTTAATAATATCTGAAAATTCTCTCTTTTGTAAGAGGACTATAATTTTCTCAACAATTGTGTGTGGGAAAGTATTAAACCTAATGAAATAATTTTTGAAGGAGATTGAATTGCAATTGTTAAATTCAGAATATTTTGATATATTTTAACGTATAGAACAAAATCT	SigH	AGGAGATTGAATTGCAATTGTTAAAT	in tandem	PurR
							SigW	AGAATATTTTGATATATTTTAACGTATA
CT-43_CH3667	hup3	gene	+	3685791	22	ACCTTACTTCATATCTTATAATAAGAAACTACCTTCTCATCAAGAGAAGACTGAAATGAAGAACAAATCTCTGTCCGCTTAAATGGAATGTCTATAAAATGTCCTAAAAAATATTACAAATTTCATTTTTTTTGCGAATATATGTACGTACACTTGTTCTCGAATGTTTTATACGTTATAATAACAACTTAAATAGCATT	SigG	GAATGTCTATAAAATGTCCTAAAAAATA		AraR, ComK, DegU, GlnR, PerR
CT-43_CH3669		gene	-	3689295	133	AAACAATGAATAAACAAGAGGAGGATTTTAAATGGAACAGTTAACATTACAAGTTGAAGGTATGTCTTGTGGACATTGTGTAAATGCTATCGAAAGCAGTGTGAAAGAGCTAAACGGTGTTGAACAAGTGAAGGTTCAATTAGCAGAAGGAACTGTTGAAGTTACTATCGACTCGTCTGCTGTAACATTAAAAGATATCG	SigF	GTATGTCTTGTGGACATTGTGTAAATGCTA	overlapping	CcpA, IolR
							SigG	GTATGTCTTGTGGACATTGTGTAAATGCTA
CT-43_CH3670		gene	-	3689482	18	TTTTCAAAAGCGTAAAAACAAGCTAGTATTTAACTGGCTTGTTTTTTTGTTTACCCTCATATTGGATTTGGGTGTATTGTAGTGAAAAAGTGTGTGTAAAATAAACTTTTAGAAAATAATTGAAAAATCATGATACAAAACCATTGATTACCTTAGGGGGGTATGGTAAGATGTAATTGTGATTAACAAACAATGAATAA	ND			CodY, ComK, DegU
CT-43_CH3671		gene	-	3690015	45	GGTAATCCCCGCTTATTCTTGTTTCACTTTATTGAATTTTGATGAGAGATATAATGATTTTTTGACAAATAGGAAAGGGTATACTGAAAATTGAGATTAAGAAGCTAATGAGTTGTTAAGAATAATCATAAAGTGAAAATATACTCTTATGGGGTATCATGCGTAGATATTTAATGCTATAATTGGTATACTCATAAAAA	SigA	TTCACTTTATTGAATTTTGATGAGAGATATAAT	overlapping	ComK
							SigB	GATTTTTTGACAAATAGGAAAGGGTAT
							SigG	GTATACTGAAAATTGAGATTAAGAAGCTA
CT-43_CH3672		gene	-	3690623	98	ACAAGTCTACAAAGATCACATGAAGTACGGTGGATGAGTTGTAGAATTGAGCTTAAAAAGGTTATGGATGAGACATTCCATAACCTTTTTAATATGTAGAATTGTCCTTTTTGAAAGTTTTGTTTCAACTTTTCGTCTAAAGAGACAAAAAGTTGTCACAATTCGGTCACAATTAGCATAAACATAAAATAGACGAAATG	SigW	TGAAAGTTTTGTTTCAACTTTTCGTCTA	overlapping	CtsR
							SigX	TGAAAGTTTTGTTTCAACTTTTCGTCTA
CT-43_CH3673	yhcZ	gene	-	3692046	145	ATTCTTTTTTTAGCTAACTGTAGCATGCTTTCAGATGGATCGACACCTGTAAAATATAAATTACTATTTTGTTTGCCTATTGAGAGAATTTCTTGTCCACCACCAGCACCTATAACTAGCAAATTGGGATTGATATTTTCTTTAGGGAGTGTAGTAAACAAGAAATGATTCATCATTTCATATAAGTGGTAGTAGCCTGG	ND			ComK, HrcA
CT-43_CH3686		gene	-	3703181	39	TTTAGAATGTTAAATCAATAAGTAATTATTCAGTATTTGAATAAATTATTGGGAAATTGGTTTAGGGAAACAATTTTAAATGTGTCAAAACTCCAAACGTTGGATTTATATTCAATAGGAGAAAAAGATGTAGAATTTTGTCTTACAGTCCCCGTTTACTTTTCATTTCATTACATATAGGCTTTGTGGTGTAAGGGCGG	SigB	GTATTTGAATAAATTATTGGGAAA		AhrC, DegU, MntR
CT-43_CH3694		gene	+	3711885	43	GATTCAAATCATAATCGTCGTTTGTTACATTTAATTGACAAAATAAAAAAACAGAAACTATTAAACTTAGTTTCTGTTTTTCATTTCACCTCACAACAGTAAGATTTTTTTATACTGTTTGCATGATAAATAAATTCCTTGTAAAAAACACCGCTCATTTATTTCTTATACTCGTAATAAAATAAATAGAATGATTCATA	SigA	TTGACAAAATAAAAAAACAGAAACTATTAAACT		CodY, DegU, Zur
CT-43_CH3701		operon	-	3719274	58	TGAAAAGTGGTCACCATTATTGTATCAAGAAGTTATAAGAGCGAATAAGTCATTAATAAAAGAATAAAGATGATGAGAGTAAGAAGCGATAAAATATATCGCTTCTTTTTCTTTTCCAATAACCAACAATAGAAATTGTACTTTTATAATAGAAAAAAATAAAAACATAAGATATAATCATACATATAAAATTTGTACCT	SigE	TTATAATAGAAAAAAATAAAAACATAAGAT		AbrB, ComK, IolR, PurR
CT-43_CH3713	cotE	gene	-	3738885	15	ATGAAATATTAATTTCAACTGGTGGCGATGTACTTAAGGGTGAAACTGGCGCAGCGGTAGAAAGTAAAAAAGGAAATTGTGGTTGTTAAAGAGATGTCATATTGACATCTCTTTTTTTTAGTTGATTAAACGTAAGTTCTTCTCAAAAAAAGAATGACACATTCCGCTATTGTCACGCATATGATTAAGTGAATAGTGAT	SigK	CACATTCCGCTATTGTCACGCATATGATT		CodY, GltC
CT-43_CH3715	miaB	operon	-	3741045	84	AGATAATAAAGGGCCTCTGAATTGTTAAAATTGGCGAAACACGTCATACTATGGTAATGTTTATAGGGATAAAGCAATATGCTTTTGGGTAGGACAACAAGAAATGATAAAAAGGGAATGTCTATTTGCGTGGGGAAGACTTCATTCTTATGAATGATTAGATTGATTACTCAAGTTTCAAAGGACAAGTTATCTCCAAG	SigH	AGGGAATGTCTATTTGCGTGGGGAAG		MntR, PerR, SpoIIID
CT-43_CH3717		operon	-	3744109	109	GAATGAGCTTTGTAAACACTATTCTGCATCTACTGTAGAGCGATTTTTATATGAAAATTTTGTTGAACATATAAGCTTTTAAGATTTTTGTTTTAAAAATACAGAAAACTCGGAATTAATTCATTTGATTTTATTGCTTTTTTTAAGACCTAATACTAGAATGAAAAACAAAATAGCTTTATACTAAAGATTCAGGGAAA	SigB	GTTTTAAAAATACAGAAAACTCGGAAT	in tandem	CodY, ResD
							SigG	GAATGAAAAACAAAATAGCTTTATACTA
CT-43_CH3719	spoVS2	operon	-	3745509	38	CAGTGTTAATTGATGTGGATCCAAATACAGGAAAAGCAAAGAAAATTGAGCGCATTTTAATTAATGACGATCAACCATTTTTTGAGTAAATTTCCGTTAAATTTTAGATAAGTTATTATATTTTAATTTTTTAGAAAAATTACGAAAATTTAGCAGGAATACGCGCCATTCCTCGTGAATATAAGTTAAAGTGAAATAAT	SigH	AGGAATACGCGCCATTCCTCGTGAAT		AhrC, DegU
CT-43_CH3721		gene	-	3748339	196	CTCAAATGGGATGTGTAAAGAGGAATATTCATGCGTTTTAAGGGAATAAAATGGTATTTACTAAGGTTTTCCAGGATAATATGCTATCAATTTTTCAAATTCAGATAACATTCAGGACTGAAGGTAAAGAAAGTAAAAGTAGACAACGCTTGACAATGAAAATTACGATAGATACAATGAGAATGTATATTTTTTCTTAT	SigA	TTGACAATGAAAATTACGATAGATACAAT		CtsR, GlnR
CT-43_CH3722	recA	gene	-	3749668	11	ACAAATTAGAGAACGATCAGCAAAATATGGATTTTATCATTTATATAAAAAGCTAGAAGAGATATAAGTTTCTTCTAGCTTTTTTTATAGTTAAATTCCGTATTTGTGTGATGGAAAATAAAAAAATCGAATAAATGTTCGATTTTTGTTGGCAAATTGAATTGAAAATAGGTATAATAAGATTAGCAATTCAGTTAAGG	SigA	TTGGCAAATTGAATTGAAAATAGGTATAAT		CodY, ComK, DegU, Fur, MntR, PerR
CT-43_CH3726		operon	-	3753446	24	TATTAGCTGAGCTTTGGAAAGTTGCTGATGAACAGGAGCAACATACAATCGCAAACTTAATGGTTAAGTTTGTACAACATAAGTAAAAGTAGAGAGGAGATTCTCCTCTCTACTTTTTTTGTATAATAATTACACAGGATAGATTATACATTTAGCTTCCCTATTAAGGTGAAATCATATAATATAGTACGTAGGTGTAA	SigE	GCTTCCCTATTAAGGTGAAATCATATAAT		ND
CT-43_CH3727		operon (intra)	-	3753836	27	TTGCTGAAGATATACCATTAGGTAGAATAGGGTTACCAGAAGAAGTAGCAAAAACAGTTGCATTCCTCGTATCACCAGGAGCATCTTACATAACTGGACAAATCATCGGAGTGAATGGCGGTTGGCATTGTTAAAAATTTCTTACATAAAAAATGAATAGTTGCACAAATTAAGCATGATTTTATTACTCAATAGTGAGG	ND			DegU, Xre
CT-43_CH3730		operon	-	3757391	131	ATTCCAAGTGTTTTATTAACGATATTACCATATGTATTCACAATATTAGCACTTGTCGGTTTTGTAGGCCGTTCTGAAGCTCCGAAAGCATTAGGAACTCCTTATGAAAAAGGAAAACGATAAGTATTTTATAAGTATAAAAAAGCTCGCACATTAGTGTGGGCTTTTTTACATAGAATATATTTAATACGGAATTTTAC	ND			HrcA, PerR
CT-43_CH3734		gene	-	3762288	72	CACATTGAGCCAATTGGCTATCATCCGAAAATCTCACCGATTTTAGAATGTGAGCCTGAAACAGCACTGCTTGTATTAAAACAAATGCACTATGATCAAAATGATGAGCCAATCTTATATTCTATCAATTACTTTAGAGCTGATAAATTTAGCTTCCACGTATTAAGAAAGCGTATGTAGGTAAATTCCTTTTTAGGGAG	SigF	GTATTAAAACAAATGCACTATGATCAAAATG		TnrA
CT-43_CH3738	tepA	operon	-	3767127	11	ATTGAATGGTCAATGTTAAAACAAAATATTCGTGAATTATTAGGACAGTTCTTGTACGAAGAGACAAAGAGAAAACCTATGATTTTACCGATTATTATGGAAGTATAAAAAAGATCACCCTTATGGGTGATCTTTTTTTCTTTTTAACCCTATCGAATGAAATTTATAACTTAAGAAATAATAGTTATATACGAGTGAAA	SigG	GAATGAAATTTATAACTTAAGAAATAATA		ND
CT-43_CH3742	asd2	operon	-	3773074	67	GAAAAAACCGAACTCAATGGTAGCTCGTATGGAGTTACTGGAAGATACAGTATTAGAAGCGCTGCAAGGAAAGCAATTGCAACCGGTGGTCGTAGAAAAATTCAGATATATGAATTAAAAAACGAAAAAAACGGACAATTTTTGATGAAACCATCATTCTTACTGTAGAATATGATAAAATTAACGTTATTAAGATTAGA	SigK	AACCATCATTCTTACTGTAGAATATGATA		CodY, PurR
CT-43_CH3743		gene	-	3773403	70	TCTATTGCAACAGGCTTTAATGTGGAACAAACAGCTCTTGGTATAGTGATAGGTACTTTGCCAATACCTATAAATCCACCTCCACCTACACTCTTTAGATTCGCTATTTCAACTTGTAAAATTACAGCTGTGGATATAACTCCTACTGGGACATAGTTCATTTCTTTCAAGAGGTCCCGTTGTAATTTTTCTAAACTTGA	ND			FNR, PerR
CT-43_CH3745		operon	+	3774636	8	CAATATATAATCATCTACATATAGAACCAGATAATAATTTTTGTTCATAAAACTATTCTTTTGTAAGAAAATATTTAACATATATAGGCTTTATTTACAATTAAGCAGATTCTATTTCACGCGAATATTATTATATTAATCTAAAGTTTCTGTATTTACATTTTTTTCTTTTTGTCTCATAATTTTAATTGGGGGAGGGA	ND			AhrC, Fur, Hpr, TnrA
CT-43_CH3774		gene	-	3801076	55	CAAGATGCAATGGATAAAGCAATGACTAGGTTTAAAATCTAATCATTGCTTTTTTGTTCAAGGATAGTAACACATGCTTATCGACTTAAGAACAGAAACTTACGCTTGAACATAAAATCAAATTTAGATGAGCAAAGCTATTTCAAGTGAATAGAATCCACTCTTTAAGAATACATAAAAAATATATATACAAGCGTAGT	SigH	AGGATAGTAACACATGCTTATCGACT		CtsR, MntR, Zur
CT-43_CH3780		gene	+	3803380	25	AATATTCCGTTTATACTATAACTACATCTAGAGACACATCCCTGTTTGGAGCAGTTAGCTTTTGCTAGCTGCTCTTTTTGGTATGGAATTTAAAATAGAGGCTTGCTCTTAAAATCTATTATGTAATTTTCATAGGTTTTTTCCTTACACCCGTGTGTCTGTTTACTCATAAGTTGTTAAAGTATAAATATAAATTGATA	SigK	CACCCGTGTGTCTGTTTACTCATAAGTTG		DegU, PerR
CT-43_CH3801		gene	-	3817035	31	AATGTGGACGGATTAATTCGCAACATGTTTACTGATGAATTCTCTGCGGCACTTATTAGTCCAGACGGAAAACTTCCAAAAGGAATAAAACTATAATCGATTTTTATGATGTATCTGATAATAACCTTCTCTCTTTTTAAATGAGAGAAGGTTATTTTTTTTATCCATATAGAATAGGTACTAATTATAGACAACGCAAA	ND			AhrC, ComK
CT-43_CH3803		operon	-	3819457	89	AAATCGGTGATGTAATTACAGTTAAAGTTATCGAGATTGACAAGCAAGGTCGCGTAAATCTATCTAGAAAAGTATTGCTAAAAGAAGAGCAAGAAAAAGAAGCTGCTAAAGAAGAAAACAAACAAGAGCAGCAATAAGTAAAAGCCAGTTAAACTGGCTTTTTTTGTTATGTAAAGAACATGATGTTCATATATTTTTAT	SigE	TTATGTAAAGAACATGATGTTCATATATT		CtsR, DegU, SpoIIID
CT-43_CH3804	pnp	gene	-	3821807	148	AAATTGCTGTCCTAACGGAGCAAATTAACACTCTAAACGAGCACTTACGTACTCACAAGAAAGATCATCATTCACGTCGTGGTCTATTAAAGATGGTTGGTAAACGTCGTAATTTACTAACTTACCTTCGTAATAGCGATATCACACGTTACCGTGAATTAATCACAAAGCTTGGCTTACGTCGATAGTCAAAGAAGCGG	ND			ND
CT-43_CH3805	rpsO	operon (intra)	-	3822166	77	TTTAACAAAGATATATACGATCAAAATGTTACAGTAGAGTGGCATATGCGTATAAGAGAAGAGAAGAAATTCAATGGCATTGATGAGTTAGTTGAACAAATCGCAAAAGATAAGAAAACAGCACAAGAATATTTTGCGAGCGAAAAGAATATACTTGCTTTTTCAAATGAAAAGTAGTATTCTATGTTATGTACTTTATG	SigE	GAATATTTTGCGAGCGAAAAGAATATACT	overlapping	HrcA
							SigH	AAGAATATTTTGCGAGCGAAAAGAAT
CT-43_CH3815	polC	gene	-	3833765	4	AAGAACTTCAAATATATATTACAAATATTTTAAAATAAGAAGAGGTACCTCGTAATGGGGTACCTTCTCTTTCTTTGTAAACGTATTTTGTAAAAGAAGAAGGAAGAAATCTTTCTTTGTAAACGTATTTTGTAAAAGAAGAAGGAAGAAATCTTTCTTTGTAGTACGTTTCAATTTATAATAGCAAATGGAAGGAGAGT	ND			CcpA, PerR, ResD
CT-43_CH3817	proS2	operon (intra)	-	3835636	8	CGTCAAAAAGAAGGAATGGTTCATTTTATTGGTTTTGCATTATTAATGTTATTAATGTTAGTTGTAACATGGAATGACATTCGTAAGTTTTTCTTGTAAAATAGAATGAAACTAATAATGAAATAGAGCTCGTAGAATAAAATCCCTCACCTAATTCGAGGTGAGGGGTTTTACTGCGTGTAAGAGTAAAATGAAGAGGT	ND			CodY, DegU, Fur
CT-43_CH3826	rpsB	operon	-	3843000	110	GTGCAATGGATTGATGGCGCTTGTGAAAAGTGCCATAAGCGTGTTTTCTGGGAAAACTATTAATTGTGTTTTACTTTTTTGCTTAAAAGAAATGAAGGTTGGTAATACTAGAATTCGAGTATGAACAAAGAAAGTTTTACATTGTTCGCATTTTCGACTTGATTGTAATATTTCAGTATGATATAGTAAGCAGTGGTGTC	SigF	GCTTAAAAGAAATGAAGGTTGGTAATACTA	overlapping	ComK, GltC, HrcA
							SigG	GCTTAAAAGAAATGAAGGTTGGTAATACTA
CT-43_CH3831	xerC	operon (intra)	-	3847004	11	CAACGAATGCTAAAAACTTCCAACCGATGAATGCGAACTTCGGTCTATTTGCACCGTTAGAGAAAAAGATCAAAAAGAAAGCGGAACGAAATGAAGCATACGCAACACGCGCTTTAGAAACAATTCAAAATTTTGTAAATATTTAGTTAAATTTCTTGCAAAGGCTACTAAGTTGTGATACGATTTAGTAGCCTTTATTG	ND			CodY, DegU, ResD
CT-43_CH3833	topA	operon	-	3850555	65	GGTGTTTGCGCTTCCTGGACCTATATTTATAGAGGGGGCATCGGGAACGAATCATCTTATTCAACAAGGAGCAAAATTAGTAAGAAATGCAGAAGATATCTTGGAGGAGATTTTAAATTAACCTTATATTTTTAAATTTTTATTAAACAATTATTGACAAATGGTAGATTGGCACTGTATGGTATATTCATTCTTAATTG	ND			AhrC, CcpA, PerR
CT-43_CH3836	sucC	operon	-	3853719	45	AGAGGAACACCGAAAGTCATTCGCGCCAATTAAAGATATGATTCAAAAATAAGCTGTAAATATACAGCTTATTTTTTATTTTGGCATATAAACATTACTATTTCCGAAAAAGAATAAAGCGATTTCAGTTTTCTGACACTTTATTGTAGACAGCGTGCCAATCATCTTATACAATGGCAATGTAATGTTTTTTAAACATT	ND			AbrB, ComA, DegU, Hpr
CT-43_CH3840	rplS	operon (intra)	-	3856690	84	AATCATAAAAATATTGACGAATGGCGACATAAGGAATCTTTGCGCCGTACGTATACGCGTAGACCTGATTTGTTAGATGATAGAGATCTATCTAAACAAGAGAAAAAATGGCTTGAGGAAATAAAGCGAGAGCAGTAATAACTTCATATATTTGCTATTGCAACAGGCCTAGTAATATGCTATTATAACATTTGTGCTAC	ND			CodY, Spo0A
CT-43_CH3844	rpsP	operon	-	3858661	24	GTACAAGAAATCAATCGTCTAATCAAACAATTCGATGACATGAAAAAAATGATGAAGACGATGACTGGAATGCAAAAAGGCAAGAAAAAAGGACTAGGTGGATTGAAGTTTCCATTCATGTAAGGAAAAAAAGATGGCTCTGTTAAGAAAAAATACTTTACAAAGCAATAGTCTTTTTGCTAATATAATTATCTGTGTGA	SigA	TTTACAAAGCAATAGTCTTTTTGCTAATATAAT		CodY, GlnR, Hpr
CT-43_CH3846		operon	-	3860457	24	TAGGAGAGCAAATGGATGATTTGCAGCAGTTTGATCCAGAACAATATGTGTATGGTTTATTTGCGAACTTAGTAGAAACAGAAGAAGTATAAGCGAAAGAAGCGGTATTTCCGCTTCTTTTTCTATAAAAATATATGATGTTAAGAAAAAAACTTGACACTCTTTTGGACTCCATGTAAACTAATTCATGTAAAGGGAAA	SigA	TTGACACTCTTTTGGACTCCATGTAAACT		CodY, HrcA
CT-43_CH3858	rpmB	gene	+	3874474	60	AAATTACACTTTTTTATGATGAGCAAAATAGTCCATTGTTATTATACAACATGTACCACTATAATATGTCAAGCAATTTTTATGGATTTTAACTTTTCTTCATTGACATATAGTGTCAAGTAAATTTTCTTGATTTCTTTTTTCTACGGTGTTGCATTCTCTTTTTAGTTGTGTTAAATTATAGTAGTGTTTTTAGCATC	SigA	TTGTTATTATACAACATGTACCACTATAAT		AhrC, ComK, GlnR, HrcA, Xre
CT-43_CH3867	def1	operon (intra)	-	3884192	112	CCCATATTACTATGTTGTACTCATAACCGTATCTCATCCAGAATTATTAAAAGCGGTGCAAGTGACGGAAAAAATTGCCTCGTATTTACGAACGCATTGCTCACAGCAAACAATGGTGTTAGGACCAGTTGCTTCAGCAATTCCAAGGATAAAAGATAGATATCGTTATCAATGCATGATAAAATACAAACGGGAACCAA	ND			Fur, PerR, Zur
CT-43_CH3873		operon (intra)	-	3889938	14	AATTGGAGGTTTGTCATCAATTCCGACTTTCTTACTAGTAGGTTCTTTATTAAAAGGGAAAAAGGCGAAAAAGAAAAAGCCAATGTTATATAAGAAGGGATTAAACTTGAAATAGTCAATGTTATGAAAATGTGATATAATTTACAGAAGGTAGTAGAGCCTTGTCTCTATTACCTTTTTCATTGAGTTATTTTATGGCT	ND			DegU, FNR, Hpr, PurR, SinR
CT-43_CH3874		operon	-	3892770	23	GAATATGTAATAAAATCTCATACTTTGAAGGTTGATATATTTTGGAAATTCTTCCTGTGTAAAGAGAATTTCCAATTTCATGTGTAATTGCTCTTGTAAATAATCCATCGAATGCCATAAATGAACACTCCTTTCTAACTAAAAGTTAATTATAGCATTTTTTTGGACGAGGCTGAATAAGCTTTCAATAGAGTATGTCT	SigE	ATAGCATTTTTTTGGACGAGGCTGAATAAGCTTTCAATAG		CcpA, GlnR, TnrA
CT-43_CH3878		gene	+	3897246	7	GTTGAGCCGGGCATTTACATACCGAACTGGGGCGGTTGTAGAATCGAAGATGATATTGTCATCACCAAAGATGGTTATGACGTTATTACAAAATCAAATAGAGAACTAATTATAATCCCTTGTTAATATTATGAAGGTTTAAACAAAACTTTTTTTGCACATAGAATTCCTTCTCTGGAGTATTCATTTAAAGAGGGGGA	ND			PerR
CT-43_CH3881		operon	+	3900224	55	CGATCCATTTGAACTTGCACGCCGAAACTTTTTACCGGTTGTTATCGGTTTAATTGTCACCACAATCGTTGCGATGTTTATCCTATAACGTAAGCAAGTGTTCTCTTGCTTACGTTTTTTGCTTGTAAAATTCATCATGAATTGTCAGTTTTCAAGAGGGATTCGTTATTACTTAGCGAAATTATATTAGGAGAGTAATT	SigH	AGGGATTCGTTATTACTTAGCGAAA	in tandem	MntR, SinR
							SigW	CGAAACTTTTTACCGGTTGTTATCGGTTT
CT-43_CH3890	pyrB	operon	-	3910790	6	ACTACCAGAATCAAAACAAGAAAAACATACAAAACAATCTAAGCAGATTGCTTCATAAAAATAACCTTTTAATTCAGTCCTGTGAGACGGAAAAGGGTGGCTTCTTCCTTGCACCCTAGTCTTACACGACTAGGGTATTTTTATGCTAAGGTTGTTATAAAAATACAAAAGTGGTAACATAAAAATCAGAAAGATGAGGG	SigL	TGGCTTCTTCCTTGCAC		ComK, DegU, IolR
CT-43_CH3894	lspA	operon	-	3914502	12	GGGGAGATTAATTTCGACAAAGCAAATGAAGACAATGCCGACTGCTCGTACGATTCATGAATTCTTCTATGAAAAGGTAAATGTATGAATACGCACAACGATATTATATTACCTTTTTTTAATTTATTTTATTCTTCTATAAAGGTTCATTGTGAAAAGGTAGCAGCTATGCTAAAATTTTGAGGTACACTGTCTTTGTG	SigD	TAAATGTATGAATACGCACAACGATAT		BkdR
CT-43_CH3902		operon	-	3921882	41	AGATGTTGAGATTGTAATTCCTTGGAAGGAAGTTGTGAAAATTGGGGAGGATGTCATACTTGTAAGAGTAGATCCTGTTAATACTGTAACAGAATCAATACAAACACCGACAATTTCATAAAGAATATTACAAATTCCTCTTTTTTTTCTGTTAGGATTATGAAAAAATAAAAGTATGGTAAAATAGACAGGAAGTACCA	SigX	TGTAACAGAATCAATACAAACACCGACAA		ComK, DegU, GlnR
CT-43_CH3903		gene	-	3922315	72	AGGAAAGACACAGATGGAAGTTGCAGAAGAAATTGGGATTTCCCAAGCTCAAGTATCACGTTTAGAGAAGTCAGCCATTAAACAAATGAATAAAACGATTCAAGGATAAGGTCTCACCAATTATGGTGAGACCTTTTTATATGTAATATGGTTTGTGCTCATAGTAGGGGATTAGTGTTCATATAATGAAACTAGCATGG	SigE	TCATAGTAGGGGATTAGTGTTCATATAAT	overlapping	GltC, RocR
							SigH	AGGGGATTAGTGTTCATATAATGAAA
CT-43_CH3904	sigG	gene	-	3923208	22	ACATTTCGCGTTTAGAAAAAAGAATTATAAAAAGATTACGAAAAGAATTTAATAAAATGGTGTGAAGAATAAGACCAGCCGTTATGTAGGCTGGTCTTATTCTATTTAGTTGTATTAGGAAAGATAATTTAAATGAAAAATCGTGAAAAAACCATATGCATAAAATCCCCTTCAAAGGAAATACTTTACACTGTACAGCA	SigF	GCATAAAATCCCCTTCAAAGGAAATACTT		AbrB, CodY, DegU
CT-43_CH3906	spoIIGA	operon	-	3925009	117	TAAGCAGGTCTTTTTTTATTTCGTATATTTCAATATATTTTGTTGGTGAAAATAAGAGTATATCATTCTATGAATTTGTACTTTTATTTTTTACCGACAGATTATGTCTAGAAATCACAAAATAACAAAAAAACACCTCCGCAAATTGACACACTTTCCTATTGGATATGCATTATACTAGTCTCAACTTGAAAAAAGAG	SigA	TTGACACACTTTCCTATTGGATATGCATTATACT		AraR
CT-43_CH3908	ftsA	operon	-	3927824	63	CACTTTTCTATGAGTACATCTTAGTGTAGACTTATACTTGGCGGTAAACTTTACACTCGAAATAGAATTATTTCAAGATAAGCAGTTATTCATAGTTTACTGCGATATTCTTAATTGAATGCTAAATAAAAATAAGAAAAATATAGGGTTAAAAAAGGGAAACGTATAAAGACGTTGAATATTTTTCTTATAAATAGTAA	SigH	AGGGAAACGTATAAAGACGTTGAAT		DegU, FNR, Hpr, PurR, SinR
CT-43_CH3916	spoVD	operon (intra)	-	3938471	17	TAACTTGAAACCTTCTGGTACAGGATACGTAACAGAACAAAGTGTGGCGGAAGGAACATTATTACAACCTGGTACAGAATTAGGTGTCACACTCGTACCGCCACTCGAACCACAACAAGAAGCAGAAAAGCCGTAATGGTAAAAGAGAAGAAGTTCTAATTAAATAAGTACAAGCATATATTGGAACAAGCTAGGCGTAA	SigE	TCTAATTAAATAAGTACAAGCATATATT	overlapping	SpoIIID
							SigW	TGAAACCTTCTGGTACAGGATACGTAAC
							SigX	TGAAACCTTCTGGTACAGGATACGTAAC
CT-43_CH3919	mraW	operon	-	3942160	142	TTTTATTCCGTTGAATTTACTGTGAAGTGATTTTTTTCTGAATTATCAATCAAAAAAAGTGTTGGATATGGTAATTGTGTTGGATACTTAAATATATGACAAAATAGCACAAAATGTAAACGTATTATTCGCTTTTTCGACAGTTTTTTATTTAAATTCCCGCAAAAGATGATAAAATTTAGTATATAATAAAAGAAAAT	SigL	TGGTAATTGTGTTGGAT		CcpA, DegU, PucR
CT-43_CH3920		operon (intra)	-	3944029	24	GTTAGCGGATGTAAGAGCGAATAGACAGACGGAAATTAATGCGATTGTTGGGTATGTATTAGAAGAGGCTAAGAAACAGCAACGACCAGTTCCGACACTTCAATTTTTGTTCGATGCAATAAAGGGGTTAGAAACAAGAGTATAAGTGTTATTCTTTGCTTTTAAGTGAAACATTGACTACAATGTGGATTGGTGAGAGA	ND			BkdR
CT-43_CH3922		gene	+	3945232	33	TACATGAGCACGCCCTATAATTTCGTTGTCCTCTGCCAAACAAATACACTCTCATTTTTCACTATGTATATACTGCCTATTAATACACTTATACTCTTAGTTTAGCAAATCCTCAAAAAAATAATAAAAGAAATATACTATCTTCTTCATAAAAATAAAAAAATGAGTTATACTATTATTATAAATATTTTTACTTTTCT	ND			BkdR
CT-43_CH3923	rsfA	gene	-	3946310	31	CCTGGTATGGTAGAGTGCCCAAGCTGTGGTGAAGCGAAATTAGCTCACCGTGTATGTAAAGCATGCGGTACTTACAAAGGTAAAGAAGTAATCAGCAAGTAATTGCAGGGAAATAAACGCAGAAGATATCTTCTGCGTTTATTTTTTTTGTCTTAATCTTTAGTTGTTGTATTCTATCTTTTCTAGTAACTGCATATGCT	ND			BkdR
CT-43_CH3925		gene	-	3947230	86	CACGCTGTAAAAAAGGACCACTCATAACGGCAATTATTATATCGGATTGTGTTAACTTTTTTGTCTCTTGCACATGATAAAGATGACCGTTATGAAAAGGGTTATATTCAACAACAATACCACCAGCTTTTATGGTAATCTCTCCTTTCGATGTAGCATCTTTTTGAAAAACGTGATACTCTATATATTATTTACTATGA	ND			PerR
CT-43_CH3931		operon	-	3952890	131	TTCTCCGCGGTTGGCAACAACATCGAAGGTGATGTTGTTATAATTATTTATGTCCAATCTAAATGAAGATATACATAATGAAATTAAATTTTATGTCAGGCTTTTTATTTTTCTTTTTTTATTTTGTGATAGGATAAAAAAGATAAAGTGGAACTAATATACATATTGGATTCATATTAGTGAATGATGAGATGAATACA	SigA	TTGGCAACAACATCGAAGGTGATGTTGTTATAAT		PerR, ResD
CT-43_CH3932		gene	+	3953247	10	ATTATAACAACATCACCTTCGATGTTGTTGCCAACCGCGGAGAAGACTTACGTTTCCCCATAAGTTCTTCCTCCGGTTTCTCCTCTCCCTTTGCCTTCTTACTAGTACATGCTAGTATAAGAAGGGCCCTGCTATGCAGGGTTTTTTTTCTTTGTGTGCTTTTCATTTAAAAAGTGAAATGGTACAGTAAAAGAAAGAGG	ND			ND
CT-43_CH3937		operon	-	3956014	11	TACACAAAACTTTATTCGAAAATAAAGCGAAACTGTAAGCAATGGGGTGTTACATCACCTAATTAGTTACTTCGTATTCACTGAATTGTAGGTGGGAATCTGACCGTATGCAAATAGCAGAAAAAAAGGTGCATGAATCGTCTAAAAATAGGCGAACCATGCGCCTTTTTTTTCTTACTATATAGTAGATATACATGGAG	SigF	GCATGAATCGTCTAAAAATAGGCGAACCATG		ND
CT-43_CH3939		gene	+	3957408	21	CGCAATAATTTCTTCAAACGATATACCTCCTGAACAAAACATAAAATTGAGATATACACAAATCCTTTTCTTTCTTTTTGTGTGTACCGTACTCTTTTCACTATATCATATTTTTGTGAAAAAAGTCTGGATTATCCCTTTTCTCTCAATATGAATTGCACTTTCTTATTATTCATACTATTATAAAAATAATGGTGTAA	SigG	GAATTGCACTTTCTTATTATTCATACTA		AhrC, CodY, HrcA, ResD, Zur
CT-43_CH3944	amiF	gene	-	3963097	130	ATTATAGGCTATGTATTCTTTAGATGGGCACGTAGAGAACGTGAAAAGGATAAGGAGCAGTTACAACAATTGCCGCCGTATTTACAAACTAAGTAAAAAAAGTGTATGGGATTCCATACGCTTTTTCTTTTTTAGTTTTAGCTTTTTATAAAAGATTGAATTTTCTAATTATTTATGTTAAGTTAGTGTAGGCGTGTACT	ND			ND
CT-43_CH3952	ctaA	gene	+	3969547	61	GATGTTACCTTCTATAATAAACTATTTTATCCTATTTAACACGTATTCTCCCCATTTCTTTTCAAAATAGCCTATTTTTCACCTAATTTTTTCCTTAGGAACCCTGTTTTTACACCTATTTTCTCCCCCTTTCCTTTCCCCTCCATTTCTTTGCTATTTTATTATTTTTTATATATCATAGGAACTAGCGCATTTTATTC	ND			MntR
CT-43_CH3953	pyc	gene	-	3974235	159	GACCACATCTTGTAGTTGTAAAATAAAAAACACATCGTGCTTTAGAGCAGGATGTGTTTTTTATTTTCAAGTAGTTTTAAATATGATGTATTAATTTCTCTTTCAGTTAAAAGATATATCACATTTGTTTAAATGTGATATACAATTAAGTTGTTAGAAAAGGAAGAGGTATGCTATACTATTTTTGTGAAACAAATTGC	ND			DegU, ResD, Xre
CT-43_CH3954	ftsW	gene	-	3975603	90	ATTGCAGAAGAACAAGGGAAAGCAATGTTAGGTGAGCTCGAACGTGAGTTATCTGCACTTCATGAAGCGTTTACAAACAAACAACAATAACGGGTTCAAATAAGGGGGCTCAAACTAAATTAGTTTGAGCTTTTTATTTGTATAATAAAGCAGGAAGAATCAATGTACATATGGAATACAACAATAATTAAATTGAAACA	SigH	AGGAAGAATCAATGTACATATGGAAT		LexA
CT-43_CH3955		gene	-	3976093	92	TCTAGTTCAGACGTGTTTTCTCTAGTTTCATCAAAGTAAGTTGTCAAATCTACTTTTCGATCATCAAAGATCCAAACAGTTGGATCAATAGTGATTGGAAAACGTACTTTTCCGTTAATAAATAAAATTTCGCTCATTGTTGTTCCCCCATTTGTGTTATACTCCCACTTTTCAGTATAATAGCATTAGACACTGTTGTC	ND			ComK
CT-43_CH3958		gene	-	3978733	17	CAGTTTTTTTGCCATAGGATTTTCATCATCTAACATATCTTTTTTATCACAAATCATACATTTGACTCTCATTTCGTCACCTCAATACGAATTCTATCAGTATAAGTATATCATGGAAGTATAATGTTTTTGAATAATAGTGGGAAAAAATAATATTTTCGCAATTCAAAAAATAAGTTATGATAAGGATATACCAAGTA	SigB	GTATAATGTTTTTGAATAATAGTGGGAAA		ComK
CT-43_CH3961		operon	-	3979725	35	CAGAATCAATTCGTTTACGTAAAAAGATTCTTGATAAGAGCGAACGTGAAAGAGCTGCTAAGAAAAAGAAATCTGTAGAAGCATAAAAAAAAACAGCTACCTTTAAGGTAGCTGTTTTTTTATGTTTATTTTTTAGAATATTTACTCTTTTTAGTGGACAGTATTTTTTTCGCAGGTTACTCTTGTATTAAGTACATAAA	ND			RocR
CT-43_CH3962	typA	gene	-	3981763	79	ATCCAACTGCAACAAATGTACCGATAATGCAAATAATAATACCGATTGGACTATTTTCAGCAATCATAATGCCGATACCGATTAAGAAAATAACACCGATAATTGCGGTTAATAAAAAGCGATATTGAATGTGTTCCATTTCTTCACCCTCCAATCTCATTTTACTTTCACAAAAGTAAGAATACAACTATATTTTCATT	ND			DegU, GltC
CT-43_CH3963		gene	+	3981822	3	TTTACCATGGTCAACGTGGGCAATAATTGCTATATTACGTAAATCTTGTCGTTTTTTCAACATGTCCAACTCCTAATGTCTTTTTAATCCTTCTCTATTATAAGAGCGAAGGGGATACAATAGCAATTAAAATAAAAGCAAGAATGAAAATATAGTTGTATTCTTACTTTTGTGAAAGTAAAATGAGATTGGAGGGTGAA	ND			PucR, ResD
CT-43_CH3965		gene	-	3983220	103	TTAGGATGAATGTTCGTTTTAATTGCACTCATTCGTTCTTCGAGACCATCAACTGTAAAGACATCAAAATCAGTTGACTTGAATGTTTGTATTGTCATGATTGTTCCTCCAACTCCTATTTTGCTTTTATTTTAGCATAGCTTGTACTATTCATAAAAAAAACAGCACAAAAAATTTAAATAAAAAAATATAATTTTGTT	SigE	TCCTATTTTGCTTTTATTTTAGCATAGCTT		ComK, DegU, Hpr, HrcA, RocR
CT-43_CH3966		gene	+	3983264	59	CGGTATTCTCTTTTCGGCATCTGTTCTCTTTAACGCATTAATCACCTGTCTCATATTATTTGCCTCCTCCCAATATTCGTCTGCCCTCGGACTAGAATTAATTCAATTTTCTGATTTTTTGTTTTATACTATACTATGTTGGATAAATCATCTATGCAACAAAATTATATTTTTTTATTTAAATTTTTTGTGCTGTTTTT	ND			ComK, SinR
CT-43_CH3968	speA	gene	+	3984529	2	TTTCATTATGCTATCTTAAAGAGAATGTTTTATTCTTCATTATAGCCACTCTGCATTATACACTATTTATTCATTTTAATGGAATTGTCTTCCTCCATTCATTAGTTGAGGCTAACTATTAAACATACTCACCTTAAAAATATTTTTTTCTATACATCTATAATTATTGGTGATATAATGCTTTTGTTTTATAGAAAATA	ND			AhrC, ComK
CT-43_CH3969	tgl	gene	+	3986198	16	TTTACTCCGGGGGAAATTATTACACAAGAAAACTTAGAGTATATTCGTAAAAACTTAGAAGCAGGTTTACCTGTACAAGGTCCTGAAGATATGACATTACAAACATTACGTGTTATTAAAGAGTACAAGCCTATCAGTTGATAGGCTTTTTTTTCACCTTTTTTCCTTTTCTTCATACGATACTAAAGAATGTAACGTAT	SigE	TCACCTTTTTTCCTTTTCTTCATACGAT		GlnR, PurR
CT-43_CH3972		gene	-	3987620	50	GTTTTTCAAATTTCTAGTTCCGTCAACTTCTTTACATGCGGAATATGAAGAATAATTAATGTGAAACAGTCGTACTTATAAATATGGCTGTTTTTTATTTGAATATCGCATACTAATTAAAATTTAAAATATTTAATGTGTTATACTAAAAACCTATTGACGTAAAAAGTATAACATATTAAAATAAAGACAGAAAGTTA	SigA	TTGACGTAAAAAGTATAACATATTAAAAT		AraR
CT-43_CH3973		gene	-	3988081	19	TTATAATAATGAAAAAGTTGTTTTATATCATCTATTGAAACAGATTGTTGGTTGGATTTAGGTACAAGCGTAATAAAGGCGTGTTGCATATAAGTTCCCCCTAACTTAGTAGAATACTATCATTCTACATCCTACTGAATTTTTTGACAATTAAAAGGAGTATTACATGTTTTGTTTAATATACTATTAATGAAACGTGA	ND			ComK, ResD
CT-43_CH3974		gene	+	3988182	11	ATCATAACGTGTATCATGTGTCATAAACCCTAAAAATCGTACCTTCACACTTTCATGCTCATCATACAATTTTTCAAACATTGGTTTCCACCTTTCTACATCACGTTTCATTAATAGTATATTAAACAAAACATGTAATACTCCTTTTAATTGTCAAAAAATTCAGTAGGATGTAGAATGATAGTATTCTACTAAGTTAG	SigA	TTGTCAAAAAATTCAGTAGGATGTAGAAT		AbrB, GlnR, LevR, TnrA
CT-43_CH3978	pdhA	operon	-	3994113	169	AAATCGTTTACATATTATTCTAAGAGAAAAAATAAGTGAAAAAGGGAATAATATAACAGTAGGTCAATGCTTACTAATACAGATGTAAAAAATAAAAACACGTTTGTGTAGTAGAAACCTGCATATTATTTATAAAAAAACGTATTCAAAGTAATTGACATCGTAATTAGAATAGTTGTAAACTAAAAAACGTGATCAAG	SigA	TTGACATCGTAATTAGAATAGTTGTAAACT		CodY, DegU, GlnR, PurR, TnrA, Zur
CT-43_CH3980	def	gene	+	3994767	7	ATTCTTTTAATTATCGTTGGTGCTGCTTGCATTCGCTAATGTAAAACGAAACAACTATGGAAAGAAAAAGACGGCTTTGCCGTCTTTTTCTGTTTATCACATACATAACTACTCTATAATAGAACGATTTCCAAAATGCCTACCCTTTCTTGCCGATGACTTTTTCCATCTCCTTTGGTAGACTAAAGAGGAAAGGAGAG	SigX	GGAAAGAAAAAGACGGCTTTGCCGTCTT		CodY, DegU, GlnR, PurR, TnrA, Zur
CT-43_CH3989		gene	-	4004004	35	CAGACAGATGTGATGCAATATAAAAAAATCACAAGGTTATTTTACAGATTAAAAAATAAAGGGTATTAAGCGCTACCGGAATGGTAGTCTTTTTTTGTGCTGTATGCTAAAATAGCTGTGTGATTGTATTTTATTGAAATAAATTTAGGACAAAATAATAATATGAAAACGCTGTCATAAAATGTGAATAGAGTTGTGAA	SigE	TAATAATATGAAAACGCTGTCATAAAAT	overlapping	CcpA, HrcA, LevR, TnrA
							SigF	TTTTATTGAAATAAATTTAGGACAAAATA
CT-43_CH3990		gene	-	4004346	19	TAGATATGACAGAAAAAATTCGAGCGATGGGATTAACTGCAAAAATTAAGCCGGATGCTTATGCGGCGTTTAGTTATGCAAATCGATATACGAAATAATTTTTTTGTATGTGTACGATTGCTACATATCTTTTAATAAAAACTGAATATTACATCTATTAAATAGGTTGAATTTTTTTATATAATAAGAGTAACGATGCG	ND			CodY, ComK, PurR, TnrA
CT-43_CH3995		gene	-	4006825	116	GGCTTTCAGATTTATATGCAGATATCGAAACGGGCGAAATGGTACGAACATTTTCTTTCCCAATAGATGATGACAACTTTTTATTTATAGATTTATCATATGAATATTTATATGAAGAAGATGTTTTATTTTAATGCACGAAGAGATTCGTGCATTTTTTGTTTGTTTTTATCATAAATTGGTAATAGTGAAAATGGTGA	SigE	GCATTTTTTGTTTGTTTTTATCATAAATT	in tandem	AhrC, MntR, PucR
							SigF	TTATATGCAGATATCGAAACGGGCGAAATG
CT-43_CH3997		gene	-	4009140	13	CAATGTTTTTATTCCATTTACAGGCTACTCAAATCTCCTTTCAGTTTATTTAAAAATATACTTTACATAATAAAAAATTAGTATAGATTACGAAAAAAATGAATAAAAAGAAAGTTCTTTACATTAAAATATCAGAAAAGTTTAAAAATATAAAGATTTCTATTAAATAAAGTGATAAAATGAATGTGTATTCATTTTTT	SigG	GTTTATTTAAAAATATACTTTACATAATA		AhrC, DegU, SinR
CT-43_CH4004	dgc/pde	gene	-	4017075	12	AACCAGCTAGTAAACGCATAGCATCTGATAGATTCTCTTTTTGTAGCATATAGATTACTCCTTTCTATAAAAGTTATATATTATATATATGAAATAGAGTAGGAAAGGTATACAAGCTTAAGCAGAAATGTACATTGCATATGTACATTTTTTATTTTGTAGAAAAACATTATTGATATAGAAACATATATTGGTATAAA	SigK	AACATTATTGATATAGAAACATATATTG		ND
CT-43_CH4005		gene	-	4018077	85	TAGTCAAATTTGACTATAAGGCAAATTTTTTCTTCCGTCAAAATATTCTTTCATATGAGTAGAGAACGAGTGAGCGATACGAATATTGCTATAAAGGAAATGAAGTAAATTGTAAAAAAATTTCATAAAGAACACCTTCTGTTAATAGATGAAAAATGGTTTTTTCTTCATATTGTCGAATAGGATAAAAGGAAGAGAAA	SigH	AGGAAATGAAGTAAATTGTAAAAAAA		AhrC, ComK, DegU, Hpr, Spo0A, TnrA
CT-43_CH4008	metE	gene	+	4020997	106	GGAAAATAGGTACACGAACATTTCGTTTCGTGTTTAAAAGGGAAGCTTGGTGAAACTCCAACACGGTCCCGCCACTGTAAATGCTGAGATTTCTTTTTGGTGCCACTGTGAAAACGGGAAGGTGAAAGAAATTATATGAAGCATAAGTCAGGAGACCTGCCTGTTTTAACAACACTGATAGATTCACGGATGATGATGAG	SigB	GTTTAAAAGGGAAGCTTGGTGAAA		LevR, PurR
CT-43_CH4011		operon	+	4024510	7	CCAGTTTCTTTTCCTCAGTTATTATAACAAACTTCTCCTGTATATGTTTTCAGACATTATTTTAGTTATTCCTTGCCATTCCGCCAAAAAATTTCATTTTTTCACTAATGCTGTAGAAAACTAATAGCCTTCCGACATTCTTTTTCAAAGGAAGTCCTCATAAAAGATTGAAATGATATATACGATACTTTTTGGGGAGG	SigH	AGGAAGTCCTCATAAAAGATTGAAA		ComK,
CT-43_CH4015		gene	+	4026782	107	CTCTCATCCCCTATATGTATTTTGATATGATTATATCATTTTATAGGTTTATTTGTTTTAAAATTTTGATTTTTCTTAACATATTTGTTAATTCTTTGTTAACAACTCATAATAATTGTTACAGATTTTCGAAATGATTGTAAACCCTGTACCAAATTTCCTTCGTGCAGTATACAATGAATACGGATTACAAAGAAAAT	ND			ComK, Hpr, PerR, Zur
CT-43_CH4024		gene	-	4039116	214	TAATTACAAAGACGAAAATAATAAGTCTTGTATAATAAAATAAAAAAAGGACCCTTTTTATATATAAAAAGGGTCTTTTTTTATTTTATAAGTATATTGTGAATATTTACAGTGAGGAAAAGCTAAAATGTGTCATTTCTATTTATAATAGATTGAAAATTAAGATAATGGTATAATAATTAAAAATAATATCTTTATCT	SigA	TTGAAAATTAAGATAATGGTATAAT		ComK, DegU, PurR, ResD, Xre
CT-43_CH4026		operon (intra)	-	4041199	91	GTATTGGTTTTCTATTATTAGTATACGTTTTATGGAAGTATAGAAATGGAATGGGTAAAGATCTTATTTTAGCTTCGGAAAAAAGAAAGTATTGGATTTCAGTAATTGTTGTGGCAACTATTATATTTATCGTGCATGCGTTTCTAGATCCCTATTTTCATATTTTCCAAATTGGAGGTATAATAGTATCTGGACTGACA	SigB	GTTTTATGGAAGTATAGAAATGGAAT		ND
CT-43_CH4029		gene	-	4044076	55	TAAAGCTCGATCATGAAGGGTTGAAACTTCAATATTTTCCAGTAGATAAGTTGCCAAAATTGAATGAAACGACAGAGAAAATTTTGCAAAAGTTTTTATATGCACTGACAGAATAGAAGGTTAATTCCTTCTATTTTTATTATATTAAATATTTTGATTTTTTAGTATGTTTATAGTATGATAGTTGTAGATATACATCT	ND			AbrB, PerR
CT-43_CH4030		gene	-	4044623	13	ATAGCAAGGTTAGTAGAATTGGGCCGTTTTACATATGTCCATTATCGTAATGATGAAATTGAGGAAGCTTTTGAAGCTGTAAAATATGAAAGTTTTAAGAAATAAAGGTGAAAAAATGGAGGCGAAAGCTTCCTTTTTTTCTTTAAAATTACATGAACAAAAAGAGAGAAATTTTGTTATGATAAGGGAGGTTAGGGAAA	SigB	GTTATGATAAGGGAGGTTAGGGAAA		ResD
CT-43_CH4031		gene	-	4045020	8	AATGCAAATACATATATTGACGTATGGATCCATAAGGAACACCTCAAATGAAAAAAAGTTCTTCCTATAATATATGTGGGAAAAAGATGTCATGTATGGATAAACGCCTTCTTTATTGAATATATAGATGACAAGTCGAAAAAATTTCATAGTTCTATAACATGGTATGGTCGTCTTTTTGATATAGTAAAGGAAAGGGG	ND			Zur
CT-43_CH4036		gene	+	4048167	18	TCAGCATTTGACTTGTCGACATAATTCAAATCCTCCTACTATCTTGTTTTACAAGATAGATAAGCGTAAGTATCTTGCTTTACAAAATAGTATAGCAAAGACTATTTTGCAAAACAAGATAGCTAACGATATTTTTTCCAAATGTTTGCAGGATTTTCATTATAAACTCTCTAAATAGAGCACTATGAAAACTTTATTAT	SigH	AGGATTTTCATTATAAACTCTCTAAA		BkdR, RocR
CT-43_CH4040		gene	-	4052589	46	GCTGCGGTGTTGGTTGATCTGGATTACCTTGACCTAGATTAATAACATCATGACCAGCTGCAACGACTTTGTTAACTTTTGCAACAAGTGAAGCGAAAAATTGTGTTGGCAATGATGTTACTATCTCAGAAGGTTGAAATAATTTCATACTTTCCACCTCTTTTGAAAGTTGTTACAATTCTAGTGACAAATAATATAAT	SigA	TTGTTACAATTCTAGTGACAAATAATATAAT		PucR, ResD
CT-43_CH4046		gene	+	4057339	31	CATATATACATCCTCCTATGGAACAGGCTTATTTCACTTTTGAAATAAGCCTGATTTTTTATTTACTCAAAAGTACCATTTCATCACAAATTTAACGCCTTGATTTTTCAAGTGTATTTTTTGAACATTTATTGAACATTTATTGAAATTTTTCTGAAAATTCTGTTTTAAATGTGATATACTACAATTAACTAAGAAGG	ND			CodY, ComK, DegU, FNR, SpoIIID
CT-43_CH4047		operon (intra)	-	4058059	46	GGCAGCAGGTAGTTGGTCATTAAGTAATTTAGCTCCTCGAATGTTAAAAGGAGACTTTGAGCCAGGATTTTATGTAAAGCATTTTATGAAAGATATGAAAATTGCTTTAGAGGAAGCAGAAAAATTACAATTACCAGTCCCAGGCTTAAGTTTGGCGAAAGAATTGTATGAAGAGTTAATTAAGGATGGCGAAGAAAATA	ND			ND
CT-43_CH4049		operon	-	4060071	33	AGCTAACAGCTAGCTTTGGAGTTGCGTTATATGAACAAGGAACTACAAGAGAAGAATTAATGCAACGAGCGGACATTGCATTATATGAAGCGAAAAAAAATGGGAAGAATCAAGTATGTGTGTATAGAAAAGAAAAAATGTAATTTTTCGCAACAAATTGTTGCGATTTTTTTTTATTGTTTGATAATAGAATAGGGGGA	ND			ComK, RocR
CT-43_CH4053		gene	+	4062991	25	TTTATATAAAAGTAAAAAAGTGTAAAGGCTACCTATTTCATTTATTTCGGTGGTTTTTACATTTTTTTGTTATATTTACCCTATTTTAAACATCATTCCATACTAAACACCCAGCTAGTCATTTAAAATGAGAAAATCCCCTAGAAAAAATTCCACTCTCTGTCCAGTCACTCACTACCGAACTTACATAGATTATAAGT	SigB	TCATCGTTTTATATAAAAGTAAAAAAGTGTAAAGGCTACC	overlapping	DegU, PerR
							SigG	TCCTGTATATATCATCGTTTTATATAAAAGTAAAAAAGTGT
							SigK	CCAGTCACTCACTACCGAACTTACATAGATTATAAGTGTG
CT-43_CH4058	glcT	gene	-	4068855	15	CCGTGTTGCATCATTGTACCATCGATATCACTTACAAACATTTTAATCATGCTGTTATCTCCTTTCTATGTACAGTTGCTCTTACATTATACGCATCATATATAAACATGTCTAAAAAATGAATTTTTATTAAATGGCAGATGTTTTACATTGACGACAAAGAAGAATATTCTGTAACATAAAAGTAGGCTATTTAAGTA	SigL	TGGCAGATGTTTTACAT		AbrB, AhrC, ComK
CT-43_CH4059		gene	+	4068987	19	AGCAATGATGACATTATTATTTAAAACTTTTTTAATTTCTAGATAATTATTCATATAACACCACCCTCGTACTTAAATAGCCTACTTTTATGTTACAGAATATTCTTCTTTGTCGTCAATGTAAAACATCTGCCATTTAATAAAAATTCATTTTTTAGACATGTTTATATATGATGCGTATAATGTAAGAGCAACTGTAC	SigA	TAGACATGTTTATATATGATGCGTATAAT	overlapping	AhrC, ComK, DegU, Fur, Hpr
							SigW	TTAGACATGTTTATATATGATGCGTATA
							SigX	TGTTACAGAATATTCTTCTTTGTCGTCAA
CT-43_CH4067	ribT	gene	-	4076718	303	CGTCAAGGCGATGTAATGAAAGAAGTTAAAGTTTGGGAAGAATAAGGTAAGGGAAAAGAGAGCTTTTGCTCTCTTTTTTATTTTTAATGAGATTGAGTACTTCTTCTACAGCATCATACAAGTAGTATTGTTGCTAAAATATATTGCTTGTGAGAACAAACCTTTAACAAATTACATAGAATACATTACATTATATGTTT	SigB	GTTTGGGAAGAATAAGGTAAGGGAAA	in tandem	IolR
							SigK	AACAAACCTTTAACAAATTACATAGAATA
CT-43_CH4068		gene	-	4077326	15	ATAGCAGAGCTAATAATTTCGTTTTCACGAAAAACCGCTCCCTTTCTCTTTCTAAAATTTTCGGGCAACAAAGTTATTATAGTATATATTTCTTATTTGTCACCTAGCTTTTTCCGCATTTCAAAAAAGAAGTATCTAGATTGTCGGATTCTTTTTGTTTCTAGTCATGAATGTGGTAATATAGTGCTGAGATAGTTGAA	ND			ComK, Xre
CT-43_CH4069		gene	+	4077466	33	CGATTTTTTCACCGTTTTCCATTAATATGTATCCTAAAGTTTTCATATGTATATGTCTCCTTTCAACTATCTCAGCACTATATTACCACATTCATGACTAGAAACAAAAAGAATCCGACAATCTAGATACTTCTTTTTTGAAATGCGGAAAAAGCTAGGTGACAAATAAGAAATATATACTATAATAACTTTGTTGCCCG	ND			AbrB, Xre
CT-43_CH4070		gene	-	4079192	10	GCGCGTTAACAAAAATTTTACTCCGTCCAACGATGTCTAGTTTAAAAGTACGACCAAGTATTGTAAGACCTCAAAATGTAAAAAGACAAAAATAAACGGGATTATACACCCGTTTATTTTTTTTAGTAAAAATTTATTGTTTTTTAACAAAAATCAAACATTTTTTGTGTACACTTAGAGTAGATATTGTGTATGGAAGG	ND			AbrB, PurR
CT-43_CH4077	spoVAA	operon (intra)	-	4084237	19	TCATAATGAGTGGATCAGCGATTATGATGATGGTTATTGGAATAGTAGTCATTTGGGGAGGGCTTGCATTAAGTATTGCAAACTTATTTAAGAAAAAGGCATAAGTAAAAAACATCTGTACCAAAATGGTGCAGATGTTTTTTTATGAAAAAATTGTATTAGAAAAAAATTCAATAACCATACTACAACTACGAGGAAGA	SigG	GTATTAGAAAAAAATTCAATAACCATACTA		AbrB, DegU, Zur
CT-43_CH4079		operon	-	4085975	17	GCGCATAGGCATTTCGCAAGTACAAGTTTCAAGACTTGAAAAGAAAATATTAAAACAGATGAAAGATCGAATAGACGAATAATTGTCTATTCGATTTTTTTATGCCGTTAATAGGAGAGAGATGTTAATTTTCGCAAAAATTAACAGAATTTATTGATAATTTAGTCAATTTAAAATATAATCCAAGTATGAACTTGTCA	SigA	TTGATAATTTAGTCAATTTAAAATATAAT		GlnR, PurR, RocR
CT-43_CH4083	dacF	gene	-	4089025	9	CCCATATCGGAGTGTTGCTTCTTGGGTCAAGTTGAATATGCAAGAGCAATGTCTCCTTCCTCATATGTATTAAGTGTACTACTGCGTGTAATACACTTAATACAATATAGGGGACGAATGTATTTGTCAACTGAAAATAATAGAAAAAATTGGTATTAAAAAAAGGAGAATTGGAAAAAATAGGTCTGATATAGAATGGA	SigF	GTATTAAAAAAAGGAGAATTGGAAAAAATA		DegU, PucR
CT-43_CH4084	ytrA	operon	+	4089170	13	GAAAGCAATAACATGAAACAAACAAGTATTCCAAAAACTCGCTTCATGACTAACCCTCCATTCTATATCAGACCTATTTTTTCCAATTCTCCTTTTTTTAATACCAATTTTTTCTATTATTTTCAGTTGACAAATACATTCGTCCCCTATATTGTATTAAGTGTATTACACGCAGTAGTACACTTAATACATATGAGGAA	SigA	TTGACAAATACATTCGTCCCCTATATT		AbrB, LevR
CT-43_CH4089		gene	-	4093707	18	TCTTTACCAGTATTAGCAGTGCGTACGTTGTGTAAATAAGGATTCATTCCACCCTGCATTTTCCATCACCATCCTTTTTATATGTATATGTGTGAACAAAAAAGAAATTTATATGAAAAAAGTTACATAAATGAGAATGTTGAGGAAAGAAAGCATATACAACATAGGTATTTATAGATTATAATATGTGTAAATATGAT	ND			DegU, PucR
CT-43_CH4091		gene	+	4094602	53	CCCAATTACCAAGGGAGGTTACGTCTTATGCTACTTTACATGCGCAAGCAGCTCCACCCATTCAATCGGGAGAGTTAGAAATTATTTCAACAATACGGGCAATTTTTACGTATTTATAAATAATTTCATTTATAAGTAAACGTTATCATTTTCCTTGTTGTAAAAACATGATGTTCTGATATAATAAAGGACGGTGAGCT	SigA	TTGTAAAAACATGATGTTCTGATATAAT		AraR, CcpA, Fur, Zur
CT-43_CH4092	corA	gene	-	4096928	2	TCCCTTGTTACAATTCACGCAAACCGCGAAAATGTTGAAGATGTAAAAGCGAAAATTTATGAGAACATGAAGATCTCTAAAGAACACGTAGATGCACCAACTTTAGTACACGGTATCGTAACGAAGTAATAAAAAAAAGCTGAGGAGATTTCTCCTTGGCTTTTTTTACTATTTTTTGTTTATAATAATAATGGGTGAAA	SigA	TTGGCTTTTTTTACTATTTTTTGTTTATAAT		CodY, PurR
CT-43_CH4096		gene	-	4101435	7	TATACGCACGTTTCAAAAACTAGATTAAAAGATGTATATAAACAGTTTCATCCGAGAGCATAGTTACTATGCTCTTTTTTTCATAGATTAAGAGGGGAAGACCGTTTCACAGAAACTTCACAAACATTTCGTATATTGTTTTCAGCAGAAGACTGGAATATTACAATGTATTTCCTCTATACTAAATAAAGTATAAAGGA	SigG	GAATATTACAATGTATTTCCTCTATACTA		DegU, PucR
CT-43_CH4098		operon	-	4102710	10	TGGAAAGGAAAGTAGAACGAGACTGGAGCTTTAAGGTGAAAGATCATCGTTTAACATTCCATGGGATTTGTAAAAATTGTCAAGAAAATGAAACGGATGAAAAATAACCTTTTCCTATTTATCTAGGAAGAGGTTTTTTATTTGAATAAGGTATAAATTGGTGAAAGCTTGGCATATGTTGTAATAACTTATATTTTGGA	SigE	GTATAAATTGGTGAAAGCTTGGCATATGTT	in tandem	ComK, CtsR
							SigF	GTTTAACATTCCATGGGATTTGTAAAAATTG
CT-43_CH4099		gene	-	4103304	45	CCACTATTACCATTATTAATCCGTTATACATGCTTCTTTCTCGTAATTGGAGTGGTGTTAGCACTTGCTTCTAGTGTGGAGGCTTACGCATCACCAGTTTTAATGAAAGAAGTCGTTGAGGCTATTAATAAAAAATAAATACTTTTTGAGAATAATTATCAATTTGTTTTTATTGTTTTTTCTTTTGACAGAAGCCCTTC	ND			ComK, Fur, HrcA, LevR
CT-43_CH4102		operon (intra)	+	4104130	10	ATAATAAAACGGCGTTAAATATATATAATGAAGAGTTTTCCTGTATGTGAGACATTACACGGTCTTGCCAATTTTTTCGCCACATTTTTCTTCCCTCCGTTCACACTCTTATTAAAAATGTATGAAAGAAAGAAAAAAGTATGACGAATTAACATTGAAATTCCGCTCTACTTTGCTAAACTAAAAAGTAGAGAATAGGA	ND			BkdR, CodY, DegU, Spo0A, Xre
CT-43_CH4104		gene	+	4105319	11	ACTGCACCAGGGTGATTTACAATTTCACGTTTACTCATTGCTCCATTTGGTAATACTACATCATCAACACGAACTTTTATAACTCTACCATCAAAAATTGGCTCAGTTTTTACTGTTCTCTCTGCAAGATTGCTCATACTACTTCATCTCCCTGTTCTATTTCCTATTCTTTCCTCATACATTTTACCACATTGAAAGGA	SigE	TTCTATTTCCTATTCTTTCCTCATACATT	in tandem	PurR, SinR
							SigF	GTTTACTCATTGCTCCATTTGGTAATACTA
CT-43_CH4106		gene	-	4107387	30	GTATACATATGATGGCGCGTTATATACGGAAGGAAAAAATGAGTTTGTGCGCAATGTGGATGAAAAAGCGAAAGAATGGAGAAAAAATAACGTGAATGAATGAGTTCACGCTATTTTTTAGCTATATAAAAGTGTTATGTAAACTGTACGTATGTTTTGACTTTTGGGATGAATCTTGTTGAAATAAAATTGTGGCTTAT	SigA	TTGACTTTTGGGATGAATCTTGTTGAAATAAAAT		BkdR
CT-43_CH4110		gene	-	4110781	48	TTTGTCCACGCATAAGGAGAGTTTGTTTTCGATTATTAATCATAACGCTTTCTATCGTAGCGATACTATTAGGAATGAGTTGTTTGTTTTCGTTATAGAACTGAGGGGTGTAGCTACGAAAAAGCATATTGAAAACCTCCTTTTGTGAAATCGTATGAATCGCACAGGCTATTCATTTTGCATATACTGTTAGAAAATCA	SigK	CGCACAGGCTATTCATTTTGCATATACTG	in tandem	ComK, RocR, Zur
							SigW	TGAAAACCTCCTTTTGTGAAATCGTATG
CT-43_CH4114		gene	+	4114830	25	ATCTGAGAGCGCAACAAATCCTGGCAACTCTTCTAACCGATGTCCCTTACCACGTGAAACCATCAATGAACTTCCCCAGTTCTTACACATGAACATTCGGATTGTTTCTTTCATCGCTGGCGTAATTTTTTGTATATGCAGCATTTCCTATTTCTCCCCTTTTATATCATTGTGATACAATATAAGTGTATCACATGTAA	ND			GltC
CT-43_CH4128		gene	-	4127391	13	GTTCGCACCGACCACCAGCTCTCTGAAATCAGAAATCGAAATACTACTAAATCCTATCAACGCCGATTCATATGATGTTAGTTAAATTTTTATCATATTTTCATCTTACATGTCAATAAAAATATTAAATGTTTTTTTTAGGGAAATAAAGGATAATTGTTTTTAACGCTGTAAAAATGTACGTTATAATGAATTTGAAA	ND			AraR, ComK, DegU, GlnR, PerR, Zur
CT-43_CH4129	nhaC3	gene	+	4127993	30	TTATTTTGTGACGCATTCATTTCACAAGCTAGGGTGGTACCGCGATTTCTTCGTCCCTGCATAATTATATGCAGGGACGTTTTTTTTATCCAATCATTTCCGTATCATATAGAAGGACTAACAATTACCGGTAATTTGTCACAAAATTCTAAATTTTAGAAGGAAATATACAATATTGGCGAATTTTATATAAAAAAGAG	ND			GlnR, GltC, GltR, ResD
CT-43_CH4131		gene	+	4132104	52	ACGAGTAGTCCCCTTAAACGCCCGATTGATGAAGACTAACAATTAATAGGAAATAAAGCTCCCACTAATTAAAGTTTCACCTTATCTGACATTATCATATATAAAGTTCTTTCCTATCGTCAATATTTTTTGACAAACTTCAACAAATTTTCTGTAAAGTTATTATAAACTTTTCATAAACATATAATATGCCCTTACAT	SigA	TTGACAAACTTCAACAAATTTTCTGTAAAGT		Fur, PerR, ResD
CT-43_CH4140		operon	-	4139143	6	TCTATTAGAGAAACAGCTACTAAATTTTTTGTATAACCATTTGTGCCTAGTTTACCAGGAAGGCCCTTTACTTCACATACACATAGGCTTCGTTTGCCGTTAAGTAGGTTTTATGTAACATGAAGATTTTTAGATATTCTGAAATTTCTATATTTACATTTTTTTCTTTTTGTCTCATAATTTTAATGGGGAGAGGGAGG	SigD	TACACATAGGCTTCGTTTGCCGTTAA		ND
CT-43_CH4146	argC	operon	-	4144672	9	TATGTACGTATGTATTGTTCTATTGTACTTGAAGTGAAATAAAAAAACTACTATGCACTATTTTTGTATAAAAATCCGGTTGAGTATATTGTTTTTCTAATAAAATTAAGTTTTTTTAGATTTAAAAATTTATAAATATTTAATTGACTCTATAAATATACAATATTATAATCATACTTAATTTAAAGAATCGATATGAG	SigA	TTGACTCTATAAATATACAATATTATAAT		CodY, ComK, DegU, Fur
CT-43_CH4148		operon (intra)	-	4145948	48	AACAACTTATTGAAACGAGATTACAAAAGCAAGAAACACGTGCTTTTAAAGTACTTGAGTTATTAAAGGAAAAACCAATGACAGCATTTGAAGTATGTGTAAAACTATTTCCGGTATTATATAAAGAACAATTACCACTTACTATTTCAGAAACGGTTGGACAATTGGACTATTTAGCATATAATCAACAAGTGATGATT	SigA	TGGACAATTGGACTATTTAGCATATAAT		ND
CT-43_CH4149		operon	-	4146888	25	ACCAATAATAGCTTCAGCAATAGAGCCTGCACCGAGAAAGGAAATGTTTTGAATAGACATGATGTTCCTCCTTTAATTTTGGTTAGAAATTCTTATAAATGTACATACATTCGTTTTTTTATAGGAAACACCTCTTTTTATCTGAAAATAATGACAAATATATATAGAAGTTGTAAACTGAAGAAGTATTCATTTTTGAA	SigH	AGGAAACACCTCTTTTTATCTGAAA		AraR, LexA, PerR, TnrA
CT-43_CH4150	proC3	gene	+	4147007	22	ATTCACAGTTTCCACTGCAAATGGTACAGGAATCTCCATTCGGTGAATCGCCGTCATGCTTAGCCCCCCTGTCTCTTTCCGGTTCAAAAATGAATACTTCTTCAGTTTACAACTTCTATATATATTTGTCATTATTTTCAGATAAAAAGAGGTGTTTCCTATAAAAAAACGAATGTATGTACATTTATAAGAATTTCTAA	SigH	AGGTGTTTCCTATAAAAAAACGAAT		PerR, PurR
CT-43_CH4153		gene	-	4149698	41	AGTAAGCGTTTTATAAAAAACAAGCTATAATGAGGGCAGATTATAATTTATGATAAGTCACATGCTTTTTAGTTATTATCGTAACAAGTGAAGTTGACTAAACCATGAGAGAGTAACATGAGAATTATAATAGGAAAGATATCGCTTGTTTATGCTATCCTTGCAATGGCTTCTGTGTTAAACTTTGGATTGCTACCAGA	ND			AbrB, CcpA, DegU, PerR, PucR
CT-43_CH4155		gene	+	4151216	40	CCTTCCTTTTGAAGGAACACCTGCACCAGTTCCTAAAAATACAAATTCCACTTTCTTTCCTCCAGCTCTAAATATACTCTATCTCTCATCTTACGGAATGTTATTTCAAATGGCAAATTGAATTTACATAACCAATCATCTAGACAACTATATAACACGAACATTATACTTAAAAAATTTAGCAATCGTTCGTGTTTTGT	ND			PurR
CT-43_CH4159		gene	-	4157524	15	GAGAGAAAAATCCAAACGTATTCATGTTGAAAATTGGAAGGAGTAAATAATTAATATAACTACAAGGAACATATAGTTAATTTCACCATAATCAGCCTCTTTCACATGTGTATCCTCTTTATATGGATTATAAAAAAGAACAAGTAATTATTATAACTATTGTGCAAAATTTGATATAATAAAAGAACGAACGTTCTGAT	ND			DegU, PerR, PurR
CT-43_CH4160	pepT	gene	-	4158987	25	CGAAGATAGGTTTTCAATATGAAGGCGTGTCTAGGAAGATGTTAATGGTAAATGGCGTGTGGGAGGATCATATGCGCTGGGTATTGTTAAATGAGTAATAGAAAGCAGATGGTTATCTAGACATGTAAACCATCTGTTTTTTGTCTTGTATTTCGAAACTTTTGCGAAATTCTGTTATAATTAATAGTGTTACATACATA	SigB	GTGTGGGAGGATCATATGCGCTGGGTAT		PerR
CT-43_CH4161		gene	-	4159674	39	ATAGAAATTAGCATCACATAAACCATAATTTTTTGAGCTTTTTTATGCATCGTTATACCTCCTTGCAAATCAGTACAATTTCATTGTAACGAGAAATGAAATTATGGACAAGGGGAGAGTAAGGACAAAATTCGGGAAGGGGTTGCAAAATATAACAGGAAATTTGAGTGTGTGTAGAGAATATAGTAAAAGGGTATATT	SigB	GTGTAGAGAATATAGTAAAAGGGTAT	in tandem	AhrC, BkdR, Fur, GlnR, TnrA, Xre
							SigH	AGGAAATTTGAGTGTGTGTAGAGAAT
CT-43_CH4162		gene	-	4160253	24	ATGTGGAATATTTGTTTGATCGTATTCCAATTGGAACGAAAGTATGGATTGTGAAATCGAAAAAATCATTTCAGCAATTGGCAAAAGAAAAAGGAGCCGTTGCATATGAAGAAGCCAACGAAAAGGTTGGCTTTTTCTATTGTAATAAGTTGTCTTGACATGTGTACATAACCATGCGTTAATGAAAGTATAGAAAGATA	ND			ComK, Zur
CT-43_CH4167		operon	-	4164168	36	CGGCACGTCCACAATCAAGTGGATGTGCCGCCTTTTTTATTTATTATTAAAATTTCAGAGATATGCATAGTTATGTTATTTTATGCATCATTTTATACATAACAAATAGCATTTATATTGCTTTATTATTTATTTTTATTTTATATATTGCATAAAAATAAAAGTGCTGATACAATACAAACATCGAATAAATATTCTAT	SigG	GCATAAAAATAAAAGTGCTGATACAATA		AhrC, CodY, PerR
CT-43_CH4170		gene	-	4165959	22	AGGATGGGAGGATTCAGAAAGATGTTCTTGCATTATTAGGAAAAACAGAAGCGTGGGCGAGAGAATTTCTAGAGGAGAGTACAGAAGTCGAATCCATTATGTTAGCTACAGTAGATGAATCACATAAAATAAATATTTTGTTAAAAAAATGAAAAATATACGCATTTTGTCGTTTCGTACATATGATACAATAGTGTGGA	SigG	GCATAAAAATAAAAGTGCTGATACAATA		PerR
CT-43_CH4179	yqiS	operon	-	4176380	26	GTATGACCATGCAAAAAATAGCATGCAATAAATTGCGTACCGTGCAATTTATTGCATGGTATACAAAAAGCGACAAAATAAGACAGAATCTTTTGTTATTTTCCAAAGTATTGATTTTACTGCATTTTGAATGCGTTTTCATTATTGGTAAGACCACTTTTGAAAGTTGGCACGGTATTTGCTTTATAAATAGACGAGGG	SigL	TGGCACGGTATTTGCTT	in tandem	BkdR, CcpA, DegU, Zur
							SigW	AGAATCTTTTGTTATTTTCCAAAGTATT
CT-43_CH4185	spo0A	gene	-	4181862	45	TTTGTAAAAGCTCCGCAAGAGGTGTTTTTTGTTGTAAAATAAAAGAAAAGGGTTGAACGTTTCGTTGTATTTCTATGATGGAATGTGTTGCGAAAGGGAATAAATGAACGATAAACATATTTTTTTGTGATTTTATCGGAAAGTAAGAAACTTTAAAAGGGAATTTTCACACAATTGTCGAACAATTCATGTAGCCTAGA	SigH	AGGGAATTTTCACACAATTGTCGAAC		ComK, ResD, Spo0A
CT-43_CH4186	spoIVB	gene	-	4183429	35	GCTCGAATGATTTCTGGTGTGGAAATCACAGATTTAACGACGGAGCATGCGAAAGAATTACTTACGCAAGCGCATCATTTTAAACAGACAGCAGAGGCTATCCAGTAATGGATAGCTTTTTTTCTCAAATGACGATTTCTTAATTCTTCCGGTTATAAATAAAGCACTGCAAGGAGAGATTAAAAAGTGAAGCCAAGAGG	ND			ND
CT-43_CH4189	argR_1	gene	-	4186017	43	ATGGTGAACGTGAGAATGGCGAAAATCATTCTCCGATTTCTATAGAGCAAGTTGTTACAGAAGCGCATGACGTTCTAAAACAAAAAGGGAAAGGGGAATAACATATGTTGTTCCTCTTTTTGCTGTAATTGTATAATGATTGTAAAAACAATTGTGTACAAGAAACGAATTATAAGTTAACATAAATAAGTGAAGTATAC	ND			AbrB, PerR, PucR, PurR
CT-43_CH4215		gene	+	4205642	152	CTCCGTGAATGAAAATATATGAAGGAAATACCATATCCCACCCCAAAAGATTCCACCAAACAAACCGATTTGTACAAAATTCCTTGTTCCTAATTGTTCTTGACTCACATCGACACCTCCGCTCAATAGTATGCCCGAAACTATTTTGAAGCATGTTTAAATCCTGCGAAATTTGTCTATAAAAAGAATAAGAAATGTCC	SigH	AGGAAATACCATATCCCACCCCAAAA		ND
CT-43_CH4218	mntR	operon	-	4208374	37	TATAAAAAAGATGAAGCAGAAGTATTGGAGGAAACGATTCGAGGATATATTCATCACTTTTTTCCTGACGCAGAAATTCAATATTTTACATGAAAGGAACTTGTATTTGAATACAGGTTCTTTTCACTTTTGCAGATTTAGGCTCGTTTCCACCTTGTCACGTTATTCTTTCTGGTGTATCATTTTATTGATTGCTTCGT	ND			BkdR, CodY, MntR, SinR
CT-43_CH4223		gene	-	4212574	12	TGCTACGATTACGGCTAATAAAATAATCCAAGTTGTTGACACGATTCTATCGCTCCCTTTTTTCTTATCCTACTTTCAATATTATAATGCCCATATGTATTTATGCAACAGATTCATTTGCATATAAGAAGAAATTTCGTATTCTTTCACAAATTTTGTCGAATTTGGTAGACTAGAGAATGTGAAAAATAATTGGTTAT	SigD	TACTTTCAATATTATAATGCCCATAT		Spo0A
CT-43_CH4224		gene	+	4212711	22	ATGCCGGTGAACATTGACCAGAGTTAATATAACACCATTTTTCTTTTCCCATCCTGCACCTCATATAACCAATTATTTTTCACATTCTCTAGTCTACCAAATTCGACAAAATTTGTGAAAGAATACGAAATTTCTTCTTATATGCAAATGAATCTGTTGCATAAATACATATGGGCATTATAATATTGAAAGTAGGATAA	SigA	TTGCATAAATACATATGGGCATTATAAT		AbrB, BkdR, ComK, ResD, RocR, Spo0A
CT-43_CH4238		operon	-	4220949	85	TAACAAAAGAAGAACTCGCTGCGGCGGGTTCTTTTTTTGTATGGAGAATTTGTGCAGAAATAGTGAAGAAAATGTTGAAAAATTATATTTTTTGTTTCCTAATGGTGTAAAGGTGTAGTTTTATAGGTAGTTTTGTTGAAAAAGTCGGTTTGATAAAAGTATTTATTTTTGTTAGAATTTTATTGAAATTAAGAAGATGT	ND			CodY, ComK, SinR
CT-43_CH4244		gene	-	4228221	94	CAACAGTAGAGGATGGAAGGCTTGTTAAATATGCTGAAATTATTTATGGAGAAGGTGGCCGTTCTGTATTAGAAAATTTAATGGTGAAGGCATCTATCAGATTGCGTGATCGTTATCCGAATAAATCTGACGAGCAGATCTCGAACCTAGTAAATAAAGGCATCCATGATATGTTTCAAAAATATGTGAGCGAGTAAGAG	ND			AbrB, CodY, PucR
CT-43_CH4245		gene	-	4228614	162	GATCTAATATAGCTTTTTTATTTTGATTCATACAAAGCCTCCTTAAGTCATACATATATTTTATAATATAATTTCTGAAAATTGTATAAGGTTTAATGGGAAAAGAAAAAATATATCAATTTTTGAGGGATTAGTAGATTGAAAAAAATTGCCCCTAGCGTAGTAAGTTTTTTTAGTATATAATAAAGGAAACGCTTTCA	SigE	TCATACAAAGCCTCCTTAAGTCATACATA	overlapping	AhrC, CcpA, Fur, Hpr, PucR
							SigF	GTATAAGGTTTAATGGGAAAAGAAAAAATA
							SigG	GTATAAGGTTTAATGGGAAAAGAAAAAATA		Xre
CT-43_CH4246		gene	+	4228778	6	ATGTGATTTTCCGTCCATTTTGTGAACAAACTAAAAATGAAAGCGTTTCCTTTATTATATACTAAAAAAACTTACTACGCTAGGGGCAATTTTTTTCAATCTACTAATCCCTCAAAAATTGATATATTTTTTCTTTTCCCATTAAACCTTATACAATTTTCAGAAATTATATTATAAAATATATGTATGACTTAAGGAGG	ND			CcpA, ResD
CT-43_CH4247		operon (intra)	-	4229701	19	TGCAGAAAGGCTTCGTGAAGATACGACACGTCCATTATTTCAAAAGAAAGATATAGATGCATTTGTAACGAAATTTGAATTACGCCGAGCTTATTATGAAGAGGCTCATATTCATATCGATACGACAAATAAGTCTGTAAAGCAAATTATGAATGAATTAAAGGAAAAGATTAATGTATAAAAAAGTGGACATACTAATC	SigF	GATTAATGTATAAAAAAGTGGACATACTA	overlapping	CodY
							SigG	GATTAATGTATAAAAAAGTGGACATACTA
							SigH	AAGATATAGATGCATTTGTAACGAAA
CT-43_CH4249		gene	-	4231025	41	CTTTCTATACGGTGAGCTTTCGGTATAGAAAGAAGGATGGAAAAATAGTCGATTGGATAGAAGGATAATATGTAAAAATAAGAAGAAAAACCAGGGATTTCTATTGTAAATTGAATTGATTTTTTAGAAGAAATGGATAAATATAACGATTAAAAGTTTAAATTTTCTCAAAAAAGAGAAAGGTAGAAAGAATGTGATAT	ND			DegU, PerR
CT-43_CH4257		gene	+	4235275	21	TTTCAATCCCATTCATCACTTTTCCCTCCTCACTATGTATATAGCATGAAAACATGCACAATAAAAATTTGGAATTTTGTATTTTGACTAGAACAAAAAGGAAAAATATGTTTGTGAAATTATGAACAATTTCCGAATTATTGTCTGAAATTACCTATACTCATGTTTATCTGTATTATAATGTTATTATCTTGGATAAA	ND			CodY, FNR, PerR, PurR, ResD
CT-43_CH4258		gene	+	4236089	27	GATGAAAGGCATTTTTGAAATCCTATTCCCTAACATGGAATTAACTCGACATGATAGTCTATTAGATGGATGTAAATCTTGTAATTATAAACTAACAATTTAATTTATCATATAAAAGAAGCCAATAATAATTGGCTCTTTTTATATGAACGAATATTTACAATAGTAAGAAAAATAAACTATAATGAAAAGAGGTTTTA	SigA	TTTACAATAGTAAGAAAAATAAACTATAAT	overlapping	DegU, PurR
							SigD	TAATTTATCATATAAAAGAAGCCAATAA
							SigE	GAATATTTACAATAGTAAGAAAAATAAACT
CT-43_CH4261		operon	-	4238343	11	AGCATCGCAGTTTGCTATTGTAATTGGAGAACAAATTATTGATGTAGAGCTAAAGGATATCGTGTTAGTTGGAGTAGACGTAGGACAATTTCATAAATGGTGCGAACAAAATGGTTATTTGTGAAAAGGACGGGCTGTGAGATAATGAAATATATTTGAGGAAAGAGAATATATTATTGTATTCTCTTTTTCTATGTTTA	SigH	AGGACAATTTCATAAATGGTGCGAAC		GltC, SpoIIID
CT-43_CH4263		gene	+	4238883	6	CTCGGAAAATTTCCTTTCATTGCACTATTTCTCTATATATATGACGAAACAATAAAAGAGTCCTTCCTTCTTTACAATTATTTTTTCTTTGTTTCATTTTTGTGATTGAAACGTAAAGTTTATAATAAAATACACTTGGAAGCGCTTTCTATGTAATTTTTTATGTTATAATATAAAAGTAGAACTTCGTAAAGAGGGTT	SigA	TTGAAACGTAAAGTTTATAATAAAAT		CcpA, ComK, ResD, Spo0A
CT-43_CH4269	murG2	operon (intra)	-	4243706	5	AGGAATACGCGTGTCATTTGGTTATCCGGCGTGTCCAGAACTTGCAGATCAAGAAAAGCTATTTCGCTTAATTCATCCAGAGGAAATAGGTATTTCATTAACAGAAGGATTCATGATGGAGCCAGAAGCGTCCGTAACGGCTATGGTATTTTCTCACCCTGAGGCAAGATATTTTAGTGTATTATAGTCTAGAAGGGGGA	ND			ND
CT-43_CH4275		gene	+	4252852	71	TCGTATATTCATTTGAAAGAATAAGAAAATCATGATAAAATTGTGTTACAAATATATCTATATCTTTCAATTTTTAAAACGCATCGAAATTTTCACCCAAAAATGTCATTTTACAAAAACGTGCTAATTTACCTATTTTATTTACATCATGGTCTCTTTTCTTACAATTTCTTTACTTTAGGACTTTTTTTCTGCAACAA	SigA	TTGAAAGAATAAGAAAATCATGATAAAAT		AbrB, ComK, DegU, Fur, ResD, Zur
CT-43_CH4278		gene	+	4255233	45	GCACTCTTTTTGATCGTTCATTAAAATATAAGCATTTGTTTGTAATGGGCCTAACGGCATTTGTATCCATTTCATATGAAAATCTCCTCCAGTTATTAAACTTACTTTTAATGATACAACATTTCTTTCTCTTAGGAAAAGAAAGGATGCTATCTCGACAATCATTTTTAAAACATGTACAATATAAAAGAGTAAATATT	SigW	TAAAACATGTACAATATAAAAGAGTAAA		AhrC
CT-43_CH4282		operon (intra)	-	4260178	84	AAAGCTCGTTGTTTCCTTTAGTTTATGATGATAAGATGTATCATAATGTAATGGGAAAATTAGTATATATGTTGTTCGTTAATAAGTATTATTTATCAATTAATAGTAAGCGCTTTCTTGTCGTTTTAAACGTACGTTTTTATAGGTGGGAAATTTAATTATAGGGTCTTTTAAATGAGGATTCGTTTAACTAATCAAGT	ND			AraR, CcpA, LexA
CT-43_CH4284	phoU	operon	-	4261096	5	TCTCTTTATCTTAAGGTTTATTACAAGCGTAAGAGGTTATGTAGGAGGTTTATCCCGCTATTTGCGGGCAGTAAGACCCCACCTCAAAATTCAGCAAAAGCAAAGAAGTTAGGTGGGCGGGCGGCCTGTAAAAGCCCGATTGATGAGGGGTGATTAAAGTTTCACTTTGTATATAATGGCACATAATATTGAGGGGGAAG	ND			BkdR
CT-43_CH4288	phoX	operon	-	4265015	90	GCGGCCGTATAAATGATACTTGTATATGGTGGGATAGGGGATAAATATTTTATAGGGAAATCATCAGAGGAAATGAATAGCTACTACTGAATTAAAATTGTACAGTATGTTGATTTATGTGGAACTTTACAAAACTTTTACAAACAATTAAAACCGAATTAATAGTTTAGCAGTATTCTTATATCTGTAATCCTGTTATT	SigH	AGGAAATGAATAGCTACTACTGAAT		DegU, PucR, PurR
CT-43_CH4290		gene	-	4268885	50	CAGTTATCGGTTTAGATGTTTGGGAGCATGCTTACTACTTAAACTACCAAAACCGTCGTCCAGACTACATCGGCGCATTCTGGAACGTTGTAGATTGGAACGCTGCTGAAAAACGTTACCAAGAAGCAAAATAATCGTAATAAATATAGAAAAAGCTAGGGGAGAGCTCCTAGCTTTTTTCTATGCTTTCCTTTTACATA	ND			DegU, Zur
CT-43_CH4291	sodA1	gene	-	4269687	124	ATTTGATATGTTGTTACATACATAATTGTGGACCCTTAGCTCAGCTGGTTAGAGCAGACGGCTCATAACCGTCCGGTCGTAGGTTCGAGTCCTACAGGGTCCATATCCATTTCGCATGTTTATTATGTTAGCAGGAAGCTTCCTTGTAGAAGGAAGCTTTTTTTACGGAATATATGAGCATTTTAATTGAAAAGAAGTGG	ND			MntR
CT-43_CH4295	ispG	gene	+	4271356	90	ATTACAGAACAAATTAACAAGAAAAAAATTCCTTCCATAGAAAAAGTCATTGACGACTTTAAACAATTAAACAAAAGTACATCTGCTACAAAAATACAAATTGGAAAGTCTTATAAATTCCCGTTATATCAATAAGCCATCACTTAATCCTTGTCAATTACATAAAGGCGCTGATACAATAGTAAAAGTGAAACCGAGCA	SigA	TTGTCAATTACATAAAGGCGCTGATACAAT		ND
CT-43_CH4298	znuC	operon	-	4274692	24	ACGCAAGAGACAAATGGTGGTAAGTTTAAATCGGCTATTCACTAAACGTATATAGGAATATTTTTCGAAAGCAGAGAATTTTTCTCTGCTTTTTGTTATAATAGTAAGGTTTCTTGAAAAAATAGATATATTTTAGGCAGATTGGTTTACAACTATAATAAGCTGTACTATAATTCAAATAGATATAAATCGGAATCATT	SigA	TTTACAACTATAATAAGCTGTACTATAAT	in tandem	PerR, Zur
							SigH	AGGAATATTTTTCGAAAGCAGAGAAT
CT-43_CH4300		gene	+	4275857	19	CAAAAATAATCATAACTAAACGATAAATGAGATGAATAACACTTTCTTTTCGATGTTGCTTTTGCTCCATAGGTCCTCCCTTTACTCTTTTTCTGTAGTTTTGTCCTTATATTATAACATACGCTTCTTTTCCTCATGAAAAAAGAAACTCTATACGAATATGTACAAGCTATATGCTCATATATTTCGATAGAAGAACG	SigE	GAATATGTACAAGCTATATGCTCATATATT	overlapping	Fur
							SigH	ATGAAAAAAGAAACTCTATACGAAT
CT-43_CH4301	nfo	gene	-	4277186	141	GCGGATTTAGGTGAGCGTCGTCGTCGTAAGAGCCGTAAAAAACCAAATGACGAACTTGATGTTATGGCAACGAAAGTTATTAAAAAACCGAAAAAGTAAAACCAAACTATAAACGTAAACTTGCAACAGAACGTGACAAAGTGAAGAGAAAATATAGCAATAAAAAAAGATAAGGGGTTTCCCTTATCTTTTTTTAATCC	ND			DegU, PurR, Spo0A, TnrA
CT-43_CH4302		gene	-	4278555	32	GTTGCTGCCCTTGATTTGGATACATTTGTCTTGTGGGGGATTTTGGAAACATGTGAGAAATCCTCCTTTCTTCAGTTAGGTATATACACATACAATATGCAATAAGGGGGAAGAAGGTTAGTTTTTGAAGGGAAAACCTAAACTAAAGATGGATTTTACTTGTAGATTTCGATATAATGTAGACTTGACTGATTTGTGCG	ND			ND
CT-43_CH4307	cccA	gene	-	4282913	37	TTTCGATTAATTTTGTTTATTCTATACAAAAATATATGTAGAAAAGCGAAAAATATGATGAGAAACGTTAATAATTATCGAAATAATAAGCTATATGACAATAAAAAACAATAAACTGAATTTATGGAATATTTTTAACAAGTAGTAGTTTTCTCTTTTCTGATAGAGCGTTTTCAAGTACAATGGAAATGACTGAATCA	ND			AbrB, Fur, PurR, ResD
CT-43_CH4313		operon	-	4288608	27	GTAAAGGATAGCACAAAAAAACAAATGCGTTTAGTATTGAATACATATTATGATGAATATTGCGGAATTTATTTGAAATCAAGACGTTTTTTAGAACAACTTGATAAGTTTCAAATATAATTTTGGGCCGTATACGGTCCTTTTTACATACTTTCTTTTTCGAATAGCATATTTAGTATATAATATTTAAGAGATAGTAT	ND			Hpr, PerR
CT-43_CH4317	cdd2	operon	-	4291166	81	TAGGGAGTGTAATGAGTTTAGAGATGGTAAATACGGCTGTGGAAAAAACGGTAGATTTAGCGACTGCCGATATTCATCCGTTTGCAAAAATTGCAAAGGATGTTGCGGCAGGAGCGGTTTTATTGTTTGCAATTATAGCTTTTATAATTGGTGCTATTATCTTTTTACCGTATATGGTATAGTTGCATTCCGAAGCTTTT	SigD	AAACGGTAGATTTAGCGACTGCCGATAT		AbrB, PerR
CT-43_CH4326	rpsU	operon	-	4298850	72	AATTTGTTCGTGTTATTGAAGATGATGTGAAAAAAGAATCAGCAAGCGCATAAAAAAGAGCGTGCAACCGGAAACGGTTTGCATGCTTTCTTTATTTGAAGCGGTTAAGTACTAGAAGGTGGAGAGGCGTTTCGTGCATCCCTGTATGAAAAAAGTTGAAATGATAAAAATATAGTTGTCTTCATGAAAGAAGGATACTA	SigF	GTATGAAAAAAGTTGAAATGATAAAAATA	overlapping	AraR, CodY, ComA, LevR
							SigG	GTATGAAAAAAGTTGAAATGATAAAAATA
CT-43_CH4336	lepA	gene	-	4310948	96	GGATGGCGGTAGCAAGTGTAGCTTATGAAATGACGAAGTTCGGAACGGATATAGTTGTTGGGAAAATAAAGGGGATTTTTAGCTAAGAGTAGCATGGGAGATGGTTGTTTTACTGATTTGTAAGACAACCGTTTTAAAATTTGAAAAGGGTTTGTCTCTTATGGTTTATTCGCATAAGATATAGATAGAATGATTTGTAT	ND			LevR, Spo0A
CT-43_CH4338	gpR	gene	-	4312540	12	GCGCGTTTGATAGCAGATTTGATGTTTGCCATACTTTTCACCTCCCTGGTGCAATCGAATGACTCGATTCTTACATAGAACAAGTGATATTCTATCAAACGGTGAAGAGAATTGCAATAGTATATCCATGAAATTTCACGTAAAGGAAAGAATGACCTTATATAACTTTGGGAAATCTAACGATATTTACTATGAATTAC	SigH	ATGAAATTTCACGTAAAGGAAAGAAT		ND
CT-43_CH4339	rpsT	gene	+	4312652	57	TCTTGCAACATTTGATGAGCTTCTACAGCAAGGTCAGTTCTAACGCTATATTTACTTAAATCCAATGGTTCTTTCATCGTATCTCCTCCGTAATTCATAGTAAATATCGTTAGATTTCCCAAAGTTATATAAGGTCATTCTTTCCTTTACGTGAAATTTCATGGATATACTATTGCAATTCTCTTCACCGTTTGATAGAA	ND			SinR
CT-43_CH4345		gene	+	4318171	37	ATATTTTCGGTTTACCCTTTTTTTCTATCTCCTTCTCTTGCACATTCATTGTAATAGGCGTTCGTTCTACACTCTGATTCGTTTTCCAAAAAACAAGAAAAAGTAAAGTTCCAATAATAGCTACTAAACCTAACCACTTTTTCGGAAAATCCCACATCATTTTACACCTCTAATCATAAATTTATAACATCATTCATATT	SigE	ACATCATTTTACACCTCTAATCATAAATT		AbrB, TnrA
CT-43_CH4356	sigK	gene	-	4326763	31	ATACCCCTAAATAAATTGTTACATTTAATAATCGATCTAATGTAAGCATGAATAGTTTCCCCTTTAATAGCATATTCATATATAAATAACAATTTTATATAATTATAATATAACAATAAAATATTTTAAATGTTGGAAGTGTTGAGTTTTATAAATAAACTGTACAGACACAAACAACCTCAAGCCCACATACACATAAT	SigE	TCATATATAAATAACAATTTTATATAAT		ComK, DegU, GltC, PerR
CT-43_CH4359	rpmG	gene	-	4329618	38	TGATTACGATAGGGAAAAGTGATACGACTAAAGTTCGTCCAAGAGGATATCGAAAGCCAATTAGTGAGTTTGTTACATACGAATCGTTTTAATAAAATTTATTTAACTATAAAAACAAGGGGATTCTAAATAGAATCTTCTTGTTTTTGCAATTGACAAATAGAATGAAGTTTTATAATATATAAATCGTAATCATTACG	SigA	TTGACAAATAGAATGAAGTTTTATAAT		Zur
CT-43_CH4366		gene	-	4336016	138	AAACGTTAGAAGAAGCGTTTCAAGAAGCGAGTTTAATTGATGAGGAGACACATACATTTCGATTCTATAATTAGTGTGAAACACGTTTATTCTATATTCGAATAAACGTGTTTCACATTTAACTCACAATTATTTTACATTTTTTTCAATGAAAATGATTATCACCTGTGGTATGATATGTTCAAGTTTTTACAGGTAAT	SigE	GTTTAATTGATGAGGAGACACATACATT	overlapping	Fur, LevR, PerR,
							SigW	TGAAACACGTTTATTCTATATTCGAATA
							SigX	TGAAACACGTTTATTCTATATTCGAATA
CT-43_CH4368		gene	-	4337315	17	CTAAAGAAGCCGTTTATATATCCCCATACAATCATTCCAATAAAGACAATTATCCATTTCATATATGTAATTCTCCTTCCGGTGTAAAAAGTATTTTACATGTAATATTGTAATATTTTACAAACCTTTTTTACATATCGGTTTTTATACAGCAGGAATAAAGAATGCAATAGGGAAGAAATATGTGTGAGGATTTTATA	SigH	AGGAATAAAGAATGCAATAGGGAAG		AhrC, Zur
CT-43_CH4374		operon	+	4343071	64	TGCATGAAGGAAAAGACGGAATTTTTCCGTTATCATTAATTGAGATGTAAGTATATTTTCACTTACAAATAGGGTGGTACCGCGATTCTTTCGCCCCTATCGGATTTTCCGATAGGGGCTTTTTCTATTTCTCACAGAAACAGATGTTAAATAATTCCGAATCTTATGATAAAATTTTATAAGCGCTTACAAATAATGAA	ND	CACCCTATTTGTAAGTGAAAATATACTT		AraR, CcpA, CodY, GltC, GltR, PurR
CT-43_CH4380		gene	-	4348187	6	TAAATTAATTTCTCTTATTAATCCGAATCATCCCGCCTCAATATTTGTTGCTAGAAAAACCGGGCTCAGCTATGAGAAAACAACGTCATTTCATGGAATCGATGTTCTAGTTTATTCTATTAAGCGTGTTGGATGAAAAAATTACTTTTTTAAAGGTAAATTGCATTTTTTGAAGAATGGTATATGAAAATAAAGGGAGG	ND			ComK, DegU, PurR, TnrA
CT-43_CH4385		operon	-	4352397	29	AGTTTATCGTTCTTTTTCTTTCAGCGTGTGAAAGTGATGCGTGACCAGTTAGAGGAAAACGAATGTGAATAATATTGTTAACTAGAGCGCGGCGAAAAGAAAGAATCTTTTTGTCGCGCTTTTTGTTTTTTGTAGAAAAATGTATGCGTTTCATGTTGACAATGATAATCCTTATCAATTAAAGTAGAATAGTAGTTAAT	SigA	TTGACAATGATAATCCTTATCAATTAAAGT		CcpA, Fur, ResD, SinR, Zur
CT-43_CH4390	cysM	operon (intra)	-	4357838	34	TATGCCACCAATATGAAGTTCCGTTTGTTATCATTCGCGCACTTTCTGATATTGCTGGTAAAGAATCAAATGTTTCATTTGATCAGTTTTTAGATCAAGCAGCTCTTCATTCTACAAACTTTATCGTAAAAGTGTTAGAAGAGTTAAAGTAATGTAACAAAAAGGCAACTGTCTCATATAAAGAAAATACATACAGTTGC	ND			AbrB
CT-43_CH4394		gene	-	4360368	83	GGAAAGGGACGAGGGTGAATCGCTGGTTTGCAGGTTATTTTCCGTATGAGAATCCAAGATATGCTTTAGTTGTTGTTGATCTAGAGACTGATAACAAAGTGAATAAAGTCACACCTATTTTTAAAGATATGGTAGGAGCAATCTATCAATTGGAGAATGAAAAGTAATCTTGCAATTTATAGTGAATTGTTTTCATTTCA	SigG	GAATAAAGTCACACCTATTTTTAAAGATA	overlapping	Fur,GlnR,RocR,Zur
							SigH	AGGAGCAATCTATCAATTGGAGAAT
CT-43_CH4404		operon (intra)	-	4369054	44	ATTGGCCAAGGTTACCATGCTGGTAAACTTGTGAAAGAAGTAGCTTCTCGTTGCGGCGGTGGCGGTGGTGGCCGTCCTGATATGGCACAAGCAGGCGGTAAAAACCCAGCTCAAGTCGAAGAAGCTTTAGCATTTGTACAAGAGTACGTTAAATCTGTTTCAAAATAAAGAGATAGTAGTGTACAATGGTAGGGAGAGGA	ND			LevR,ResD
CT-43_CH4406		gene	+	4372221	9	TTAAGTTTGTCAATGTAGATAATCATTTATATTGTATTAATCGCTTATTAATCATAGGTATTCTACTATTCATTCTTAACAGCCTTTTCATATATTATGCGTTTATTAATAAATTGGAATCTCCTTACAATAATAATTAATAAAAATTTCTAAATATTACTTTTTTGCTATAATTAAATTATTGTTAATAAAATAAAGGA	SigE	TCATATATTATGCGTTTATTAATAAATT		ComK, DegU, Hpr, PerR,
CT-43_CH4408		gene	+	4373815	48	GACGAGCAAACAAAGAAAAACAAGTAACAATAATCCTAAACGATATATCCAAATGATTTTAAGATTCTTCACATGAAAAACCTCCTCCACCTTTATTTTGAAAATAAATGGGTTAGGTTATGTGTGAAACTTTTAAAATCTTTTCATACGGACCATACTGTTTTTTAAAGACGTACATATAAATAACATAACAAGGACAA	ND			AraR
CT-43_CH4412		gene	-	4377680	4	AAGCAGTCGTTTTCTATGATGGAGATGAGTGCTTAGGCGGTGCTACAATTGATGAAGTATACCGTAGTGGTAAGAAATTGGATTATTTAGGATAAATGAGAAGCCTCTGCCGATTAGCGGTTAGAGGTTTCTTTTACATAAAGCGAATTTTCGTTCGCTTGGAAAATACATTCTTTGTTATAATTTGTTGTAGAGGTGAA	SigD	TAAATGAGAAGCCTCTGCCGATTA		AbrB, BkdR, LexA, PurR,
CT-43_CH4415		operon	-	4380627	112	GTGCGAGTGGTTGTTTCATTTAGACCGTCTCCCTTAATATATAATCTCGTTCTATCGTATCATTTTTTTCTACGAAATTTGAAATAGGATGCTGTTTTATGGGAAAAATGAAGATGAATATTTTCATTTTTCTTTCAATTGTAATAATTTCCGAGTTTTTCAATGTGATTTTATGTTATCATTTTGATACACAAGTTGAA	ND			CodY, Fur, GltC, Zur
CT-43_CH4425	recJ	operon (intra)	-	4393869	4	AGAAGAAGGACACCGTATTGGAAAACATGTGAAAGAAATACTTATGAAACAAGATAATGTACAAAATGTATTCGTACATATAAATCCGTATTCTCCAAATTAAACATCATTAACATTTTGGTATATAGATATTGCATCGTAGTTTGCATTATATTGTCACCCCTTAATCTGTCTTGTATAATGAACAGGTTAAGGGGTGA	SigA	TTGTCACCCCTTAATCTGTCTTGTATAAT		AraR, Fur, SpoIIID, Xre, Zur
CT-43_CH4428		gene	-	4397958	123	GGCCATCATATAAAGACCAACGCCTTCTTCTCCTAAAATACGTGCCATTACTATGCGGTTGATAAAGCCAAGTATTTTTGTAATAAAGCCGGCTATCATTAAAATAAATGCGCCTTTTAAAAAGCTTTGTCTCGTCATGTTCTTCTCCTACCTTCTCAAAATCAATGGAATGATTTACAATAATTTATATGCACGTACGA	ND			ComK, DegU,
CT-43_CH4431		gene	+	4400398	13	TAAATCTAATACACTTAGCTCTCCTATCTCACGTTTACCCATAAGACGAAAAATAATTAAGATGATGATATACAAAAGCATTGTCCGTCCAATTATTGATATCCATTCCATTTCTACATCTCCTTTTTACGTATAGACTCCCCTATAAAAAAGAAACTAGTCTAACTTGGGCAAAAGGAAAATATGCTTGTATTAAAAAG	SigG	GTATAGACTCCCCTATAAAAAAGAAACTA		AraR, CtsR, GltC, MntR, PurR, RocR,
CT-43_CH4437	ruvA	operon	-	4405172	8	ATAAATAGCTTACGTTTCATCCTGATGTAACCCCTTTAATTAGTATTGATAATCATTATCGACATCTGTATATTAAGGTGCTTTAACCTTTCTGTCAATGGAAAATAACAGAAGTTTCAAGTGGAGAACATTTGTTGGGGCAGTCTCGCTTTTCTATCATTAAATATGTTAAAATGGAATACATGATTTAAGAGGGAGAG	ND			Fur, LexA,
CT-43_CH4438		gene	+	4405318	35	TATTCCGGCCCTACATACTCCACGTAACCTGTAACATATTCAAACAAAATACGATCTCTCCCTCTTAAATCATGTATTCCATTTTAACATATTTAATGATAGAAAAGCGAGACTGCCCCAACAAATGTTCTCCACTTGAAACTTCTGTTATTTTCCATTGACAGAAAGGTTAAAGCACCTTAATATACAGATGTCGATAA	SigA	TTGACAGAAAGGTTAAAGCACCTTAATAT		GlnR
CT-43_CH4439		gene	-	4406863	24	GCTAAACACGCGAATGTGGTCGCCTGGTCTCTCGCCGTAAACGCATCAAGACGCCTGCTTTGCAGGCGTCTTTCATTTTATATAAAAGTAAATGATACATGCAGATGAGGTAAACCCTTATCTGCATTTTTTATTTTTCGAAAGAAATGTAATATGGATAAAACCACCATTTCCGGAAAAACTACTAATGAAAGTATGAT	SigF	GGATAAAACCACCATTTCCGGAAAAACTA	overlapping	GltR
							SigG	GGATAAAACCACCATTTCCGGAAAAACTA
							SigL	TTGCAGGCGTCTTTCAT
CT-43_CH4441		gene	-	4408394	36	AGATCCACCAAATGTATTTGGAGAGCCCGTTTCAGAAGAAGAGGACGAAGAAGTTTAAAAAGGCGGGAGTATTCCCGCCTTTTTTGCATTCGTGTTAATTAAGAAAATGCAGTTTTTTTATGAAGTGCTAGAAAATTCCCAGTGAAATATTAACAGTGTAAAAACCTTCTCTGTTACTCATCATAAGAGGGAGCTTTTCA	ND			CodY, ComK, CtsR
CT-43_CH4442	safA	gene	-	4410554	140	ATTATGGGTACTTGAAACGATAGAAAGAGGAGAAGAAATTAACGTTATTAGCGTAGATAAACAAGTAACGGCAGAAGCGGTTCTTGCATTAAATCGTATGTTAGAGCGTGTGTAAAGCAACGGTATTCCCGTTGCTTTTTTTCATACATATAATCATAACAAGAACAAAATGGGCATACATTGTTTTGAAGAAATCATTG	SigE	TCATAACAAGAACAAAATGGGCATACATT	overlapping	ND
							SigF	TCATACATATAATCATAACAAGAACAAAATG
CT-43_CH4445	nadB	operon	-	4414182	23	GCTTTCATATATGTTTGTAACGCTTCCTCGCTCATAGGTGTAGTAGCTGCATAGTCAAGATATATCATCATGTAAGTTCCTCTCTCTAGTAAGAGTTACATTTCTTTTACTTTTTAAATGGTAGTGAAAATAAGAATTATAAAAAAACTCTTGTCATTATTTTAAAACTATGTAAATATAGGTGTCAAGACAGTTGAAAA	ND			DegU, PerR
CT-43_CH4446		operon	+	4414249	63	ACGTTTCGTCTCCTTTGTGATAATAATCACATTCTTTTCGTGACAAATCTCTTTTGCAACACGAAGTGCCGCAACGCCACTTCCAATAATTAAGACATCTGCACTTGGCATAATTGTTGCCTCCTACTTTACACTTTTCAACTGTCTTGACACCTATATTTACATAGTTTTAAAATAATGACAAGAGTTTTTTTATAATT	SigA	TTGACACCTATATTTACATAGTTTTAAAAT	in tandem	FNR, GlnR
							SigL	TGGCATAATTGTTGCCT
CT-43_CH4448		gene	+	4416064	12	CGAAAACACAAATGCTTCCTATCTTTCACAACTAACAGATGGTATTCACTTACATACAATCGAGGCAGATTCTAAAGAAAAATTAGATGCTGCTTGTGAGGCACTGGATAAAGCAGGATTTCTCGTTTATTAATGTAAAGCACAGAGTTTTTATCATTCTCTGTGCTTTTTTAATGCTATAATATTGTAATCAATCGTAA	ND			Zur
CT-43_CH4459	rplU	operon	-	4427539	201	AATGTCGTATGAAACAATTGCGTATGAGCTAGAGAGAGAATTAATCACATATGGCAACATAGAGGATGAGGCAGTATTAATCGCTGCGCCTAAAGAACTGCAAAAACAATTTTTGCAAAAAGAATTACAAAAAAATATTCCATTTGAAATTTATTTCAAAGATGATATTATCGAAAAGTACACTATTATCCGTTTTGGAA	SigA	CATTTGAAATTTATTTCAAAGATGATATTATCGAAAAGT	in tandem	ComK, RocR
							SigA	TCATTGACAATACTCAATGAATTATGGTAACATCTTTATGT
							SigF	AAGTAAAAAAGAAATTGTAGAACGGAAAAAATAGTTAGT
CT-43_CH4471	folC	operon (intra)	-	4438818	24	AACTTTCTAACCAAGGTTTCGTAGCGAAAGCTCCTGCAGCGGTTATTGAAGGAGAGCGTGCGAAAGAGCAAGATTACCTAGAAAAACGCGAAGCAGTTCGTCAACGTCTAGCAGATCTTGAAAAGTAAAAATATTTTTAGAGACTCACTATATTGGTGAGTCTCTTTTCTTTGCGTATAATAGAACTATGAAAGTTGTCTT	SigX	AAAAACGCGAAGCAGTTCGTCAACGTCTA		ND
CT-43_CH4474	spoVID	gene	-	4444108	12	CATCTCAATTCGAAGGTTTATTCTTATCGACAGCACATAGTGACGCAGATATTGAGGCGACGATTGCAGCAGCTGAAATTGCAATGTCAAAATTAAAATAATGTATTAGAGAAAAATCGCTCTCCATAAGGGGAGCGATTTTTTTTTATTCATAAAGTAAGCTTTCCCTACATAAATCTGTAATGACATATAGTTTGGGA	ND			AhrC, DegU
CT-43_CH4481		operon	+	4450780	25	TACGTTACCAAAAAAAGTCCTCATAATCAAGTGATGGAAACTATTCCATATAAATTATAACATCATCTTTCCTATCTTCTTTCATCATGAAGGAAAATATGTATGATTGTTCCAAAATGTAGCAGACACTTTCTCAATACAATGTATTTGACATTTTATTTATTTTTCGTTATATTGATTTTACAAAATTAAATTGTGCA	SigA	TTGACATTTTATTTATTTTTCGTTATATT		AbrB, GlnR, MntR, PerR, TnrA, Xre
CT-43_CH4490		gene	+	4461643	25	TTTCTCTATAATCACTTGCAAAATTAACTTTTTTCTCTTGGTTATTTTTCAGCGAATAGACTCTTAAACTAATAGATTCACTAAATAATTTAGAATCAAAATAATTATTCGTTACTTTTCTTAACTTACCTTCAGATATTTTCGTATTACAAGAAAACAACGGGTGAAAATCGTGTTAATATATTTTTGTACAATTAAGA	ND			ComK, DegU, Fur, RocR, Zur
CT-43_CH4513	rph	operon	-	4482038	92	ATTACGTATTGAAGTCGTTAGTTTTATCTTTAACAGAAAAGAAAGGTGTGAAAAATATTTCTATTGAAGTGAATGGAAAAGCAAATCTTATAGATGAAAAGGGCGGAAAGTTAATAAAACCTGTAGATCGTCCAGAAAACGTGAATACAGGTAGTTTTTAATCTTGAATAATTTGATATACTTAAGTAAGAAAGGAGAAT	ND			CodY,
CT-43_CH4514	gerM	gene	-	4483143	16	AATGTGAAGCATATTCATTTAGAAAAAGAATAATAGTAGAATTCATATAAGTGAGCTCCTGAGAAATCAGGAGTTTTTTGTTTTATCTTGCTATTTGCTGGGCAGTTAGACCCTCCACTGATTAAAGTTTCACTTTATAAGAGGCACAGCTTGTTCTAAAATGTGAAACGGCTCGTATACATAATAGTACAAACTTAGAT	SigB	GTTTTATCTTGCTATTTGCTGGGCAG	in tandem	Fur, PerR, TnrA
CT-43_CH4515	racE2	gene	-	4484225	105	GATTGAATTTTATTTTGATCGTCATTTTAATTTCTGTTCATTTCGTCTTATTAATGGGAATGTCTTCTTTTCAAAAAAAGATGGAGCAATGAATATGCATTTTATATAGAAGAAACCGACTTTCTTATAGAAGGTCGGTTATTTTTCTATCTTGCAAATTATGAAAAAAAGGAGCAAAATAAAAAAGGTCCTAGTCTATA	SigG	GCATATTCATTTAGAAAAAGAATAATAGTA		ND
CT-43_CH4519		gene	-	4488292	6	CGCAACCACATCTCAAACGCAATGCAAAAGCTAGGGGTTAAAGGACGTTCACAAGCAGTTGTGGAGCTTCTTCGTATGGGAGAGCTCGAACTATAAGAAAGCAGCCGACTTTTATACAAAGAGTCGGCTATTTTTTTGTTTGCTTCACTTGCTATATGAATGATAAGAACACTCCATACATAAATAGGTAATAAGGAGGG	ND			ND
CT-43_CH4522		gene	-	4491449	27	CCAAATAGCATTTTATCAGTTTCGGATTTACATAATCTTTTTGACATCTTCCAATACACTCCTTTTTATAGCAAACTCTATACTTCTATTCTATATGGAAATCTATGAGGAGACTATGAGGTTGTATGACATTTTTTTAGGGAACAGTCATATTAATTGTCTTAATTTTCAGTTGATATTAAAATTATAGTAAGAGGTAA	SigA	TTGTCTTAATTTTCAGTTGATATTAAAAT	in tandem	PerR
							SigB	GGTTGTATGACATTTTTTTAGGGAAC
CT-43_CH4523	pspC	gene	+	4491569	34	TTCATATGTATACCCCGATTCAAGCGTTACATTAGTCAACCAATATACCGTCATCTCTATTTCCCCACCCTTTATTAAAAGTTACCTCTTACTATAATTTTAATATCAACTGAAAATTAAGACAATTAATATGACTGTTCCCTAAAAAAATGTCATACAACCTCATAGTCTCCTCATAGATTTCCATATAGAATAGAAGT	SigE	TCATACAACCTCATAGTCTCCTCATAGATT		DegU, GlnR, PerR, TnrA
CT-43_CH4527		gene	-	4494817	20	ATATTAAATGCTGTTACAAGCCGCATTTACGTAAATGGCGTAATGAATTACTCAGATAAAGTGAAATTTAAAGATTTAGCGAAATTTATAAAGCGTCAATAATGAGAGAAAAGCATGATTTCCTATTGAAATCATGCTTTTTCTTTATGTATAAATTAAAAATAGTATATAATAATAAGAGTCGTCTTTTAATAGAATGA	SigG	GTATAAATTAAAAATAGTATATAATAATA		ComK, CtsR, DegU,
CT-43_CH4530		gene	+	4497359	14	TTAGTTAAAATTGTAAATAACAAAACTCTTTTTGTCAATTATAATTGTCATTACGACAATAAAACTTGTCAAAATAACTATTATTATTTTGCTCATCTTTCTAATATAGGACATACTACTATATATACAAAAGACAATATGCAAATGTTCATATAAAAATATTATATTTTAATATATAATATAAAATGATTTTCTAACAT	ND			AraR, ComK, DegU, PerR
CT-43_CH4538		gene	+	4504897	8	AAAATTATTCGAAATATTTCAGCATAATTTGATAACAAGTTCATTTTACCCCTATTTTTGTCGAAGCGTCAAGAAAACGTATACATAATTTGCATATAATTTGGCAATTCTTTTTTTCTTCTTAGATATTCAGATTTCCCTAAAGAAAAATCTGTTTTTATAAATGAAAAATGTTATATAATAATCCCTATAGAAAGAGG	SigW	TGAAAAATGTTATATAATAATCCCTATA		ComK, DegU, Spo0A
CT-43_CH4539	uvrC	gene	-	4507320	66	ATTCGAAGTAATGAGCATTCCAGCTCTTTTCGTATTAAAAGACGGTAAAGTAGTTGATCAAACGTTAGGTTACAAACCGAAAGAAGCGTTAGTAGAATTAGTTTCTAAACATTTCTAAAATAAAAAAGCTACCAGTTGGTAGCTTTTTTTATTTTCTTTTTTACAGTCTTTCCGTTACAATAAAAGAACGTATGTTGGGT	ND			DegU, LexA
CT-43_CH4544		operon	-	4511205	35	GCGGCTTATAAAGTGCCGAAAGTATATGAGTTTAGAGATGAATTGCCGAAAACGACAGTAGGGAAAATTTTGCGCCGTGTTCTAATAGATGAAGAGAAGAGAAAGAATGAGGATGAGCAAACGGGCTAAGGCCCTTTCTTTTTGAAAAAATAGGATTGACACTTTTCTAAATAGTCAGTATTATAAGAATATGAATGACT	SigA	TTGACACTTTTCTAAATAGTCAGTATTAT	overlapping	CodY
							SigH	ATGAGTTTAGAGATGAATTGCCGAAA
							SigW	TGACACTTTTCTAAATAGTCAGTATTATA
CT-43_CH4545	fadD	gene	-	4513035	73	TTACAATTATTTGGTTTGTTAGCTGTTGCGACATTATCAACAACTACCCCAGGAGCGGTATTAACAATTATAAGATTAAGTTAATGACAAACTCTCTTACTCTTTTAAGATTAAGAGAGTTTCTACATATAATAAGAAGTTAATGAAGTAAAGCATAGTTATATAAAAGTCAGAATATTATGATTGTAACGTTATGGTGA	SigG	GCATAGTTATATAAAAGTCAGAATATTA		PerR, Xre
CT-43_CH4546		gene	-	4514329	113	ATACGGATTTTTATATATTATAGTCGCTATTTATGAAGAATAAGCCTCTTTACTAAAAATATTGGCGAATGTGGAAAGTTTAAATGGGAAAGTGGCTGTGTACGATAGTGTAATGTGTATTGTTAATAGTCTGTGGAGATAAGGCGAAAGTACAAGCAAAAGGAGAGTGAATCGCATGTAATAATTACTAGAATGTATGG	ND			AhrC, PerR, PucR
CT-43_CH4550		gene	+	4518924	14	TTTCATTGCTACATCCTACCATTAAAAATAAAATTATGATTCCTAAAATCAATCTTTTCATAATATCCCCCTAAATTAATATAATTCTATATACACTCAATAGTATCATAAAATTTATATATAAAATTTTAAATACCATCATTAAAACATAAAGGGAACTTGTCATTTCTTCTCGAACTTAATCTATGAACATAAGTAGA	SigE	TCATAATATCCCCCTAAATTAATATAAT	in tandem	ComK, DegU, Hpr
							SigH	AGGGAACTTGTCATTTCTTCTCGAAC
CT-43_CH4551		gene	+	4519572	6	AGTTCCTGGCGTATATGGCCCCGCAAAAGAAGAATGGGCTGCGGCTGGAATGGAAGCTCCTAAAATGTAACGACAAAAAAGACAAGATGTTTACATATCTTGTCTTTTTCTGTAACTTGTTTCATGTGAAACTATTTTTTCTTAATGGTTGTTTTATGGAAAAGATAGGTTAAAATGAATACATATTACGAAGAGGAGTA	SigF	TCTTAATGGTTGTTTTATGGAAAAGATA	overlapping	PucR
							SigW	TGAAACTATTTTTTCTTAATGGTTGTTTT
CT-43_CH4558	ycbL	operon	-	4525195	17	GTTGTTCGCGCATTAAATCAGCTAAGCTTACTTTTTTGTTTTCTGACATGATAAGTCTCCTTTATATAAAGTTAATTATGAACAATCGTAGTGAATTTTATCATATCATTGTTAGGGGAGGAAGGGAAGTTGGTTTGAAAATTCATATATTTGTTTCAAGTCTGTAGTAGTTACGATACAATTGAATTGTTAACGTTTGT	SigG	GCTTACTTTTTTGTTTTCTGACATGATA	in tandem	ND
							SigK	AACAATCGTAGTGAATTTTATCATATCATT
CT-43_CH4561		gene	-	4527014	59	GAGAACTCATATACATTAAATGATAATGAAAATCATTATCATTGTCAATGGTAAATGTAAAATAAATAAGTTTTTTTATTGTTTTGGACAGTAAGATTTCCCTTTCAAAATGTAGTAAATATATGGTGGTTAAGCGAGAGAATGAGCGAGTTGTACTAGCAAAGCAATAATATGGTATAGTGAAACGAGGCTGTTTTTCA	ND			ComK, DegU, Fur, PerR, Zur
CT-43_CH4562	isdG	gene	+	4527243	7	TATTATTGCTTTGCTAGTACAACTCGCTCATTCTCTCGCTTAACCACCATATATTTACTACATTTTGAAAGGGAAATCTTACTGTCCAAAACAATAAAAAAACTTATTTATTTTACATTTACCATTGACAATGATAATGATTTTCATTATCATTTAATGTATATGAGTTCTCGAAAATAAAGGCTACATTTATAGGAGGA	SigA	TTGACAATGATAATGATTTTCATTATCAT	in tandem	Fur, PerR
							SigE	TCATTCTCTCGCTTAACCACCATATATT
CT-43_CH4578	asnC	gene	-	4546574	39	CCTGATGAGGCGGTATATGTGAAGAACACCTTGGAGTTGCTAACCGAAATTGAATCTTGTATTCAAGAGTAGACTTAGACGGGAATCCGGCCTGTTACAAACCGGGAAGTATGTATTACATACGAGTTAAAGTTGGTCTTTATGACAAATTGGGTGGTACCGCGAAGTTTAACCTTTCGTCCCTTTATGGATGAAAGGTT	ND			ComA, CtsR
CT-43_CH4581	rlmCD	gene	-	4551567	14	TTCACCGCTTTGAATTGCATCGACAATTGTTTCTTGTAATTGATCTTGTGAATTACCAGATACATTCGCTAATACGGCACCGCGTAAATTAAAACTCATTGCTTTCACCTCTTCTTCAGAATTGAAACTGACGTTAGTTTTTGTTCTTTTTTATGTAAATATGTATGAAAAATAGGCTATAATGATAAGACAAGAAGAGA	SigF	GTAAATATGTATGAAAAATAGGCTATAATG		DegU, ResD, SinR
CT-43_CH4582	sspI	gene	+	4551655	14	TTCTACAAAAAATAAACCTTTTTTATCGCGTTCTTTTTTCGTTTGCAGCTTTTTCCACTGCTTTACACGCGGATTTTGTACTGAATCAATGTTTTTCATAATATGTATTTCCCTCTCTTCTTGTCTTATCATTATAGCCTATTTTTCATACATATTTACATAAAAAAGAACAAAAACTAACGTCAGTTTCAATTCTGAAG	SigE	GCCTATTTTTCATACATATTTACATAAAAA		BkdR, ComK, SinR
CT-43_CH4590		operon (intra)	-	4559115	19	CAGATCAACCATCTATTACAAACTATATTGAATTATTTACGAGCTATCTTCGACTTGGACAAGCACTTGAATTTGAGCAAGAAGAGATTGAAAAAGCATATTTAGATAAAAATGAGGTAAATCATCAGCGTCAAACACAAGGATACTAATTTAATTTTTGAATATTTCAATTTAATTATTGTATAATGAATTGACTGAAG	SigA	TTGAATATTTCAATTTAATTATTGTATAAT		CodY, DegU, Fur, GltR, SpoIIID
CT-43_CH4594	infC	operon	-	4561468	260	AAAATCAGAAACAATCGCATTAGATGCTTTTGTTGATATGATTAAAGTAGAAGGAAAACGATAAGAAAAAGCCGCGGTATACCGCGGCTTTTCTTTGTAATATAAAAGAGAAAAACTAGAAAAAATAACCATGTAACACTTATCATAAAAAAGTATTGCAAGTATGTTAGTTGTTTGTTACAATATTTCTTGTTGTTAGT	ND			Fur, Hpr
CT-43_CH4596		gene	-	4564855	124	CTTGAATAATTTCTTGGTAGTCTTCAGCTAGTTTTGAGCGAGTGAGCCCCCAATGAAATTCGACTTTTACGAATTTATATTCAAACATTCAGATACCTCCCTTTAGTAATAAGTAAAGTATACAATAAAAAAATTCATAGTAGCTTGTATCATTTTTTTCTCCCTCCCTTAATATATATAAAATTAGCAAGCCATATTGA	ND			ComK
CT-43_CH4600	speD1	gene	-	4569005	138	TTTTATTTTTTCTGAAAAGGAAAAAAATTATATAAGTATATTTTAAAAAGTGGACATACCACGAAACGTTGTGATTACTGCATTTGTGAATCGTTTATTTTTTTTAGGGAAAAGTAAAGAGGAAAATATGACAGAAAATCGAAAAAACTGTTGTTGCAAAATGAAATTAAACAAAGTATACTAACACTCGTAAACTTAAG	SigH	AGGAAAATATGACAGAAAATCGAAA		ComK, TnrA, Zur
CT-43_CH4602	gap1	gene	-	4570313	38	ATTCAATCTCAAATGCCGTTAGAAGAAAAAGTGAAAAATGCAGATGAAGTGATAAATAATGATGGCACAATTATGGGAACGAAAACACAATTGCAGGTAATTTTAAAGAAGTGGAACATTATTGACTAAAAAATTGTGAAATTAATGAAAATGCTTAGTGACATATCTCCTTTTTGTGTTATACTATTATTGGGATTGGA	ND			BkdR, CodY, DegU, TnrA
CT-43_CH4608	phoP	operon	-	4578024	43	AATCAAGATTTTATAGTTCATACGGAAGTGAGCTTTAAAGAAGAGAGAGTAATCTATAAAGTTTGGCAAAATCCTGTGTAGTTGCAGGTGAATCGTAATTACTTCTATTTTCTCAATTCTACACAAACGATCTCCATGAATAGACAATTATATTGAGAGGGACCTTGTTTTCTAGTATGATGAGAATAACGGGGAAAATA	SigF	TTCTAGTATGATGAGAATAACGGGGAAAATA		CodY, DegU, Fur, GltR, SpoIIID, Zur
CT-43_CH4616	ytvI	gene	+	4584162	19	TCTAATTAGAAACAGGTAAAATAAAAAGAAGAGAAAATGAAGTTTTTACCATATAGTAGAAGCATCAACACCAAGCTTTCACAGTCACTCACATACTGAAAAAGCAGGAAAAATCCATCATTCCACTATAACATAAAGTGAAACTTTAATCAGTGGGGCACACTCGTTATAAGTTGAACGAATTAGGATAATCCAAATTG	ND			CodY, ComK
CT-43_CH4619	pfkA	operon	-	4589290	21	ATTTCGAAAGATGAATTAATCGAAAAACGTTATGAAAAATATATGAAAATTGGGCAAGTTTCGTTTTCAAACGCTTCCATTGGGATAAAATAAGAAAAGCGTGCGTTCCTCTTCGCGAATGCACGTTTTTATTATGAAAAGACACATCTTCTCCATTGTGTTTTTATATTTTTTCGTGTTATTTTATTATAAGGCAAATA	SigB	GTTTTCAAACGCTTCCATTGGGATA		ND
CT-43_CH4621	accD	operon	-	4591332	103	TTCAAGAGATTCTATCGATATGTATAGAAAGCTTTATGCTACTTTGGAAGAAAAACAAGAAAATGATGCACTAAAAATTTACGATGAATTAGTAGAGAATATACAGTTTCACTCGTAATGTATAAAATTTGTCGAAATGACCATGACACGTTATGACAAACATTCTACCGCGTAGCGGTTAAAGTTAAACGTAAAGAGTG	ND			DegU, Spo0A
CT-43_CH4625		operon	+	4596855	5	CTTTCGCCCTGACTACAAGCTCATCAATTTTACAAGCACTTTTTAATAAACTAAAAACGGTTTGACATTGTAAATGCACAAACTTCACTGTTGTACCCTCTCTTTACCTATTTGACTACTTTTATTATAGGTGATGAGGAAAGCGGAAATCAAAACATACTTCTTATACTTTGTCCATATATATGAAGAAGAAAGGGGAA	ND			AraR, ComA
CT-43_CH4628		gene	+	4598792	50	GTGAACCTAATGCATCTGGATCCGGACGCACGTGGCGATGAATAATAATTGTATCAAACTCTTTAATTGCTCCTAAAATTTGCTCATGCATATGTATAATCTCCTTTTTAATCAACTTCTTCACTTTATCTCTCATTATAACGGAAAGTATTTCATACATGCGAACAATTGCTTTATAATAAAAGTTAGAAAGTTTAGAC	ND			ComK, LevR, PurR, Xre
CT-43_CH4629		operon (intra)	-	4599443	25	GTTAATTGATAAATAAAAAGATGGAACAAATCGTTTTGATTTGTTCCATCTTTTTTGTTGTTTTAAATTTGAAAGGCATGATTTTAGATGAGAGTTTTAGTGAAATATGTATGGGGTGGAGTGGAAAAGTAACGCAAGAAAAGACAGAATAGTAATTCAATTTGGTTATATATTGTGTTATGATAATATTGTAAGAAAAT	ND			CodY, Zur
CT-43_CH4633		gene	-	4602086	16	TTAAGAACGCAGCTTCTACGTTTTTTTCTTTTAGCCATTGCATTAAATTTTCTAATCTAGCATTCATCGATTGGCACCCCCGAGATATTTAATTACAAATATAACTTTAACTCGGAAGAAAGCGTTATGACAAGTAAATAGATGTTAGAAAAGACAGGGAATTGAAAAATCATGTAGAATAAAAAGTGAGAATGTGAATA	SigH	AGGGAATTGAAAAATCATGTAGAAT		CodY, DegU
CT-43_CH4634	pepQ2	gene	+	4602203	17	TCAATTAAAATAACTTTTCCATTCGCCTCAATTTTCACAACTGAATGCCCATGATAAGATACTTTCATTATTACATTCCTCCCCTATTCACATTCTCACTTTTTATTCTACATGATTTTTCAATTCCCTGTCTTTTCTAACATCTATTTACTTGTCATAACGCTTTCTTCCGAGTTAAAGTTATATTTGTAATTAAATAT	SigL	TGATAAGATACTTTCAT		ComK
CT-43_CH4651	argG	operon	-	4615304	28	TCTTCTTGTAAATGCGGAATTTCAATTCCTAGATGTTCATCGTATAAGAAATACTTTTCCATAAGTTCACCCCCGTTTTCCTGCTTATATTGTACAGAAAAACAGAAAGAAGTTCGACGAAATTGTTTGAAAAAATTTGAAAATGACTCTTGATACATTTTGTGAAAGGTGGTAAAGTGTGAATTATTATAAAAGAAAAT	ND			CodY, Fur, PerR, ResD
CT-43_CH4652		gene	+	4615440	3	CTCCGGAATATGCTAATACAACTTTTTTCTTCTCCATTTTGCATCCCCCTAAAGAATAAATATTCATTTTCTTTTATAATAATTCACACTTTACCACCTTTCACAAAATGTATCAAGAGTCATTTTCAAATTTTTTCAAACAATTTCGTCGAACTTCTTTCTGTTTTTCTGTACAATATAAGCAGGAAAACGGGGGTGAA	SigG	GAATAAATATTCATTTTCTTTTATAATA		BkdR, ComK, Fur, GlnR, LevR, TnrA, Xre
CT-43_CH4657		gene	+	4618488	14	GTCGCTTCTTGCTCAACTAATTGCGCTTCCCATTCTTTTATATTGTCTAAAATGGCTTGTTCTCGCTTCGATCGCATCGTAACAACCACCTCGTTCGATTTTTTTCTATTGTAACATATTTCTGCTTATTCTTTACAAATATGCTTGTATATCTCTTTTCACATACCCTTTATGAGTGACATAAAATAATAGCAAAAAGG	SigE	TCACATACCCTTTATGAGTGACATAAAAT	overlapping	GlnR, RocR
							SigK	CACATACCCTTTATGAGTGACATAAAATA
CT-43_CH4661		gene	-	4622868	23	AAATAATTGAATTAGCGCCACAAGCTGTTGATAAAGTGAAAGAAATGATGGATAAACGAAAAGAAGATGATCCTGAATTTCAAATTTAACGAATAAAGAAGCTAATCAATAGGTTAGCTTCTTTTATTTTTTTGTAAATAAAGCGATTTTATTTGCATTATCGATAGGGACAAACTATCATTTACATTGTACATATTTTG	SigF	TTTTATTTGCATTATCGATAGGGACAAACTA		ComK, Fur, SpoIIID
CT-43_CH4664	ppnK	gene	+	4624162	70	AGTATAAGCAAAATAAAAAGGAGAAGAATTATTATTCCAATTACGAGCCACTTCATACGTATCATCCTTTCACTCCGTACCCATTATCGACAACTTTATTCATCATTAAACAGAGTTCTATAAGATTGAATATAAAAATTTTTCTAAAAATAAAAAGGTATTTTGACAATTTGTATCGAAATATATTATTTGAACATATC	SigA	TTGACAATTTGTATCGAAATATATTAT	overlapping	AhrC, ComK, DegU, Fur
							SigH	AGGTATTTTGACAATTTGTATCGAAA
CT-43_CH4666	phnB	gene	-	4627347	47	ACTCCAACAACACGTCAAAGAACTCACTGCACCATATAAATACCCTCGCAAAATTGAATTTGTAGATGAGCTACCAAAAACGATTTCTGGAAAAATTCGCCGTATTGAACTTAGAAAACAAGAGATGGAGATTCCGTCAAAATAATTTTGAAAACAGTGAAGTAAATAGTTGAATGAAATGCAAAACAATGATAATATAA	ND			AbrB, RocR
CT-43_CH4667		gene	-	4629007	18	AGTTTCACTAGCTGAGCAACAATTAGGCGGTTTCCAAAAATAATCCCATATACGATGGCTTAGAAAGAGCGGGTTTTCCCGCTCTTTCTTTTTGTTGTTCATATTAGTATAAATTCATTTCGACAAAAGCATAAAAAAATTGTCAAAAGAAGAGGGTTCAAAATTTACTGAAAATTCTTTATTATATAAGGGAGGCATAA	ND			AbrB, CodY
CT-43_CH4668	sspB	operon (intra)	-	4629369	7	AAATCGATTTGAAGCGAAATACGATTTCACACCGTTAATCGAACAAGCTGTAGCGAACAAAGAAACAATGGTATTACAAACAGTTGAAGTAGTGGCGGAAGAAGAAAAATTCGAAGAACTTTTCTAAAACCATAAATTACCATATCTAAAATGTGTATGAAGTCATGTTATTTATCACACTCTATACTCACAAGGAGGTG	SigG	GTATGAAGTCATGTTATTTATCACACTCTA		DegU
CT-43_CH4674	icaR	gene	-	4636533	18	GCATCCAGTTGTTTAATTACTGTCTCATATTGCTGCACGCGAGATCCTGCATAACTTTCTTTAGTAAACATGGAAACAGCTCCTTTTTTATCGAGATGTGTAAAATATTAGCAAAATACGATGTATTTCACATGACTTTGTCGATAGAAAATTAAAGGAATTTGTCTTAAAAGTCAAGAAATTTAAACTATAGCTGTTCA	SigH	AGGAATTTGTCTTAAAAGTCAAGAAA		ND
CT-43_CH4675		gene	+	4636603	60	GCTACATTCACATCCGCTCGCTTTGCAATGTCTCGCACCGACGTTCCATCATAACCTTTCGTATTAAACAACGATATTGCCGCATCAATTACTTTTTGTTTCGTCTGCTTCATGCGCTCACTTCCTCTCAATGAACAGCTATAGTTTAAATTTCTTGACTTTTAAGACAAATTCCTTTAATTTTCTATCGACAAAGTCAT	ND			ND
CT-43_CH4677	rpsD	gene	+	4638606	175	TACCGCATATTCACCAGTAAAAAACTGATGAACGTTTTTACCATATTTTACGTAAGCGTTTTATTTGTGTTTCTATCTCTTCTTTTATATTGTTTTAAATTCCTTCTTATATTAATTTCCAAAATTTATATGCATAAAACAAAAACGTACTCGCTTGACGAAACTCTGGGTAAAAGATATAATAGCGTTTGTGTAAAATA	SigA	TTGACGAAACTCTGGGTAAAAGATATAAT		AhrC, CcpA, CodY, DegU, Spo0A
CT-43_CH4685	acsA	operon	-	4646364	14	TTTAAGTTTCTAGCATTGTATATTTTTTTATGAATCAATGTATTGCTCACCACCTTGAGGGTTTGTGAATCTATTAATATCGTACTTTATAATATATGCGATGTGAATCGAATTTTGTCATTAAAAATTTGTCTAAAAATCAACAAATATACTGAAAATTTTAAATAATATCATTATAATAGATAATAGAATACATAGGA	SigA	TTGTCTAAAAATCAACAAATATACT		CodY, DegU, GltC, Hpr
CT-43_CH4686	acuA	operon	+	4646494	33	ATCATAATTCGGCAAATTATTTTCTCCTTTAATGACAGGAAGCGTTTCTACTTTCATACTTTACATCCCCCTCCTATGTATTCTATTATCTATTATAATGATATTATTTAAAATTTTCAGTATATTTGTTGATTTTTAGACAAATTTTTAATGACAAAATTCGATTCACATCGCATATATTATAAAGTACGATATTAATA	SigE	ACAAAATTCGATTCACATCGCATATATT	overlapping	Hpr, PerR
							SigF	GCATATATTATAAAGTACGATATTAATA
CT-43_CH4696		gene	-	4655334	21	TTTGTCTAAGTCAATTGTAATTTAATCGAATCGCTCTACTTGTTTAAAATATCCTACAATATCATCTTCCAATTGAAATTCTCCCTAGTTTATAGCTTATTTAGAAGATTTCTCTATAAATTTTATGATTCCTTGTTATATGTCACATAAGTGCAAATTTACCTATTATAGGGCAATGTCATGTATAATAGAAAGAAAAG	ND			PerR
CT-43_CH4704		gene	+	4661164	8	TACATATAAAAGAACTTGCATTTCATCACTTCCTTTATCTTTTTCATACTTTCCCCTATTATACAATCATTTTCCGTTTCATTCTAATCCCTATCTCATCATTAGAATTTTCATACTTATTCGTTAACTGTAACATAAATCATTCAACAAATTCCACTAAGTAGGTTACAATAGGAGAGGATACATAATTAGTAGGGAGG	SigE	TCATCACTTCCTTTATCTTTTTCATACTTT		AbrB, FNR, PerR
CT-43_CH4712	ftsK	operon	-	4672238	15	AATTCTTTATTGCAAAGTGTAACGGATAGTGTAGATGCATATCGGAAGAGTAAAGCTTAAGCGCAGTCTTACATGAAAGGCTGCGTTTTTCCATATGAAAACACTCGTAAATTAGAATATTGTGGATAAATATGACATGCTTAATTTTACCTGCACTTTTTGCCGAATGCTGATACAATAAAGGATGTTACTATTTAGTA	ND			GlnR, TnrA
CT-43_CH4719		gene	-	4677705	20	TACTTTGTTTGCAACGAGATAACCAGCTGCGAACCCAACGCCAAGACCTGCTACTAAACCTTTCCAGCTCATATATTCACCTCAATTCTATAAAATAAAAATAGTGTACCAATAATAATTATAAAGCAAATACAGCTAAAAAAGAAGAAACTAGAAACATTTCGAAAATTTCGTTACAATAAAAGAGGTATTCTACTAAG	ND			AbrB, GlnR, ResD
CT-43_CH4720		gene	+	4677805	29	ACGGCGTACATCATGTTCAAAACCTGATGCACCTTGTAATTCTGTTAACGTACGAAATAATTGCAATGTCTCTTTATTCACGAAGTCCCCTTCTTTCAAACCTTAGTAGAATACCTCTTTTATTGTAACGAAATTTTCGAAATGTTTCTAGTTTCTTCTTTTTTAGCTGTATTTGCTTTATAATTATTATTGGTACACTA	ND			PerR, ResD, TnrA
CT-43_CH4721		gene	-	4679161	3	CTTACTTAAGCTTAGATCTTCATAACAGCGACTTTGAAGGTAACATCATGACTGAATACGAAGAGAAATTCTCTAGTAAAGGTCATCGTATTTACCGAGTTGAAGCAAAATATCGTACAGAGCCTATGCAGTAATGCATAGGTTTTTTTATATCTAAAATAATCAGAATTTTATGTTAAGATTAATTGAAAGGGGGATGT	ND			GltR
CT-43_CH4727		gene	+	4685981	172	TTAATCGCTGACATCACGCATCCATCCTTCACTATATTATCTCTTTCATCATAGCAAACCGAAATCCCTTATGCCATACACGAAAACTAAATACCGAACAATTGTAATATTTCAGACATTTCTTATTAGTTTTTCTTTTATTTTTTCAAAAAAATTTGCAGGAATTTGGCGTTTTACGTAGAATTTTATGTGTTAGTTGA	SigA	AATTTGCAGGAATTTGGCGTTTTACGTAGAATTTTATGTG	overlapping	GlnR, PurR, Zur
							SigH	GCAGGAATTTGGCGTTTTACGTAGAATTTTATGTGTTAGT
CT-43_CH4736		operon	-	4694054	41	TTTTAATGATAGCATACGTATGTAAAAATGTCAAATTTTATATAATAACATAATATTTATATTCGAGTCAATAAGATGAAGTGCTTTTTTATGTTTTTTTGGGGGACCTTATTTATAGTGATTTTTTTAGAAAAATAGTACAGGTGAAGAAAGAAGGCATATCCACTTATTTTTAAGCATAAAATGTAAAAGCGCTAATA	SigE	GCATATCCACTTATTTTTAAGCATAAAAT	overlapping	AhrC, AraR
							SigF	GCATATCCACTTATTTTTAAGCATAAAATG
							SigG	GTATGTAAAAATGTCAAATTTTATATAATA
CT-43_CH4737		gene	+	4694263	5	CTTTTACATTTTATGCTTAAAAATAAGTGGATATGCCTTCTTTCTTCACCTGTACTATTTTTCTAAAAAAATCACTATAAATAAGGTCCCCCAAAAAAACATAAAAAAGCACTTCATCTTATTGACTCGAATATAAATATTATGTTATTATATAAAATTTGACATTTTTACATACGTATGCTATCATTAAAAGTGGTTAC	SigA	TTGACTCGAATATAAATATTATGTTATTAT		DegU
CT-43_CH4748		gene	-	4705085	30	ACTCCTGCTGGTACTGTAACAGGAACAAATATGGGGCAAAGTGTAAATACATCGGGTATAGCACAAGCTGTCCCTAATACAGATAATATGGATTCAATTGCAGGACTCCCTTAAGGAATTAAGGGAGTTTTTATTATTTAAAATAAAAATAGTCTTGGAAATTATTTTTGTAAATAGATTAAGAAGAGGTTTATTTATTA	ND			ResD
CT-43_CH4750		gene	-	4705751	10	GAGAATGAATATATCTTTATTTGTCGTTCAGGAATGCGCAGTGAAAATGTATGTCATTATTTAAATGAGCAAGGATTTAAAACAGTGAACATGGTTGGCGGTATGCTTCAATATGAAGGTGAAACGAAATAGTTAATAGCTAAAAACTTGAAACGAGTCTGTTTCAAGTTTTTTTCTTTTGCATACAGTATAAAAAAGGA	ND			ComA, Xre
CT-43_CH4771		operon	-	4727288	14	AAACTTTAAAGATTTTTTCACCAAATTCATTTCGTAAATGATAATTCCATGTATGATAACGTTTATTGTCGTTTGTATATGGAAAAGGGTTTTGAACCTTCATTACTTTCCCTCCTAAGCCGAGTCAAAATAACACAAAATCCATTATAACATACTCATAAGGTTCATAAGGAAGGGACACACTAAAGGGGAATTGAAGC	SigB	GTTTATTGTCGTTTGTATATGGAAA	overlapping	CtsR, PerR
							SigF	TCATAAGGTTCATAAGGAAGGGACACACTA
							SigG	TCATAAGGTTCATAAGGAAGGGACACACTA
							SigH	AGGAAGGGACACACTAAAGGGGAAT
CT-43_CH4777		gene	+	4731494	24	GATTCCGCTCAATGTCTTGCTGAGGCGGTTGTTGAAATGTATTTATCAAATAAGAAGAAACATTTATAAACATTGAACACCTTCCTTTTGAAATGTGTTTTATGTTTGTTGAAACCCCTAAAAACTTTTAACTTTCTTCACAATTCTTTCAAAGTAATCACACTTAATCTCGCTATATTAAATAAGTAGTTATTCATATA	ND			ND
CT-43_CH4778		gene	-	4733074	5	CTTGGTATTTATTTATCAGATCAAAAAGTATCAGCACAAAAGAATATGCACAAAATGGCACGGCGCATTGTAAAGTACGGAGGCCTCACTTCACGATTCTTCTATTGGAACGGGAAGATGTACCGAAAAAAAACAGCGCAGTGATGAAGAAAACCACTCATGTAGAGTGGTTTTTTGTTATAATATGGTAAAGTTGGTGG	ND			BkdR, PucR
CT-43_CH4782		operon	+	4735762	9	ATATGGAGCGTATTCGTACGCAGTATGTTGAAAAAGGTCAATATTATAAATCACTACAAAAATGATTTTACTGCTGCCATAATACTGGCAGCTTTTTTTATATAAAAACTAACTTTTTCTTTACAAAACATTATTACTCCCTCAACAAAATCTTATTAAAATAAAAGCTAATATCTCCATATATATGTAAACGAGGGAGG	SigL	TGCCATAATACTGGCAG		ComK, DegU
CT-43_CH4788	pckA	gene	+	4741136	43	AGCTCGGGATAAGAGAGTATCCGTCCCAACCTATACTAAAGAAATGATATTCATTTGTCAATTAATATTCACATTTTCCTGAAAGTTTTTCTCAATACGCCTGAAATGAAATATTAATAGGGAAATAATGCATTCACACAAACAAAAAGAAATAAATAGTATACATTATTTATATAATTGTGTTATACTCTTGTTGGGGA	ND			Zur
CT-43_CH4792		gene	-	4744951	8	GTGAGTCCAAAATGTATTTTGGATTCACATTTTTTTATTTTATAAGGCGCTATTATTGTCGATTTTTGTTGATAAGTCGATATATTGAAAAAATCGCCGATATAATTTCATTTACCAAAACGTCCCAATAGTAAAAAGGTTTTTTCACATAATGAAATGTACATGTGATTGAATTTTCTGTATAATCTTATTTGCGGAGG	SigD	TCGATATATTGAAAAAATCGCCGATAT		ComK, DegU, Hpr
CT-43_CH4802	cotA	operon	+	4756081	8	TTATATGATAGAAAACTTTCTTTCACTTCAACACCCCTTCAAAATAATATCTCGAAGAATACCATTTATTATAATAAATGATTTTCATAGACAAACAAAGATAAATCGAACATTTGAGGAAAATCATCCCAACGACGCAACATCTTCATGCTATATACAAGCATAAAAAACATAAACAATAATACGTATATTATGGGAGG	ND			AraR, ComK, DegU, PurR
CT-43_CH4807		operon	-	4763541	10	TTCTTTCGTACCTTCTTTTTTACTACTACAAGCAGCAAAAGTAAAAACAGCTAGTAACATGATGCAAAAAATCGCGATTAATTTTTTCACTATATAACACCTCCTAGAAGTCACTCTACAAGCATGATATGTAGGTAATCGCCCATATGTGAGTGTAGATAGCAGGAATTTTTTTGGTGGTAAAGAAGTACAAATATAAG	SigH	AGGAATTTTTTTGGTGGTAAAGAAG		BkdR, DegU
CT-43_CH4811		gene	-	4766568	71	TATATGATGTTTCGAAAACGATAGAACAACAAAGTGGAGACTAATGTAAGTTATGTGTTCGATATAGTTTCGTTAAAGTAAAGCGTGAAGAATTTTTAATTCTTTGCGTTTTTTCATGTTGATAAAATTGAAAATTCTGTATTTTTCTTTAAAAGAAGAAGGAACTGGAGGTATAAAATAGAATTAGTATAAAAACGTCA	SigH	AGGAACTGGAGGTATAAAATAGAAT		PerR
CT-43_CH4822	luxS	gene	-	4774070	86	CGCTTACAAGTAAGCCAAAAGCCTTTGAGGGCACCATGTTTTTGAAACGCCTCTAATCCGTAATGAGAACAAGTCGGATAAAAGCGGCAAGTTGGTGGTGTCATCGGAGAAATGAACTTTTGATAAAAGCGTATAATCCCAATAAAAATCTGTTTCATAATGGTCTCCTTTTCAGCATAGTCTTAAAGTATTATAGCACG	SigE	TCATAATGGTCTCCTTTTCAGCATAGTCT		CodY, ComK, DegU, Fur, PurR
CT-43_CH4823		gene	-	4774930	21	AAATATTCACTCCTTTTTTACATTATCTACAATCAGTTTATAGTGAAAATACGTTTAAAGTATGTGAGACTTGTAACAAAGCTGTGTGTATATTTTGAAAGAATTATGTCGATTATCTGAAAATATCTTATTTTTACTATAAAGCGATATCCTTTTTGAGTTTTTCATATTTTGGTACACTATATAAGTAATGTAAATGA	SigW	TGAGACTTGTAACAAAGCTGTGTGTATA		DegU, LexA, PerR, Zur
CT-43_CH4826	gerPF	gene	-	4777895	12	TATATATTCCAGTGGTGTTAACCTACATATGAAAGGCTTTCTTTTTCAAAATATTACCCCTAATAAAATTTTGAAGAAGTCAACTGTCTCCAAACTTGTCTTTATGCTTAAAGAAAAAGCACTCAAATTGAGTGCTTTTTCTTATTGAAACATGCTATTTTTCTAGGCGATTTTCATAAAATAAAAGTAAAGAAATGAAA	SigG	ACATATGAAAGGCTTTCTTTTTCAAAATA	in tandem	DegU, MntR
							SigX	TGAAACATGCTATTTTTCTAGGCGATTT
CT-43_CH4832	pspA	gene	-	4783568	85	TATCGAGTTAGCTTACAGTAACATTACACTTATGTAATTTAGTGAAAGTGCGCAAAAGTAAGTTAATTTCAAAGAGGGATAATGAGAATATATTAGAAATACAATATTGTATATAGAATGTCATATTATAATGGATGTATTTTGGAAATAACATGTAAGGACATATTAGTTTTGTTATAATAAACACATAGCCTGTAAAA	SigH	AGGGATAATGAGAATATATTAGAAA		MntR, PerR, PucR, ResD
CT-43_CH4842		gene	-	4792511	66	TAGGAGCAATTTCGCACGGTATGATGTCGCAGCTAAAAGAAGCTGGACTTGATGATATGAGAGATCATATAGATAAAAAGTAAGAAACCTTCATTATATAGAGTGAAGGTTTTTTTGTTTCTTACAAAAATGTAAGGTAGTTGTAAGGCAAATCGATAGTTGCATAATAGCATTTTGGATAAACTATGGGTGTAAGGTAA	ND			ComK
CT-43_CH4844	hpt_1	gene	+	4792995	11	AGTAATGCTTTTATAAATGTTACACTTGTGTACTGTTTCTTCTTCATCATATTCACCCTTTATGGAAGCGTTTTCTTAATACACTTAGTATATCATATCATCAGATGATTTTGGCGTTATCTTTGTAAAAAATTACTATCTCCTTTGACTTTTTCTATTCTATCCTTTACAGTCGAAATGTTCGCAAGTTTTACACTGTA	SigA	TTGACTTTTTCTATTCTATCCTTTACAGT	overlapping	ND
							SigE	TCTTAATACACTTAGTATATCATATCAT
							SigW	GGAAGCGTTTTCTTAATACACTTAGTATA
CT-43_CH4853		operon	-	4802980	132	GCATTCATATTTTTAAGTGAATCCATATTATGACCTCCTCTGTACATAGAATAGCAGGAACGAAATAGCTCCATCCGACATTTCGTGCACAACTTTGTAGGTGCATTTTTTACCTTACAAAATTGTAATGTTCCTGTAAGGAGAATGAATGGATGGTATGATATCCCAATGTTATAGTAACAAAGTACTTTAATTCATTA	SigE	CCATATTATGACCTCCTCTGTACATAGAAT	overlapping	AhrC, PurR
							SigG	GCATTCATATTTTTAAGTGAATCCATATTA
CT-43_CH4878	menB	operon (intra)	-	4829341	85	GCCTTCATGGTGGGATGAGCTACACAATTTGAAAATGCCTGTTCTTTTAATGAACGGAGAATATGATGAAAAGTTCTTTCGCATATTAAAAAACATCGAAAAATACGTTTCTGATGCGAAAATTGTCAAAATTGATGGTGCTGGCCATGCAATTCATGTGGAACAACCGGAAAAGTTTGATACAATAGTAAAGGGATTTC	SigB	GTTTGATACAATAGTAAAGGGATT	overlapping	CodY, ComK, SinR, Zur
							SigE	GCATATTAAAAAACATCGAAAAATACGTT
							SigG	GAATATGATGAAAAGTTCTTTCGCATATTA
CT-43_CH4884	cspD	gene	-	4835642	129	CTTGCATTTTTTCACCTCATAAATATGTAGTAATTATATTGTACAGAAGTTAAAAGAATTAGAGTACTGTATTTTTGTTAATTTTTGAATAAAAATAGAATGAAAATTTAAGGTTATACTAGGATTATAAAAAATGATGGAATGAAAGTGTTCTCATTTGACGTTTTCGATATAGCATGATATAGTGAAAGCACTATTGA	ND			AhrC, CcpA, CodY, DegU, ResD, Zur
CT-43_CH4885		gene	+	4835828	8	ACCACATTATGTAGCTCAATAGTGCTTTCACTATATCATGCTATATCGAAAACGTCAAATGAGAACACTTTCATTCCATCATTTTTTATAATCCTAGTATAACCTTAAATTTTCATTCTATTTTTATTCAAAAATTAACAAAAATACAGTACTCTAATTCTTTTAACTTCTGTACAATATAATTACTACATATTTATGAG	ND			AhrC, CtsR, DegU, Hpr
CT-43_CH4888		gene	+	4838133	9	AGTGTCCGTATTGATGTGCCTGTCCTCTTTGCAAACTCACCAATTGAACAGCCTTCCCTTTTGCTCATCTTACACTCCTCCTAACAATATGTTTACAAAAATCATACTCCCTCACGTAACTGTAGGTTCAAGTCTTTTTTCCAAAAGCATGAATCAAGTTCCTCACCGCATATATTAAACTATACCTTTTCTTAAGGAGG	SigE	GCATGAATCAAGTTCCTCACCGCATATATT		SpoIIID
CT-43_CH4893	glgB	operon	-	4847242	24	AAAATAAAGGTTGAGAAAAAAATAATAGGAGGAAATATAGAAGTAGAATGAAGCGTTTACAATGAATATTCGTCAAAATTCGATATTTTACACGGAAATGTGAAGAAAAACTAACATTTTTAAGAAAAAAACGAATGTTTTTTATAAATTAACAAGGATATTGCAGTTTTTCGCAGAAATAGTTAAAGTATAAAAAATTC	SigH	AGGATATTGCAGTTTTTCGCAGAAA	overlapping	AbrB, AhrC, BkdR, PurR, TnrA
							SigW	TGAAGCGTTTACAATGAATATTCGTCAA
							SigX	TGAAGCGTTTACAATGAATATTCGTCAA
CT-43_CH4912	kapB	gene	+	4872522	5	TATATTCTGTTTTATCTTCCGGAAAATATAAAGGCATCATATAGAACACTCCTTATTATAGGATTTGTAAAACATCAGAATTTTCTGTTATATAACTTTAAATTATAGTGGAACCTATCCATATTCTCAAGGGGGCGTTCCGAAAGTGAATGATTTCTTTGACTCCTTCTCCTACTTTCCTTACTATAAACTTGAGGTGA	SigA	TTGACTCCTTCTCCTACTTTCCTTACTATAAACT		GlnR
CT-43_CH4913	kapD	gene	-	4873665	91	AAAAATCTCATCTCCTTTCATTCATTTTTCTTAGTGTGTCAAATATTAACTAGATGAAACACACATAACGTCATTATAAAGTAGAAAAACTGCGGATGTAAATGAAAGGAGGGATTTTGTCATATTTTCTGCATAGGTCATTTTTTCTTATTTTTTAAAATATTTGTGGGCATTTGACATATATATAAGATACATCCAAT	ND			CodY, DegU, GlnR
CT-43_CH4915		gene	-	4875745	10	GTGATTTTTCATATAACGAGCCATAGGTTCTGCTTTTTCAGGATTTTTATGAGCTGTGAAATGCTCTTGTAATGCTTTTACAAATGGATGCATAAGTGTTTCTCCTCTCTTATTCTCTTTCTTCTCTTATTATACAAAGAGTTTGGATAAATTTTAAAACATAACTTGCAATGTAATGAAATATGTTGAAAGTAGAGAGG	ND			BkdR, PerR
CT-43_CH4918	comAB	gene	-	4878835	124	TGTCAGTGGATTTTTTGTAGTATAAATTGAGCTTATTTTGAAATGTAGAGTCAGAAAAGTTGTGAAAAGAAGGCCTATTTATTTGATATTCTATATAAGGTTTCTTACCTTTTTGCGTTACAGTCTTAACATCGATTGTCAGGTTAGATGCTTTGGCTGTTATTGCACAATTTGGTACAATAGTCAGCAAGGAGAACATA	ND			GltC, GltR
CT-43_CH4920	bioY	operon (intra)	+	4879586	15	AAAAAGTTTCACTTCTTTTTAGAGCCAGACAATCTCGTCATTTATTTCCCTTTATATGAGATTGCTCCGTATTCAAGTGGAATTCCGCAATTTCGTATTCCATATACGTTGTTAAGAGACTATTTAAAGCCTTCTTATCAAAATATTTTGATTGACAACAAGTAAATATTTTAGCTACGATAATGTTAACCTAAAAACAA	SigA	TTGACAACAAGTAAATATTTTAGCTACGAT		HrcA
CT-43_CH4922		operon	-	4882990	31	TTCTCATAATCGATAGTTCTTTTTCAGCAATTTCAATCATTTGCTTTGTTTGTATTTTGAGCTCTTCTGACAAGCCCCATTCGTGCATAATCCTCATTCCCTTTAGTGGAGTATTTAACCATAGTGTATACAAATATTCCTAGTAAAATCCTGCTAGATTTTATAAAATATTGAGATACAGCATGTTTTTTTCATATAAT	SigA	TTGAGATACAGCATGTTTTTTTCATATAAT		SinR, Xre
CT-43_CH4927		gene	-	4887221	62	AGGCGCGCACGACTTAGGTCCAGCTGGAGCAACTGGTGCAATGGTACGTACACTTGCAACACTTGTGGAGCGTTTCGGAGAAGAATAATTTTTTGAAGAAAAGGCTGTCTCAAATTTTTGAGGCAGCCTTTTTTATTGGTATTTAATAGTTGATTTTCAATGTTATACTTATGTGATATAATCTTTCCTGTATTAGAAGT	SigA	TTGATTTTCAATGTTATACTTATGTGATATAAT		AraR, CodY, GlnR, ResD
CT-43_CH4928	pepA	gene	-	4888830	12	GTTAACGATGTTAAATCAAGACGAAACGATGCAAGTGTTTCGTGGTCAATATTTAAAGCAAAGATAGTCTAGTCGTAATTACGCTAGACTTTTTTTCTTGGCTTATTTCATAATAGAGGAGATTTTACACGTCATATAACTGTAGTTAGAATTGTCGCATTTTATCGAAAATAAAGTTATAATGGTGGTAGAGAAATTTA	SigA	TTGTCGCATTTTATCGAAAATAAAGTTATAAT	in tandem	CtsR, DegU
							SigX	CGAAACGATGCAAGTGTTTCGTGGTCAA
CT-43_CH4929		gene	-	4889601	11	TTTGGGACAAGTGTATCGCACTTAGGACAAGCAGACGTGTTTATTCTATCTACTGGATTAGTAGGGGCTGCTTTAGCAGGAGTCGTAATCAAGAAACTTCGGAAAAGCGGATATCAAATGTTTTAATCTCCAACTAAGTTGGAGATTATTTTTTGCATATTCCTTCATCGTATAGGGAATGATTAACGATGAAGGAGTGT	SigD	TCAAGAAACTTCGGAAAAGCGGATAT	in tandem	GltC, GltR, SpoIIID
							SigF	GCATATTCCTTCATCGTATAGGGAATGATT
CT-43_CH4931		operon	-	4890533	37	AAAGATGGGAGAAATGTTTTATTTGAACATTGCCGTATCATGAAATGGATGAATCCAATGTTTTATTTTCTTCATAATTACATTTCTGCATCTTGATATTTTTTTGTTAACAGTATATCGACAAAATGGGTTTTTTCACTTTTTGAAAAAAGGAAATTTCACAGCGAATTAAAAAGTATAGTATAATATATAGAAAAGAA	SigA	TTCACAGCGAATTAAAAAGTATAGTATAAT	overlapping	ComK, DegU, MntR
							SigH	AGGAAATTTCACAGCGAATTAAAAA
CT-43_CH4933		gene	+	4892410	76	AATTCAAGCTTCTGGAGAATTATCAATATTTTAAAATAACATAGCGTTTTCAAGGGTTTTTCAGCCTTTTTTTCATGTATTTTCCTTTCTGTATATTTTATACAATACAAAAAGCATCTATGCGAAAACTTACACACAATTCAGTCGTTTTCAGAAGTATTATGAACTCAAATATGCTATCATTTATTTGAAAGTGTCAT	ND			PerR, Xre
CT-43_CH4935	yobU	gene	+	4904212	24	GTAAAAACACTCTACTGTATAGGCTTATATAACAGTTAAAGGATACATAAAAATCTTAACATACTCCCTAACCTATTCATACATACAATAGAATTTTTACCATTTTTTAGTTATTTCAGTTTGTTGTTTATGATTAAAATTTTCAAAAAATAATAACCGGTACATGTAAAAATATGTTACATTATCAAAGAACGTATGTT	ND			AbrB, Fur, PerR, TnrA
CT-43_CH4944		operon	+	4911316	4	GATAACTATACTGAGAACGCATGCAACCCTCTCCTCTCTTAATATCTACGATGCCATTTGGAATTCCAAGTAGAAGTCTTCGTGGGCTTCTGAGTGGAAGTAATATAGGTATATGATGTAGAACTTTAAAACTTGTTTGTCCACAAATAAAAATATTAGAGGTTTTTAAAAATTGAAATAGAACATTGAAAAAGGAGGGA	ND			ND
CT-43_CH4950	xpaF1	gene	-	4914677	24	GTGATGGTGGAATTTTCTTGAATGGTGTTCAAAATGGAAATGTCATTCATATTGCGATGAGCTTTTTAATTTAGCTATTACAGATTAAGCGTGCATAAGCAGGCTTTTTTATTTTGTATAAAATAGGGCTTTTGTATAAAAATTTTTATGCATTCACTCAGAAAAGGTTTGTCTCATAGTATATAGAGATTGTTTTATTA	ND			AhrC, ComK
CT-43_CH4963		gene	+	4926916	8	TAACGCTTTTTCAAATGTCTTAGGAACAATTTTCTCTTTGAAATATCCCCTTGGTGAAGGCAACATTCTACTTTCCCTGTCCACAACATTTACGTAACCATCAAGTATGACTTGATTCCCTCGGACCTCAATTTTCATCATTTTCACATCCTTTCATTCCTAGAAATAGTTTTTCTGCTATCATTTGATGAGTAAGGAGG	ND			Fur, PucR
CT-43_CH4970		operon	-	4932238	27	TAACATAAAGAATTGATGAAAGGGCAACTGGTGCACGGTTGCTCTTTTTTATTTAGGAAACCAAAACCATGTAAGAATGATAAAAACAAAGAGAATAAGTAGTATTTTTAAGAATTTCATAACAGCCTCCTTTTAAACTATATAAGAAATGGAATCATTTACAGGAATCATTGTAGACAGTAATGAATAGTTATAAACGT	SigA	GAATTTCATAACAGCCTCCTTTTAAACTATATAAGAAATG	in tandem	Fur, MntR
							SigE	ACTATTGCAAAAAGAGTTTATAGTAATAACATAAAGAATT
							SigH	TTACAGGAATCATTGTAGACAGTAATGAATAGTTATAAAC
CT-43_CH4988		operon (intra)	-	4943571	52	TGTGTTATATTGGGTGCGTATATCCAATTATGGAAGAGAATTTGCAGTTTCGAAAGTTTATGAAATTAACAAAATAATATTATTGAACATAAATAGAGACCCATAGAAGCGTGTTTGAGAGGGACTCTCACACCTCCTCTCGAACCGTTCCCTAACTAGCACTTAGGAAACACTTGCCTCGTATGAGTCCATCTTAGTAT	ND			Hpr, MntR, TnrA
CT-43_CH4991		gene	-	4946388	23	AAACGTTATACAGAAGTTATGAAGAAGTTTAATGAAATGATAGCAAACCACCCGCATTTAGAATCTGTACTCGTTCCAATTGGTGATGGAATGACAATTTCTAAAGTGAAGAAATAATTATTATCTTACAAAAGTGTAATGTTCATGTCATGTTTTTGAATTTCTTCTTTAAGCTCTGGGCTTTAAGATAAGAATATAAG	SigL	TAGCAAACCACCCGCAT		ND
CT-43_CH4998		gene	+	4951448	65	ACATCCTAAACTATTTAGTTACTTCACTATTTCACTTCAAAGTAGATGATTTTATTTTATATAACATGCTACTTGCAATGAAATAGTAACTAAAAAGGTAAAACAGTTTACTTTACTTTTCTTCTTATTGTACAACAGAGTATTCATTCATGCATTGTTATTTGTTCACAAATTCGATATAATTTGATTGAGTAAAGTCA	SigA	TTGTTATTTGTTCACAAATTCGATATAAT		Hpr, Zur
CT-43_CH5002	phnA	gene	-	4955141	72	GCTCATATTTACAAAGTAAGTTAAGAGTTCGATTGCTCGTAAAAAGTAAAAATGCACAACGAAGATTTTTAAAATTAGTAGAAGAACAAATAGAAAAAAGGCATACGAATTGAAATTTTGTAAAATACAATAAAAAATGAGAATTTGAGGTAGGCTTGTCAATAACGTGAGACTATGGCACTATAAAGAAATGCTATACA	ND			DegU, PerR, ResD
CT-43_CH5007		operon	-	4958781	83	TTGGGCAGCTTCCGCATGCACCCATAAGGCGTAGTTTTACGATACCTTCTTCAATGTCTACTAATTCAACGTCTCCGCCATCGCGAAGTAAGAATGGACGTAATTTATCTAATACTTCTAATACTTGTTCTTGCATATGTGGGTTTTCCATTTTTATCGACTCCTTTCATCAGTTTTATTATAATCAAGATAGAGGGGAA	SigB	GTTTTATTATAATCAAGATAGAGGGGAA		AraR
CT-43_CH5008	nifU	gene	+	4958811	20	TCCCATACACTTGAACATTAACCATTTCTTCTCCCCCACTTCTTGTTCCAACAGTATATTCAGATGTCTTATTACATAAGCACATCATTTTACAATCTTATCCCATACCCCTATACTGAAAAAACACGATACAATATTTCGACAATAAAACAAGAAGAGAAAAAATAGATTTTCCCCTCTATCTTGATTATAATAAAACT	SigX	TGAAAAAACACGATACAATATTTCGACAA		ComK, PerR
CT-43_CH5009		gene	+	4959346	41	GGCGCGAAATGGCCGACTGTTCTAGCCGCTGGAGCTAGATATTAATCTAAAAGCGGAAGCGGCTCGTTCAGAATCGCCTTCTAAAAGGAGACCAAATTTGGTCTCCTTTTTTTATTCAAATCACATTTATCCGTTAACATCATAAAACAAAATTGGAAATCCCTCTCAAAAAATGCGATAATTAATACTATATAGTGAAT	ND			AhrC, AraR, DegU, Fur
CT-43_CH5020		operon	-	4969599	21	CCCATCCACTGTGCGGATGCTAAGGCTGCTGCTTCTGTTACACGGACAATTTCTAGTGCGAGTTCACGTTCCAAGATTCCATTCCTCCAATTTCAAAAATCATACAAATATAACTATAACAAATAACGGAGAAAAGGTGAATTCGAAAAATTGTCGATTTTTTCAGAAGAAAGCGTTACAATTAAAATGTAAATGCTTTA	ND			CcpA, Zur
CT-43_CH5021	fbp1	operon	+	4969713	13	TGTACTTGTTGCTCGTTCTAAACATACTAGCATTTGTTCTATTTTCTTTCTGTCTACAAAATACATGAATGTCACCTACCTGGAAATTAAAGCATTTACATTTTAATTGTAACGCTTTCTTCTGAAAAAATCGACAATTTTTCGAATTCACCTTTTCTCCGTTATTTGTTATAGTTATATTTGTATGATTTTTGAAATTG	ND			BkdR
CT-43_CH5030		operon	+	4975654	21	AATTTAGTTTTCGGTTGGATTCTGCATATGTTGTGGACAATTGCGCAAGAAAACAAATAATGAATACGATACATATCATTTTTTTCATCATTGCACCTCAATTTTTTATTATCCACATTACTTTTCCACATATTTAAATCCATATGCTGTTTCCAATAAAAAGGAATTATTTCCACATTTGTCGAAGTATATAGCGTCAA	SigH	AGGAATTATTTCCACATTTGTCGAAG	in tandem	GltC, GltR, Spo0A
							SigK	AACAAATAATGAATACGATACATATCATT
CT-43_CH5032	lipA	gene	-	4977745	45	ATGTTTTGGTGTAGAAGAAAACAAATAGAAAGCAAAAGAGAAATTTTTCGAAGCATGAAATAGACTCCTTTCACAACATCACTCTTTTTAGTGTGGGATATACGGAGTATTTCATTATAGGGAACGATTGGAAAAAATCTTAGAATCTTCATTTGAGCAAATCGCTTTCATACGTTAGAATAGATATGTTACATTGAAAG	SigE	TCATTTGAGCAAATCGCTTTCATACGTT	overlapping	IolR, Zur
							SigH	AGCAAATCGCTTTCATACGTTAGAAT
CT-43_CH5041	sufC	operon	-	4987351	149	GATGAGAAGAAAAAAGAAATTAAAGAGCTAGTAGAAGTGTTACATTCAAAAGAAATTCAAGATTTTATTAATAAAGAATATAAAGGTGCTGTACTTCCGGTAAGTGAATAAATATAAGGAAAGGACTGGGAAATTACCAGTCCTTTTTTCTTTATATAAATAAGAAGAAAGGTGTATCATAGAAAGATGTAAAGGAAATA	ND			DegU
CT-43_CH5050		operon	-	4993635	69	TCGGTAGAAAGAAACTCATGTAGTTCAAAGGCTAACAAAGGAAAATAAGAAATTAATCAAACGCTTGTTTAAGATATATGTTTGGTGCAGAATCTAAAAAAATTTATATATTTATTTTTTTCTTAACAAATGGCGGAAAAATAAGAAAAATTCGCAGGATTATTAAAAATTATCACGAAATAAGTAAAAGTTTAGCGAAT	SigH	AGGATTATTAAAAATTATCACGAAA		ND
CT-43_CH5055		gene	-	4996218	81	ATCCAATCATCTACTACAGTTGTAACGTCTACTGCGTGAACAGTCGATTTATTTAATACGTCGTAAAGGGGACTTACGAGTACGAGTAGAAGTATATAACTTAACGGAAGAAAAGATGAAAGTTTAAATTTCTTCATGTTGATCTCCTATGTTTAGTAATGTAAGTAAATTCAATTGATTATAATATAGAAACGTGAATT	ND			PerR, TnrA
CT-43_CH5058	ldh	gene	-	4999014	40	GAAAAAACGGGCGAAAATAGATTCGCTCGTTTTATTTTTTTGTATGTCAATAAATACATAATAAATATTTTTCCAGTTGTAACAAATATGACGAAAATGGAATATAACAATTCACAAAAAGGACAAACACTTTGTTCAATATTTCACAAAGTATCCATGGTTTCTATCGTGAGAACCTCTATAATTAAGAGTGTAAAGAA	ND			DegU, FNR, Spo0A, SpoIIID
CT-43_CH5067		operon	-	5008043	159	TTATATTGTTGGTTATTACCTTGGCGTCCTTTTTCAACACCTTGATTATGTGGACCTGCGTTTCCAGTTACACTAGCTGCACTAATTCCAGCCTTTGAAGGGTTTTTCTTAAGTTTTGCCATATATATTCCTCCAGTTTCGTCAGATTATAAAAAGGAAAAGTGCATTTAAACAAAGAAAATACACATGTATAGCATAGC	SigH	AGGAAAAGTGCATTTAAACAAAGAAA		ND
CT-43_CH5068		gene	+	5008071	51	TTAATTTGGAACATCCAATTCTCCCCCTATTCTTGAATGAATGCTCATTCAATTTTTCGACATAAGTCGCAATCAATGAGTGAGCCTCTACTAATAAATATATGATACTGTTTAAATTTTCGCAATATATTTATTGATAAAATTTTCTGAAATAAATATTTTTCTTTCATTTGGCTATGCTATACATGTGTATTTTCTTT	SigE	GTGAGCCTCTACTAATAAA		CcpA, ComK, IolR, ResD, Zur
CT-43_CH5070		gene	-	5010190	45	ATTAAGGGTTTTATAGGCATGTCGAATATTTTCGGTATGCCTATTTTTGCCCTAGTAAACCCGTTTTTTCTAAATGTCGAAAAATATTCCCTTCATATTTACATGCGAGAATATAGGTTTTTAAATGTTTTTATAGTATTTTATAAATTATCTAAATAATTATTTGTATCCAATAATTTTAAACAATGATATAATTTTGA	ND			DegU, GlnR, Hpr, Spo0A, TnrA
CT-43_CH5081		operon	-	5019755	119	GGCGGTGTCGGGAACGTAATCGGCGTCTCCTAGTTGACCCATAGTATGTTTCATCTCCATATTCATTTTTGATTACAAGAAGAGAATAAAGGTTTTTTCAAAAACTGGCAATAGTTTTATTATAATGCAAAAATTTTATAAATTTCTAATAAATCAAGCCTATTCATTGATGTGTGTGAATATACTAAAGAAAGCGAATA	SigE	GCCTATTCATTGATGTGTGTGAATATACT		AhrC, ComK, DegU
CT-43_CH5083		gene	-	5021505	66	TAAGAGAAACTTCCAAGTCTATATACTCTTTTTTTGTGAGTCTGCTTTCATTATAACACATTTAGAGACATAATAATAGAATTATCTGATTTTGTAATAAGTGTAAAAAATAAAAAGCGCAAGGAAATACCATTAACGGTGCAGTTTAGTGGAAGAAGGATTTTAATTTATTATGATGAAATATGTAATCAAGGTGAGAT	SigH	AGGATTTTAATTTATTATGATGAAA		GltC, GltR, ResD
CT-43_CH5089		gene	-	5025652	22	GGTTTTTCAGTGTTAAAAAATGGATAAAATTTGCATATTATTAATGCGTCTTTTTGTTATTTCGACTTAAAAAATGCTTTTAGCTACTTAATAAAGAACGGAAATCATTAGTGTGACCCTTACAAAAATGTAATAAAAATGTAAGCTATTGTGATAGTTATTTCGACAATTTTTTTATACAATAATAGTAAGAAGTTGTA	ND			AhrC, ComK, DegU, Fur, Xre
CT-43_CH5097		gene	+	5032888	8	CCATTGTTCAAATGAATATTCTTGCTTCTTCTCAGCTACCGAAGCTCTCTGGAAAGAATGTGTTCATCCTACTTTTCCTTTTCAACGCTTTTACGTATAACAAGTATTTTACGACTTAATCACAGAAAAATCAAACTTTTATCCAGAACGAAAAGGAAATCCCATCCTCCCGCCGAATACCTATACGTTCACAAAAGGAG	SigH	AGGAAATCCCATCCTCCCGCCGAAT		ComK, Hpr, IolR
CT-43_CH5101		gene	+	5039504	13	TCGTTATGAATGAAATGGCAGTAACTGCTGGAAAAATGAAACAAACAGTTGAAGAGTTAGATCAACTCGTATCTCATTTTTAAAACAGAATAGATTTTCAAAAAAATATCCCTCTTTTAAAGAGGGATATTTTTTTGAGCTCATTTCCTGCACATTATGCTCATTTCCGTTATAATGAGAATCGATATCATTAAATTGTA	ND			AbrB, Fur, GltC, GltR, Hpr, PerR, Zur
CT-43_CH5102		gene	-	5041559	5	AGAAGAAGATATTCACATTCAAGCGAAAGAGCAATCACACTATTTAGCAATTGAATTGAAAAAACAATAAAAGGTTTATAAAAAAGAGGACATCCGATAGATGTCCTCTTTTTTTGATTGGAATTATCTGAAAAATGTTTCTCAAATTTTTGGTAGAGGTATCGGGTGAAAAAATAAGAATTGTATAAAAGTGTCAAAAA	SigH	AGAAGATATTCACATTCAAGCGAAA		CodY, DegU, Fur
CT-43_CH5104		operon	-	5042858	8	TGTGGGAAGTGAACGGTACGAAGAGCGGTGGATTGAAAAAGATGCGAGGAAGTTCGCGGAGAGGAAATTGGATGAATATAAGAGTAGAAAGTTAATGTAAAGCATAGTGGAGAAATAGCGCTGTGCTTTTATACTTATTAAAAATAAGTATTTGACTTTTATTAAGTTTAGTTCTAAACTAATGATATGAAACGAGCGAG	SigA	TTGACTTTTATTAAGTTTAGTTCTAAACT		PerR,
CT-43_CH5105		gene	-	5043415	22	GCCATATGTGAAATACTTTGCACTTGCTGCTATTGTTTGTGCAATTGGTTATTTTGTATTTAAAAAAATGATGAAAAAAAAGTGATTACAGAAAAGGAATCTATGTCGACGTAGATTCCTTTTTTATTGGCATTTTTTCAAGGATGAAAGAATATGTTTAATATTTACCATATTGTGGCATACATATAGAAAAAGGGTGC	SigE	TAATATTTACCATATTGTGGCATACATA	overlapping	CodY, FNR, PucR
							SigF	GTTTAATATTTACCATATTGTGGCATACATA
CT-43_CH5110	dps2	gene	+	5047926	33	AAAAACAAAAGGCTGTTTAACAAATAAAAGCACAAGCGGCTCGTTTAGAACAAGAGCCATATCTCAAACAAAGGCCCTATTACTTCATCGTAATAGGGCCTTTTATTTACAACAGTTCATAATTTGTTCAAATTAATTCCAGCAAAAGGATTGATTTATAGAGATTACTAGATTATAATAATTATAAATTAGTAATTGAT	SigA	TTGATTTATAGAGATTACTAGATTATAAT		AraR, CodY, Fur
CT-43_CH5114		gene	-	5051101	19	CGGCCGATTTCAATAGCACGAACGACTCGTGAAACTTCCCCAACTTCCTCGGTTAAGAAATTTAAGCGAATAAAGGCATTATACTGTGACCAGCTTCGTTTTTCGTAAAATTCCTCAACCCATCTTTGAAATGCAACGATATCCATTTCTTCCTCATCTCCTCAATATGTTGTACAATGTCAATTGTATCATAACAATAT	ND			ND
CT-43_CH5115		operon	+	5051139	17	TTCTCCCATTAATCCAACGCATGAACCACCGTATACGAGCTCATACTCGTTCTCAACAAACATTTTACCTAACTGAATTGCCTGCTCTTTGAATTCTGGTCTCTCCCCTAAATTAGAACCTGCAAACACACAAATCTTTCTCATTCCTACACCCCGAAACTATATATTGTTATGATACAATTGACATTGTACAACATATT	SigG	GCATGAACCACCGTATACGAGCTCATACTC	in tandem	Mta, Zur
							SigW	TGATACAATTGACATTGTACAACATATT
CT-43_CH5121		gene	-	5057912	18	TTTTGGGGAACGTGCTGTTTTAAAAGTATGACTGGTTGAAGAGGATAAGTGATTGAGTATTGGATAAATGCATGTAATAGCTATATTTTTATGAAAAAAAACACGTATGTTAAGAAAGTTAACATACTAATGTCATAAAACCTTACATAAAGTTCTTGATTACTTAAAGTTTTTAGAATATAATTTTCTTATTGTTAGGA	SigA	TTGATTACTTAAAGTTTTTAGAATATAAT		DegU, GlnR, Hpr, PurR, TnrA
CT-43_CH5125		gene	-	5066569	12	TGTATTTAACTTTGAATTAACAAAAGAAGACATGGAAAAAATCGATGCGTTAAACCAAAATCACCGCGTTGGTCCAGATCCTGATAACTTCGATTTCTAAGATTAAAGTAAGAAAGAAAAAAGAGTGCTTTTATGCGCTCTTTTTTTTGCATAAAAATATTTTCTAATTAAATACTACTTAGTATTAAGTTTGTTATTAA	SigG	GCATAAAAATATTTTCTAATTAAATACTA		ComA, ComK, DegU
CT-43_CH5128		gene	+	5068975	88	AATAGTGTGATAAAAAGGCCCTTTTATCTTCTAAAAAATATATTTCATACTTACAAATGCTATTATGAATGGTTTCATTCCTTTTTTGAAGAACGCACTTTAAAGTACGATAGGCACTAAAAAGTAACATAGTCACTTTTCGGTACCGTACTACTCATTTGCCTCTTACATGTGCTATTATGAAACATATTTAACATAAT	ND			ComK
CT-43_CH5133		gene	-	5075117	93	AAAACATCGAAATGATACGTCAGTGAAGACGTTACAAACTGTTAGCGAGCAAGTGAAGTTGTTAGAAGATATTTTAGAAAAGTAATATTGCTTGGAAAGAGCACAAATGATGTGCTCTTTTTTCATTGAAATGAATACTTGATAGGAATTTAATTGCTTTTCTGCGCGTTTTCTGCCAAGCTTAAGGAGATAAAGTGAGA	ND			RocR
CT-43_CH5149	alo	gene	-	5088905	172	AGGCAGCAGCTTTTTTTATGTGATTACTCATAAAATGCAAAAGAATGCTTCACCTTTTCAAGTATGTACCAAACGAAAAAATATCTCTGTATAATTTTTCAAAAGAATTCAGCTTGTTTTTTGTATATGTAATATTGCATATCAGAGTGTATTGATAAAAGTGTAAGGGGTCACTATAATGAGGGCATAAAGATAAATCA	SigA	TTGATAAAAGTGTAAGGGGTCACTATAAT	overlapping	BkdR, DegU, RocR
							SigB	GTGTAAGGGGTCACTATAATGAGGGCAT
							SigE	GCTTTTTTTATGTGATTACTCATAAAAT
CT-43_CH5156	smpB	gene	-	5096645	13	GGGAAAAAAGATGGTAACGGCAAGAAGAAAAAAGGATTTTTCGAAAACGTACCAGGATTCAAGAAGAAAAAGAAAAAGCGTAAGTAAGAAAAGAGTGGCTTCGCTTTGATGAAAAGCGGGGCCGTTTTCTTTTTTCTTCGTGGCTTGAGAGCGAGCCACTTTCGCTTTTTGTTTACATTTGTTACAATAGTAAAAATAGA	SigH	AGGATTTTTCGAAAACGTACCAGGAT		CodY, ComK
CT-43_CH5157	vacB	gene	-	5099216	13	TTACACTTGATAAACAACGTGACGAGCTACATGAGGATGTATATAACTTCTTGGAGCAACTAGATTGGTAAGATCTAGTTGCCTCTTTTTTTCATAAGGAATTTTTTGTGAAAACTGTAAAAATCATAAGGGGAGTATTGAAGTTTCGCTTTATACATCCCCTATCTTTCGGATACACTAAATAATATAAGGTTTTAAAG	SigF	TTATACATCCCCTATCTTTCGGATACACTA		ComK, ResD
CT-43_CH5158	estA	gene	-	5100120	31	TAAACCGTATTACAATTGTTTTAGCTGTATTGTTCTTTGTATTAACAATTGCTGTTACGTACTTAAACTTATAGAATTGAAAGAAGAAGCGTTAGTAAGATGTACTAATGGTTCTTCTTTTTTGTTTTGCCATTTGAAAGATGTTTCTAATTAGATTATAGAAATGTAAATATGGTACACTAGATATAGAAAGAATACGA	ND			CcpA, PucR, SinR, Xre
CT-43_CH5162		gene	+	5101905	76	ATTTATCAACTTGACAGCAAAAACAGCCTATGTTACACGCTTACAACCCTGATATGACTGCATTTTCAAACAAAAATTACGTCAAAAACCTTGACCTAATAAAAAAGTTTTTATTTTCTGAATTTATAAGACTGTTATTTCAATAAAATAATCTTTTTATCCTTAAACTTACATATATATAAAGTGAAACTTTAATCATT	ND			AhrC, CodY, ComK, DegU, Zur
CT-43_CH5168	cggR	operon	-	5110102	96	TTTTCAAATCGAGGAAATAGATATATATGAAGATAATGACCTTTTAGAAAAATATCACTTAATGATTCCGGTTGTAGAAATGGACGGAAAACAAGTAGAATATGGTAACATTCACAAAGGTGTCATAATAAACTATATAAAGAATGCAGTTAAGAGTTGAATAAGTTTCTATCTCCTGTTACAATAATACACGTAGCAGG	SigA	TTGAATAAGTTTCTATCTCCTGTTACAAT	in tandem	AbrB, ComK, DegU, Hpr
							SigH	AGGAAATAGATATATATGAAGATAAT
CT-43_CH5170	sigL	operon	-	5111869	164	TATGATTCCTATGTAATTAGGAATCAAAGTTCCTTAGCTTTAAATAAGAGGTTTCTTTCTTAATTAAGAATCGTAAAAGAGTAGTTAGGCATAGTGAAGTGTCACTATACCTAAACTGCTCTTTTTATTTTGGAATTGAACAGAGATAAATTTAATGTTGTTATATATAAAATTAAGGGTTACTATTAGTATGTGGTAAC	ND			ND
CT-43_CH5182	clpP	gene	+	5119359	133	ACAAAGTCGAAATCAGCAAGCGAAATGTATAGTAAAAACGCGAAACAAATCGAAAAAATTTTAAATAAAGTAACCTATCTTTTAAAAGACTAATTATCGAAAGAACGCTTCAGTTAAAAGGCGTTCTTTTCTTTTTTCTCCAGTTTTCATAACGTTTAAATTTATGTAATTCGGTTATGATGTTGAAGATACATAAGCAG	SigF	GTTTAAATTTATGTAATTCGGTTATGATG		DegU, MntR, SinR, Zur
CT-43_CH5195		gene	-	5131632	67	ATGCGAGTTTGTTACATATGGATGATATATTGTGTGAGACAGAAGATGCGTATAAAGGTGATATCTATATCGTAGATAAAGATTTCACTTGGGCCTTTGTAAAAACTCATGAACATAGGTGGTGTGGTCCTTATTTTGCGAGGAAGTGTTAGTAGGTATACAAGCATGAAAGATAGAATAAGTTGATATAAGTGTTTGTA	ND			ND
CT-43_CH5208		operon (intra)	-	5144025	40	ATTAGCAGCTGGTCGTACAACGTTAGTTATCGCTCACAGACTTGCAACGATTAAAAATGCAGATCGAATCGTCGTTGTAAATAAAGACGGTATTGCAGAACAAGGTTCACATGATGAATTAATTGAGCGTGGCGGAGGATACAGTAGGTTATACGAAGCTCAGTTTAGTTCGTAAATATAATTTGTACTGAATTAGTGCA	ND			AraR, CodY, Hpr,
CT-43_CH5211		gene	-	5148832	66	GTTTAACGAAAAACTTGGCGGAACAATTTTCGAGCTTCTACCATACAGTCCTTTCGTATTCCAATTAGCTGGTTTACTAGTGTTAATCGGTGCTTTAATCGGTATGTGGGGAAGTGTAATGTCAATTCGTCGCTTCTTAAAAGTATAAAAAGTTGCAAACATAATTCGTACAAGCTTATCATATAGTAGAAATAGGTAAA	SigB	GTTTAACGAAAAACTTGGCGGAAC	in tandem	ND
							SigE	GAACAATTTTCGAGCTTCTACCATACAGT
							SigE	ACATAATTCGTACAAGCTTATCATATAGT
CT-43_CH5214	cccB	gene	-	5151099	37	GGGGAAAGATTTATAAAGAACTTTTCTAATTTTCCTTTTAAAAAGGATTCTTTATAGAAGTTCTTTAAGTTGTTCACAGAATTGAAACAACTTATGAAAGCTTTATTTTATCAAGGTTCTCACTGTATTTTTGAGGAATATGAAATACACCTTGGTTTTTCTATATAAAGATAATGCTTATAATGAAAATGAGTGTGTTA	ND			CcpA, ComK, PerR, SinR
CT-43_CH5216	secA2	gene	-	5155364	112	CGTAAAGATGGGAAATACGGTTTAATCGAAACTAAATAATAATTCAAAAGCGCAGCCGAAATGGCTGCGCTTTTTTTGCTGAAAATAGATTTTTAAAAAACTTTTCTTAATTTAGCACGAGACATTCGGCCGATTGTTGTCATAGTTATAAGACAAGTGTTACAATTATCATTAGGTATATACATTTTAGTTTTTTTAAT	SigA	TTGTCATAGTTATAAGACAAGTGTTACAAT	in tandem	ComK, DegU, PerR
							SigD	TAATAATTCAAAAGCGCAGCCGAAAT
CT-43_CH5217	raiA/yfiA	gene	-	5156195	127	GTAGGGGATATTGTTTTGGGAAGAGAAAGCTGCGTTTGTGGCAACGTTATATATATGTAGTAGAACCTCTTGTTTTTCGCAAGGGGTTTTTTGTTATAGGGTAAGTTGTCAAAAAGTTGTTTCTTTTCTGTAACGAATTGTCCACAGTTATATTCGTTATTCACGATGTTAATAGGATAAAATAAAGATAGAAACGATGC	SigH	AGGGGATATTGTTTTGGGAAGAGAAA		AbrB, ComK
CT-43_CH5219	cspC	gene	-	5156646	51	TGTTTTCTGGGCAACATATTTTACTCGTTGATGATGTGTATACGACTGGAATTACAGTTAGGCAAATCGGAAGTTTGTTATATGAAAGAGGGGCAAGGGAAGTATCTAGTTTGACACTTTGTAGAAGTTAATATGGCAGTGTCGAAAGGGATAATAAAAAGGCGATAAGTCTTCTTTGACTTCATATGTTGTCATTCGTT	SigB	GTTTGTTATATGAAAGAGGGGCAA	in tandem	Spo0A
							SigH	AGAAGTTAATATGGCAGTGTCGAAA
CT-43_CH5223		gene	-	5160929	142	CTATGGAAGCAGTTATCATTCATGCGCAACGTGAAGAGGAAGCGAATGAATGGAAGAAAGAATTAGAAGCAAAATATCCTCACGTCACAATTCGTACAGGTTATTTTGGAGCTGTAATTGGTACGCACTTAGGTGAAGGTGCATTAGGTCTTGGATGGTATACGAAGTAATAAAGATATAAAAAGCTCTCTTTTTAAGAG	SigG	GAATGGAAGAAAGAATTAGAAGCAAAATA		PucR, TnrA, Zur
CT-43_CH5228	ugd	operon	-	5166520	139	GTTTCACTTTATCCCGCATTAACGGGCAGTAAGACCCCCTCCTCAAAATTCAGCGAAGCAAAGAAGTTAGGTGGGGATCAACTGCCCGTAAAAGCCCCACTGATTAAAGTTTCACTTTATATTATAGTGCATTTAATTTTACAAAAACTTTAAAAAGAATGAGGGAAGTAATTCATATAATGAAGAAGGAAAAGGGTTTT	SigB	GTTTCACTTTATCCCGCATTAACGGGCAG		AbrB, CodY
CT-43_CH5229		gene	+	5167007	76	CTTATAATACTGAACTAAAAGTATTCACTATCGAAGAAAAAAAGGAAATGTCATATTCCAAAGTCCAGTACGATTAACCTTCTCATATGATGCAACATTCTATATACAATTGTCATATATTCTATCCGCTTCCATTAACCGTAAAGAGAAAAAAAGATTGAATTCTAATCTTTTTGTGATACCATATGTTATGAGCCTGT	SigE	GCAACATTCTATATACAATTGTCATATATT	overlapping	CodY
							SigW	TGCAACATTCTATATACAATTGTCATATA
CT-43_CH5232		gene	-	5172484	25	CTAATAATGTGTGAAAGGTGTGTTTGTTTTTTTTCAAAATAACCTCCTAGAATGTTTTTGCTATGTGCATTATACAAGAAGTGGTAAAGCAAAAGGAACAAATCTAATGTAAAGATTTTGTGAATCTTTTCTTTGTAATTAAAATTGAAAAAGTCATAAATGATTATGTCTAAACCATAAAGTAGTAGAAGTAGTGCTGG	SigE	TCATAAATGATTATGTCTAAACCATAAAGT		GltC, GltR, ResD
CT-43_CH5238	celA2	operon	-	5178129	43	AACTAGACAACTAAACACTAATCTATTTTCATACAGTTATGTGTTAAAAGCGTGTTGTTTTATAACACACTGTGTGTTTTTTGGACGACACACTAATTGAAAGCGTTAACACACAAAGAAAATGCTCGAAAAAGCACTGATTTTAGTGGTTTTAAAAAGTTGGCACGCTAATTGCATTAATAAATAGCGTAAAGAAAAAT	SigL	TGGCACGCTAATTGCAT		AhrC, CcpA, HrcA
CT-43_CH5243	celA3	operon	-	5182149	52	AAAATAAGCGGAAAGCGATATGCCTTCATAAATATATCCTCCTATCAATTTAAAAAATCATACTGAATCATTATAGCGAGTTAGAGTCCTCTTTACTAGGAGAATACGGATAAATGGAATAGCGTGAAAACCAAGAAATTTTTGTTTTTAAGCTCGGCATACAGCAGGAAATCTAGACATATATATTTGTAACCTAGTGG	SigE	GCATACAGCAGGAAATCTAGACATATATA		CodY, ComK
CT-43_CH5253		gene	+	5192625	126	TCGCTGATATATTTTCAGTTGCGCCGATATATTTCAATGATCGCTGATATATTTTGAGTTACGCCGATATATTTCAATAATCGCTGATATATTTTCAGTTACACCTATATAAATCTCATTTACTACCTTACTGCCCAATCAATTTATAGACTCCTATCACAATAGTTATTTCACTACTAATGACACTTGTCCTTTAGCAT	SigD	GATATATTTTCAGTTGCGCCGATAT	in tandem	ComA
							SigD	GATATATTTTGAGTTACGCCGATAT
CT-43_CH5256	lldP2	gene	-	5201281	109	TTATTTCCGTTCATATATATCACCTCATAAATAATTTCTGTTGTTATACTATTATTATGCAATAATTTTGGCAAACTTCCTATCGATGAACATTACAAGAACGTGACGATTTTGTAAGATTTTCTGTTAAATAATAAAATTTTCAAAAAAATCTTTTTTAATAGAAATTGTTATGGTACAGTATAAATGAAAGTTGTTGA	ND			AbrB, ComK, DegU
CT-43_CH5257		gene	+	5201446	22	TAAGTCTAAAATAAAAAAACGTTTAAGAAAACGTTTTCAACAACTTTCATTTATACTGTACCATAACAATTTCTATTAAAAAAGATTTTTTTGAAAATTTTATTATTTAACAGAAAATCTTACAAAATCGTCACGTTCTTGTAATGTTCATCGATAGGAAGTTTGCCAAAATTATTGCATAATAATAGTATAACAACAGA	SigL	TGCCAAAATTATTGCAT		AbrB, CcpA, ComK, DegU, GlnR, PerR, TnrA
CT-43_CH5259		operon	-	5202837	73	ATGTCCGTCAACTAGAAAATATAACAAAGGTAGAGCAGAATGTTAAGTAGAAGTGAAAATTTTCTTTGTTGAGAAATAAGAAACGAAGATGGGTAAGGGTTATCTAGAAATCTATTATATGAAGGAAATCGTGTGAAAATTAACGAACACTTGTTCTTTCTTAGTTTGTTTGTTACAATAAAAGTTCATTGATAGGTTTT	SigH	AGGAAATCGTGTGAAAATTAACGAAC		PurR, ResD, SinR
CT-43_CH5260		gene	+	5203291	20	TAAAATGTTATAGTGTTTCTCAGAAATGAATTTTGTTGTATAATACAGAAATGACGTTATGCTTATGAGCAACAAAAGAAACCAAAAGGGTATGCATAGTTATAGTCGTATATGGGTGAATATAGAACCTTTAATTATGGCCAAGAAAACTATGTATTTTTTATTTTAGCATTTTTCGCTCCAAAATCGACCAAGCCTGA	SigF	GCATAGTTATAGTCGTATATGGGTGAATATA	overlapping	PerR
							SigH	AGGGTATGCATAGTTATAGTCGTAT
CT-43_CH5262	dat2	gene	+	5205618	97	TGTAAATCTCTTGTTTCTACTTTCTTATAATTGTCTTTCAACATGTTTTGTTTCCATACACAAAACATTCAACGAGACAATGTCCCTATGAAAGATAGCTACCCTCCTTGTGCAGCATTCCATAAGAATGTTGCTTTTTTTTATTTAAAAGCAGGATTCTCATTCTTATTTTCGAATTTGTATATACAAAATGCTGTAAA	SigH	AGGATTCTCATTCTTATTTTCGAAT		AraR, CodY, GltR, RocR
CT-43_CH5264	lytE	gene	+	5206803	42	ATCTTGTTACAATCCAATATGTCATCTTCTTAAACACGAATAATTTCTGTCCTTTCATATTCAATATATGCATTTAAATGGAAATCAAGGTGTAAATTTATGCCTTGATTTTTTCTTGTAATCTTTTTGTCATATTCAGATTCCCACATAAGCCTTGACAGTAATCGACATGCTCTTTAGAATTTTTAACAGTTGGTAAA	SigA	TTGACAGTAATCGACATGCTCTTTAGAAT		BkdR, PerR, PurR
CT-43_CH5269		gene	-	5212799	41	ATAGAAGGAATTTGAAATGCGGGTAGGGGAAATAAAATACTTTACCATATAAGTAGTATGCCTTTTATACGAAGAAAAAACGATAGGTTTCGACAATATTCGATACCTTACGAATTCTATTCGTATTTTTGTCAAAAATATGTCGGAAATGTGTTGTCACGTTTATATATATGTGCTATATTATTTCCTGTAAGCGATTT	SigA	TTGAAATGCGGGTAGGGGAAATAAAAT	in tandem	ComA, ResD
							SigA	TTGTCACGTTTATATATATGTGCTATATTAT
CT-43_CH5301	lytR	gene	-	5248155	36	AAGCGACATTAAGAACCGTAAGTGGTGAATTTAGTATAAAAAAAGGAGATCACTTTATTCTTCCTGCTGGAATTGAAAGTTTTGTTATAAAAGGAAATGTGACTTTAATTATCTCTCATCCATAGGATAGGTCAAATTAATTTTGGAATTTAACTTTAATATTTAGTATTATTACTATAATATAATGAAGAGGTCTTAGT	SigE	TAATATTTAGTATTATTACTATAATATAAT	in tandem	PerR
							SigH	AGGATAGGTCAAATTAATTTTGGAAT
CT-43_CH5318	fabZ	gene	-	5265959	30	AATGTTTCAATACATATTGCCTTTCCCTAATTTGGGCATACACTCTTTTCCACCTCCGTGTCAGTTGCAAAAATGTGCAACTATTTTAATGGAATAGAGTGTGTGCATTTTTTTTAGGAAGTTGTGCTAAATATAAAATGTTACTTTGTAATGACAAACAATAAACAAAATGGGATAATAGCAATATGTCCAAGTGGTAA	SigE	TATTGCCTTTCCCTAATTTGGGCATACACT		DegU, PurR
CT-43_CH5320	spoIIID	gene	-	5267972	245	ATTATATTGCCGGTAAGAAAGAGGTTCCCCACCATCAGTTGTTAGAAGAAGAATTGGAACGAGAAGAATGACGCCTTTTATACAAGGTGTCATTTTTTTGGGCCATAATAGTCAGTTTTAACGTATTTCTCACAAAAAAACGTAATTTTTCTTAACTTAGTCCGCAAAAATAGTGAACATGTAGCATATATCAGTAGTGC	ND			CodY, ComK, Zur
CT-43_CH5321		gene	-	5268243	7	TTCAAAATTCAGTGAAAGCTAAGAAGTTAGGTCGGGGATCAACTGCCCGTAAAATCCCGATTGGTTCAACTAATAATCAGTGGGAAATGGCACCCACTTATTAAAGTTTCACTTTATATAAAAATACTCAATTTCGAGAAAAAAGTTGTAAAAACAAGGAAAAATGACGAGATTCTCGAATATATATTACAAAAGGGAGG	SigB	GGTTCAACTAATAATCAGTGGGAAA	in tandem	CodY, DegU,
							SigH	AGGAAAAATGACGAGATTCTCGAAT
CT-43_CH5322	spoIIQ	gene	-	5269435	6	CTTATTGCATGTTTAATCGTATATAAGAAGAAACAAATGGACTAAAAACTGGGCCGAAAAGCTCAGTTTTTTCTTTTTTCTATCATTTCCTCGGAAATTTTACAGTTCTTATACATATTTTTACAAATTTTGTCGAAAAGTAATTAGTTATACGTTGTATAGGATACGTGAATATTGTTCAAAATGATTGCTGAGGTGAT	SigF	GTATAGGATACGTGAATATTGTTCAAAATG		GlnR, Spo0A
CT-43_CH5340	nuoA	operon	-	5286363	93	AATGCTTATAAGAATACTTACATGTGTTTGTTTTTTCATTTATATCACCTACGGTTTCTTGAAAAGCATATATAAGTTTTATATTTATTTTGCACAATTATAGCAAGTTGTAAAGATAGATTTTAATAATTCTTGTTTCTGTCTCCCAACATATCGACATAGGAATTTGAAGTTTGCTATAATGATTAGAATAGTTGTAT	SigA	TCGACATAGGAATTTGAAGTTTGCTATAAT	in tandem	GlnR, GltC, GltR, PerR
							SigK	CACCTACGGTTTCTTGAAAAGCATATATAA
CT-43_CH5343		operon	-	5290801	44	GCTGAGCAACGTATGCAAGACAAACAAGCACATGTTGACTTTAGACGTGCAGAAATGGCATTACAACGTGCTGTGAACCGTTTAAATGTTTCTGATATGAAGTAAAAAAATCCGTAAGGGCCTTGCCTTTACGGATTTTTTTTTGTGTATTTTATGGATAATTTTACAAAACTGGTATAATTATATTGATGCTTGTATAA	ND			ND
CT-43_CH5362		gene	+	5304499	22	AATGTTAATCGCTGTTGCTGTTGGTGTAGCTTTAATCGGACCTGGCGCATACGTTTTACTTTAATTTTTATCTCAGATTTGAGATTCTTGAAAAAGAACTTACTTCATTACAATTGAAGTAAGTTCTTTTTATGAAACAAAATATTATTTCCAGCAGGATTTTCTCATCGTTATCTTGTAAACAAACAATAAGTATTCAT	SigA	TTGAAAAAGAACTTACTTCATTACAAT		ComK, Hpr, SinR
CT-43_CH5364		gene	-	5306555	38	ACTTAGCTAGCGTTGCGACTAAACTATATGATGTACTTAGAACATTTGATGCAAGTGAAGTGGATGTTATTTTTAGTGAGTCTTTCCCTAATGAAGGAATAGGAAATGCTATTATGAATCGTTTAACAAAAGCGGCAGGACATCATATTATTATTGAATGATAAGGTAAGGTTAGCAAACAGAATATTTCTCCTTGGATA	SigH	AGGAATAGGAAATGCTATTATGAAT	in tandem	ND
							SigK	AACAAAAGCGGCAGGACATCATATTATT
CT-43_CH5366		operon (intra)	-	5308210	8	GTAAGTAAAGAAGAAACAAAAACTGTGGAAAAAGTGGAGAAACCTGTGGAGAAAAAACAAGAAAAGCAAAATGAGTATGTAAAAGTAGAAGAGGAAGAAGAAAAACCAGAAGTTAAATTATTTATTGTAGAAGCTTTTACATCTTTATTCTCTAAATAGTACTATTGATAAATCCCTCCTCATATATAAAAATGAGGAGG	ND			CodY, DegU,
CT-43_CH5371	rpmE2	gene	-	5312310	79	GCTTTTAAATTGTATCTAGTTCCGACGGCTAGCTCTTCGTGTCTAAGAACCTCCCGCACTAAAGGTAAAAAGCACCTTTTGTGCGAGAGAACCTTAGCCAGTCAGAGCTAAACGAGCCGTCTACACTTTAAATTTCAAAAGACAAAAACAGGTAGTTGCAAAATGAAGTTAGCCTTGTTATAATTTCATCATATGTGTTT	SigA	TTGCAAAATGAAGTTAGCCTTGTTATAAT		ComK, PerR,
CT-43_CH5372	rho	gene	-	5314180	153	TCTCGACCTTGAAGCGCTCTTTGCTTCGAGTGAGAGAGTGAAATGACCGGAGATTCTAGCCGCTGGAACTGGATTAAGTAAAAAGCGTAAGCGGCTCGTTCAGAAAGGTTAAAATGGTCGATCTTTTTAACTATCGGAGCCGGAACTAAATTAAATAAGAAGCGAAGACAAATTTTCTTGTCTTCGCTTCTTGTATTTGT	ND			LevR
CT-43_CH5375	fba2	gene	-	5318081	98	TTTAGGAGCTTTAATGCATTTTGCTAAACCATTTGATATTGATGAAATTCGTCAAGCTGTGAGAAATGAGCTCGCTGTAGAGGCGTAAAAATGAATTTTTTATAAAAAATATGGAAAAAAGCGTTTACATGGACTATTGTGCAGGTGAATACGGTTGAGTTTTTGAGTACAAGTTGTTATCCTATTGAGTGTAGAAAAAA	ND			BkdR, CodY, ComK, PucR
CT-43_CH5376	spo0F	gene	-	5318603	41	AGAAATAACCACTTAATTGAGTAGAAAAAATTTTTAACATAATGTTACTCCCTTCGTACGTGTTTGCCGGCTTTCATTATAGTTTATTTTTTTAGAAAGGTGAAATCGTAGGGTAGCATAACAAAATAGGAAACGGTAAAATAAGAAAGAATAGGAAGGAATTTGCCAAAGAATAGCGAAAATAAATCGTTAAGATATAA	SigF	GCATAACAAAATAGGAAACGGTAAAATA	overlapping	AbrB, DegU, PurR, Zur
							SigG	GCATAACAAAATAGGAAACGGTAAAATA
							SigH	AGGAATTTGCCAAAGAATAGCGAAA
CT-43_CH5385		gene	-	5329325	72	TTTCACCTTCAGTGTGTTACAAATGATACGGGTAGCACGGCTGTTATTATAAATTTCATCAGATGATAGTATGTTGCACTGATTAAAGTTTCACTTTATAGTTTCACCGAAATAAACAGCTTTATGAAAAAATATGTTGTTCTATAACAAAAAACTGTTGACTGAATGCTCACTCATTATATAATGGGGATAGGGGATAT	SigA	TTGACTGAATGCTCACTCATTATATAAT		AbrB, CodY, GlnR, PerR
CT-43_CH5389	papR	gene	-	5334741	46	TAATTGGACAGCTATATTATCAAAGAGGTGAATGCCTAAGGAAGTTGGAGTATGAAGAGGCAGAGATTGAAGATGCATATAAGAAGGCAAGTTTCTTTTTTGATATATTAGAAATGCATGCATATAAAGAAGCGCTTGTAAATAAAATCAGCAGATAAACAACCTAAAAAGTGGATATGCATAATTGCATACAATGTGAA	SigE	GCATATAAAGAAGCGCTTGTAAATAAAAT		SpoIIID
CT-43_CH5391		gene	+	5335799	11	CTCTAATTTTCTTAATTTCACTTCCTAATTTCTCTGCTTGCATACTTACTCACCATCCCATTATAACAATCTAATTTTTTAAGTTGTCATACCACTACAATAATGTGAATTCGACAATTTTTGATATGAAATAATGCATAATATATATAAAATTCGGCAAATTTTTCATACAATTCATCTCACATATAATAATAGATTAG	SigA	TTGATATGAAATAATGCATAATATATATAAAAT		GltR
CT-43_CH5393	yocF	operon	-	5339081	6	TTCCATACATGTGGTTTGTTTATCTATTATTTCCAATTTATCACTTAGCACAAGCATCAGGATGGAAGCTTGTGCTAGGAAGCAGTATGTTGATACTTTTTATTATCACATACCGTCAGCTATATTTTGTTCAGAAGACGTTTATTTTATGGGCATGCATTCAAATGATACTCATCTTTTTATTTGCTTTATTTTATAAT	SigW	TGATACTTTTTATTATCACATACCGTCAG	overlapping	Fur, PerR,
							SigX	TGATACTTTTTATTATCACATACCGTCAG
CT-43_CH5399		gene	+	5354699	32	TGAAAATGGCATTAGACGTTATCGGAACAGGGGTTTATAACTCGCTTCAAAAACCTGTTACTCAAACTGAACAGAAAGCTGCTTAATCAATAAAAGACCACTGATTTTTATCAGTGGTCTTTTATTGAGAAAAAATATATATGCATAAAAGCATATTTTATCCTACTCATTATCGTATACAATATTAACTGTAACAATAT	ND			ComK, DegU, Fur, LevR, Xre
CT-43_CH5406		gene	-	5360719	161	AGAAAACTTGCGATTGCTGCATTAGCTAAAGCGCCCATCGCCTTCATTCCGTAAGGCGCACGGTAACTGAAAAGTGTAAATAGACAAAGTACAACAAGTAATAGTGCTAAACCTTGCAAGATAGCCATTTGAAAACTGTCTCCTTTGATTTTTGTAATAAAAATTCGTATCATTCAATAATAATATAAAAGTGTATGAAA	ND			CcpA, Fur, LevR
CT-43_CH5410	speE	gene	-	5364103	47	GAATTGTGGTGTTAGTTGGTTGTATTATGATCCTAATTCCAATTCGTAAACCAGTAGAAATAGAGACAAAAGCCCTTTCTTAAGAAAGGGTTTTCTTTATACATATATGTTAGAACCCTCTGACTAAAATATATTTTCGGTATTTTTGTACTTTTAACTATACATTTTGGATGTTTTGTTTTATTTTTGTTAGGGGACAT	ND			AhrC, ComK
CT-43_CH5419		gene	-	5371735	22	ACTTAAACAAAGGTTACTTCCCATTAGGGAAAGATATGATCTTAGACGAAGTTGCTGAATTCGTTTTAGGTAAATAATGTATAAAGGAAATCACTTTTACTTCGGTAAAGGTGATTTTTTCTTTTTATAAAGGTAATTAATACAGTCTTTCATTTCTTTCTGTTTCTCATTTCGTTTATAATATAAAGTAAGAATGTAGT	SigB	GTTTTAGGTAAATAATGTATAAAGGAAA	in tandem	DegU, Fur, MntR, PucR, Xre
							SigH	AGGGAAAGATATGATCTTAGACGAAG
CT-43_CH5425	rsfA	gene	+	5376684	22	TATTTTACCGCTCTTTGAAGCTCGTTGCAAGTTTCCCTACAAAGCCTATTCTCTACATAATGCTACATATTTATATGCTCTCCTACAGAAGCGCTCACCATTCATGGGAAAATTTTTACCTTTCATCGAAATCTACCATATTTTTAAAAGCTTTGTATAAAAGTTTATTTTTTTGCCCATTATAAAAATAGGAAGTTCAT	SigF	GTATAAAAGTTTATTTTTTTGCCCATTATA	overlapping	ComK, DegU, HrcA
							SigG	GTATAAAAGTTTATTTTTTTGCCCATTATA
CT-43_CH5428		gene	+	5379628	20	TCTTTAAGAATACTGCTTTTCTTCTATATTTTAAACTTATAGCTCCCAAAAAATAGATAAAATAAAAATGATTATATTTTCATAAAATTCAGCCGTTAAATTCACCTCGCTTAAACACTTAAATGTGACAATTTTATGCGCCAAGGTTTTATATAGATGATTTTAAAACTATATATGCTATAGTTAACGTGTAAAACTAT	ND			DegU, PerR
CT-43_CH5430	cwlJ2	operon	+	5381955	74	GCAAAAACAACAGAGGAAGTTGAAAAAGCAAATTGGTTTGTGCTAACAATGCGCTCTATTGGAGATTTCTTCTCAAACTTATGGTCTAAAGTATTTTAATGATGAAAAGCTAGCTCACGCTAGCTTTTTTTATTTTCCTCTCTCAATGTAAAACTTCGTTTGGTTGTCATATCTGAGTCCTTTTTCTCATACGTATGAAC	SigE	GGTTGTCATATCTGAGTCCTTTTTCTCATACGTATGAACTA		PerR
CT-43_CH5432		operon (intra)	-	5383317	11	TCTTCTACGTATAGGGAGCCGCAAATTCAATCGCAAGTAATTGGATCACAGCCTATAACAACAGTTCAACCAGTTATACCAGTTTCTGGAGAACCTGTGTATATAAAAGAAGAAGGTGCAAATGGTAATTCTTTATTTGATTTTTAAGAATTAAATCGTTTGGCTTATATGAAAAAATTGCTTATGATAAAGGTAAAAAA	ND			DegU, Zur
CT-43_CH5437		gene	+	5387233	63	GGTGTCGCAAAAGTTGTAGAGAAATTCGTTTTAAAAACGGATGTACTTGTTTAATATTTTCATTCACAAAACCTATTTGAAGTCAAATACTTCAAATAGGTTTTTATTTAAATTCTCATGCTTTTGTGACTATATTTTGAACTTTGCACTATTCTCGTAGTGTAAACTTTCTTTTTGTATATAATGAAACAAAATAGACT	ND			AhrC, FNR, ResD
CT-43_CH5446		operon	-	5396749	277	AAATATACTAGTGGAAAATGGATTGAATATATATAGTATCTTTTTGAGAGGACCGCCTATTCAACATATAGGCTGAATTTTAGAGAATTTGAATTTATAGGTTAAATTACTTATTTAATTTTATAGACTGATTTGAGTTTTTTAAAGGTCTTTTTTGAAATAGACTAGAATATATTTCTTTTGTTGCTTTATATGAAACT	ND			DegU
CT-43_CH5449	yeiL	gene	+	5399064	4	TCTCTTCAAAAAGCACCCGTAAAGCCACTTTTTCAGCCTTTTGGAAATCTAATAATGTATCATCTACATCAAATAGCAATGTTTTATATTTTTTCATAAACTCATCACACTCTCTTTTCTACAAAAACAAATTTACATAAATCGTATCATTCCTTCTTGTAAAGATAATAGGAGATATCTCATACTATAAATAGGGGTGA	SigG	GTAAAGATAATAGGAGATATCTCATACTA		AhrC, DegU, PerR
CT-43_CH5457		gene	-	5408280	63	GTAGTAATACTTGGACAGGAAACGAAGCAACGAGAATTAGTATAAAATGAAATTTTAAACGTATCCCTGACCGTTTATTATCCTACACTACTCGGCTCTTTCTAGGCAGTTAATGTAGGATAAAAGGGGAGAGGAAACCGAAGTGGTTTCCTTTTTTCTGTTTTTTTAGATAAATAATGGTATAGTAAGAAAAAGGGATT	ND			ComK, Fur, PerR, SpoIIID
CT-43_CH5477		gene	+	5430713	101	TTTACACCCTTAGTAGCAAATAACTTCATAGCCGCTTCTATAATTAAACACTCTTTTTCTTTCATATCTTCTCTCCTAAATTTAATCTCGCATCTTATTATAAATGTATTATACCATCTCTTTTTATTGACGTTTGACCGAACGGTCAGTTATATTATGTATTAGACTGACCAGTTGGTCAATATAATAAAAAGGGAGCG	SigA	TAGACTGACCAGTTGGTCAATATAAT		ND
CT-43_CH5481	lrgB	operon	-	5437465	17	TTATAATTTAATCATGAAAGAAGGATCGAAAGTACCTGTTAGCCGTACATATGCAAAAGAACTCAAGAAGCTGCTTCGTATTTAAGAAGCAGCTTTTGTATTTCATCCTTTTATATTTGTAACTGATTCTGTATATTTGACGTTCCGTTATGTAAACGCTTACTTTAGTGTTTATATCCTATACAATAAAGGTACCAAAT	ND			CcpA
CT-43_CH5487	sodA2	gene	+	5444900	63	AATAAAATTACTTGCTTCCTCTATTAATTGTTTCGTTTTACTCATAAACAATCTCCTTCTATTTCAACAAAACCTTGCTACTTTACAGTATAAGCAAAAAGGATAGGAGTCACAAATGAAATTGAGAGTGTTACTTTTATTGTAATATTTTTCAGAAAATTAACAGACTTACTATTGACTTATATGAAAAATGGGTGTAT	ND			PerR
CT-43_CH5492		gene	-	5449499	29	ATATCCTCAAGTTTAATATTTTTTTCTAAATGTAATGTTTCAAGTAATTCATTTATATTTTCCACGTAGGATCCCTCACTTTTATAACTTAGTGGAACTTAATGTTTAATATATCTTTAAATATGGTATTACGAAACAAATGAATTGTAAATGTTGACCTTAAAATGAAATGTGTATATAATTACATGTAGTTATTAAAA	SigA	TTGACCTTAAAATGAAATGTGTATATAAT	in tandem	DegU
							SigB	GTTTAATATATCTTTAAATATGGTAT
CT-43_CH5496	guaC	gene	+	5452111	42	AAGGTAAAAAGCACATATACACCCTGTGGAATTATCTCAATTTTCCCACCTTTTATAAAACGAACAATATAAATGAAAATACATTTTAAATTCGTTTTTAACGTCATTTCTCATATATATAATCTGTTTTTCAAAAAAATGTTAAGAAATCCTTTGACTTCTTAATAAAAATAATGTAAATTATCCTATGGACGAACATT	ND			AbrB, CodY, ComK, DegU, PurR
CT-43_CH5498		gene	-	5456046	36	AAATAATAAAAAATAAGCTTATTTAGAATAGTTATGATGAACCGTATCATAAATAAATTTATTCTTTGCATATAAAAAGGATAAAAAGACCATTGGACAAAAATTACCGATGGTCTTTTAAATATTATTAGATGGTATGTAGATTTCCTAAAATAAGTATGTTTCTATTTCCATAAAAATATGCTGTAATATGAAGAGGA	SigE	TCATAAATAAATTTATTCTTTGCATATAAA	in tandem	AbrB, CodY, DegU, Fur, Hpr, PerR,
							SigH	AGGATAAAAAGACCATTGGACAAAA
CT-43_CH5508	purA	gene	-	5467924	28	GGATGGGGCATAAAGGCAGTATAAAAAAGAAACACATTTCTTATAATAAGATGTGTTTCTTTTTTTATGGTGTAAAGATAAGGCTTTCATAAGGTGAAAACATAATTCTTACGAACGAAAATGATTTTTAATAAAAAAATGTTCGCTTTTTGGTTGACTTCTTTTTCGGTTTTGGTACAATTATATTGTTTGAATAGATC	SigA	TTGACTTCTTTTTCGGTTTTGGTACAAT	in tandem	DegU, Fur, PucR,
							SigG	GTATAAAAAAGAAACACATTTCTTATAATA
CT-43_CH5511	yybT	operon	-	5472000	95	TATGGTATTTTCTAACCTATATGTCATATTTGCACTATTGCTTGTACTGCAAGGGCTGACATTCATTTCCTTTTTAGCGTATAGAAAAGGTTTTACTAAAGGGGTTCCTATTATTAGTTTTATTGTATGCATGTTTATTCCGATGCTGTTTCCTCTTGTGACAATCTTAGGTATAATTGACTTAGGGATTTCGTTGCGTT	ND			ND
CT-43_CH5515	rpsF	operon	-	5474192	75	AAAGAAGCTGGAAAAGTACGTTTAGAAGGAAAAGAGTATATCGTAAAAGACGGAGATGTTATGCACTTCCGTTTTAACGTTTAATCTAATATTTCCTAGGAAAAATAAAGATATGAGCTTGGCGAATATATTATATGTTTGCCAAGTTTTTTATGTATTGGTGAGTTGATTCATATAACTTACTATGATATAATCTAAAC	SigA	TTGATTCATATAACTTACTATGATATAAT	overlapping	CodY
							SigB	GTTTAATCTAATATTTCCTAGGAAA
							SigF	GTTTAATCTAATATTTCCTAGGAAAAATA
CT-43_CH5519		gene	+	5476767	117	GATCAGCATCTAATAAATACTGTTTCGTAGAATTAAACCACTTCGTTAATAAATCCATGTACCTCTACCTCTCTAGCTAAAATTTCTTTTTAGTTATCCTTATTATTGTATCAGAAGTCCTCTAATTGCTGAAAAAATTTTATGATTTTAATCCTATTTTATCCCCGCCATTCAGGTATAAAATGGAACGAATATATATA	ND			ComK, PerR, Xre
CT-43_CH5521	soJ	operon	-	5479183	77	ACTGAAAGTGGTTTAAATGTTAATTCTGAGGAAGAAGAATTTGATGAGTACTATCAAATTACAATTAAAATTCCAAAGAAAAAATAATAATGACGTGTTAGAGACCTTATCCTATTGGAGAGGTCTCTTTTACTATATTTTCTTGTTAAATGAAGAAGGAGTTTAGAAATAAATTTTGAAGTTTAATAAAGGACGTAAAA	SigH	AGGAGTTTAGAAATAAATTTTGAAG		CcpA, DegU, Fur
CT-43_CH5523	gidB	operon (intra)	-	5481000	6	CCCTGTAGATATTGATTATGACGCGATTTCTAGCCTTGCTTCAGAAGCTAGACAGAAATTGAAAGATGTTCGTCCACTTTCAATGGGGCAGGCTTCACGTATTTCTGGCGTAAATCCAGCGGATATTTCCATTTTACTTGTGTATATAGAACAAGGAAAAATTGCGCGCGTATCGAACCAATAACATAGTAAGGAGATAT	SigH	AGGAAAAATTGCGCGCGTATCGAAC		AraR, SpoIIID
CT-43_CH5529	rpmH	gene	-	5486584	36	AATAAACTTGTCCACAACACGATATACTGTGTAAAAGTGGGAAAAAAGTTTGTGGATATAAAAAACGTGAAAAAACATTTATCCACAAGGAAATATAGATGCTGTGAAAAAGTATGTGAATAGGTTCAAAATGAATATTTGATGAAAATTTCTAGAACCATTGACATTTTCCTAGTTAATTAACTATAATTTATAGGACT	SigA	TTGACATTTTCCTAGTTAATTAACTATAAT		CodY, Xre
pCT127
pCT127.004		operon	+	5791	37	TGAATCGAAAGATTCATAAAAAACGTCATCCTTTCTAGTTAGCTTTTTAGAAAGAATAACGTTTTTTTACACTTGGGGGTAGTCTAGATTCTTAAGTTGATGGGCATGTGGCGGTACCCCTATAAGAGTTACGACATAAAGTAAAGAGTGAAAATAACACTAAAAGGTGTTATGTTATTGCTGTAACAAGTTGTTAGACA	SigK	TACCCCTATAAGAGTTACGACATAAAGTA	in tandem	ComK, DegU, Zur
							SigX	TGAATCGAAAGATTCATAAAAAACGTCAT
pCT127.007		gene	+	7378	234	TTATATGTAAGGAAAAAGAAAGTAAACGGGGCTACAGATAAGATTGACCAGATACCTTTAAGCCAAATGAGTGATGAAATGAGAGAGGTGTTATGTAAAGATGTCAAACGCATTTAAACCAACATATATGACAAGTAATGATTATGTACGATCAAAGGAAGATATAACGGCCCTGGAGCGCGAACTAGGAATGACGCCAG	ND			ND
pCT127.008		gene	+	8614	9	TGAAAGGGCTTATCCTAATTGGGTATGCCTTTTCTTTTTGGATTAAAAGGTAATTGGATAGCTGATTCTGATCAACAGACTTATTTCTTATCAATCCTTTTCAATCGAAAAAAGTGAAACTATTAAACAACATCAAAAAAGTTTCGAAACTACCTTTACAAGGTTTCGAAACCGTTATATACTATTCACTGTAAAGGAGA	SigW	CGAAACCGTTATATACTATTCACTGTAAA		GltR, Xre
pCT127.009		operon	+	9310	269	ACTGGCATAGTGAGCTAGAAAGGAGTTTGCAAATGTCATTCACAACAGCAATGTGGTTCATGTTAGCATTCGCAAGTCCAGTATTAAGTATATTGGCAGAGGAAACCTCAAAATTGAGGTTTCCTCAGTGAGAGATGGGCTCAATTTTGAGCTCGTCTCTTTACCTTGTTCAATTAAATATTAAGGGTATACGAAAAAGT	ND			MntR
pCT127.010		operon (intra)	+	10724	-2	GCGTGGAAAAAATGTGAATCACCAGAAATGCAAAGTTATGTAGAAAAGACAGACAACCGTTTTAAGATTAGAAACGCGGTTATTAGGGGCATGTAACTGTTAAAGTAATATAAATACATTTTTATGATATAGAAAGCGTTAGAAATGGAAATGAGAGGTTTAAGAGGGTGTTCTTAATTTTAAGCGTACCCTCTATATAT	SigB	GATTAGAAACGCGGTTATTAGGGGCAT		BkdR, CodY, ComK, Fur, LevR
pCT127.011		gene	+	11841	167	TCGAGACCTCGGCATCTAAGCCAGTACGAATGAGTGGGCGTTTTAACCTCGTAAATTTTCAACAGGGGTTACTATGCCCAAAACTACATTCAGATTTCCTAACAAACTCGCCAGTATGAAAACCTTAAGACCTTAAAGTCAAGGGATTTGAAGGATTTTAACCTCGATTAGCAAAAAATGTAGAGTACTGAAGCAACTAC	SigH	AGGATTTTAACCTCGATTAGCAAAA		CodY
pCT127.021	cry1Ba1	gene	-	29306	189	CTCCAAACGATTATAACCAGTGAAGCATAGTGCGAACCATATAAACATTAACCTGAATTTGGGATATTGTTTACTTTGGAATATAACCTATATTTATATATAGACAATTAATATACTTTATTAAATATATATAGGCTATATATTTATATTCATAAAATTAGTAGAATTTTATGAATATTTTCATAAGCTGAACCATATGA	ND			AhrC, FNR, GltC, GltR, PucR, ResD,
pCT127.025		operon	-	33628	6	TTTCTAGATGAATACATTGACTATAACTTGGGTGTTTTTGCCCATCCCCCGAAAAAACAAGACTATAATTAAGGAGCGTTCTGAACGTATTAAACGAACAGGAATGCTCCTTTTTTTTTCTTTATCTACTAAATATCTATATTGAAAAAATAACGTAAATAAAGTACTTTAAGAAAACGTCTTTTCAGATAAAGGAGGAA	SigA	TTGCCCATCCCCCGAAAAAACAAGACTATAAT		ComK, DegU
pCT127.026		gene	-	34392	14	TACTAATGCGTTCATTAGTGAAATGAATGAATTAAAAGAGCAAAAAGGGCTTAATAGTAGTGAACTGACAGACTATATTTTAAATAGTCTTAAGAAGGAATAACATTTTTTTAGCTAGACTGCTAGGAAACAATCTATGGGTATGGTACTAATTGCATCAAAAGTATAAGCACGTTATAATAGTCACCTAATTACATATA	SigA	TTGCATCAAAAGTATAAGCACGTTATAAT		ComK, DegU, HrcA, Xre
pCT127.034		operon	-	40763	26	TGGGATTTAATTGATGCATTACCACTTACTCCTTTATACATAACTAATATAAATTGACGTCTATTGCAGTTAACCTTCTAAATAGTTACAAATTTACACCTCTTTCATTCTTTTGTAAAAAATGTCTTTAAAAGCGGTATTTTGTTGACTATTATACAACAATTGTGTATGTTGTCAATATTATAAAAAAAATAAATATT	SigG	GTATGTTGTCAATATTATAAAAAAAATA		DegU, PerR
pCT127.040		gene	+	46688	190	CTCTTTTAAATCGATTTTTTTTAAAAAAAATCGATTTAAAAAGTATACACTATTGTTTATTTTTTATGGGGATTTCGCTTTTATTCCTTGCTTTATTTAGACCCTTTAAGTGGAGTATGTTTTTTTATTTTTTATTTTTTCAATATCATTAACAATTTATAACATAAAGTTCTTTACTTACATACAAAATACTGTTGATA	SigG	ACATAAAGTTCTTTACTTACATACAAAATA		ComK, DegU, Fur, Hpr, SinR, Xre
pCT127.069		operon	-	74744	28	ATTATGAGTTTCTTTTTGATTCTCTTTCTGAATAAAATAATTGAAATTCAAAAGTATATCTAAAAAGAATTCATTTTAAATCTTTTTTACACCTTATTTCTAAAAAGGTCTACCGCCCACAAAAAGAATTCAAAATGAATTCAAAAAAGAGTTGTTTTATATTTTATTTTGTTGTATAATTAACTCAAGGATGATTTAAA	ND			ND
pCT127.071		gene	+	75783	19	AAGATAACTTCTTTTGGATGATTTTTTAATTTCCATAATTTTATTTTTGTCGGTTCTTTGCAATGGAATATCTAAATTTTGTTTCAAAAAAATTCAGCCACCTTTTAAAAATATTATATTAAATTTATTTTGCTTTTATATGTTTTTAATTTTTTTTTATTATACTATAAATGTATATCAAATTAATTGATAATTGTATA	ND			ComK, DegU, GlnR, GltC, GltR, PerR, ResD, RocR, SinR
pCT127.074		operon	+	77745	37	TATTCTTTTTTTCCCCCAACTCCCATCTTCGTTGAAAGGTCTAACTGTCAACATAATGTGCGCATGTGGATTATGTTCACGATCTCTATGTATAGATATATCAGCTACCATTCCATCACTTACTAACATCCCATTAACATATTCTTTTAGCATTTCTTTTTGTTGTTCATTAGTAAGTTCAACAGGTAGTGCAACTAAAA	ND			ND
pCT127.103		operon	+	105967	68	AAAAAGAATTATTTCGCCTTCTTGAAATGGAATTTCTTTTATCATATACATTCTTCCATCCTTTTTTGAATATTTACCTACCCATAACCCTGTATATGAATTATACATGACGGTTAATCAATATTTCAAAGCAACAATATAAAGTGAACATAATGTTTTTATAAACAACTAGAATTCGGTATAATAGTTATGATTCGTCA	ND			AraR, GltR, Zur
pCT127.109		operon (intra)	+	109537	56	GGGCGCACCGGATTTAATTGTAGAAGTATTATCTCATTCTAATATGGATAAAGATCTAGTGGAGAACGTAAAATTATATGAAAAGAATGGTGTAAAGGAATATTGGATACTGGATCAGTTCAAAAACAAAGCATATGTTTACAAACTTACAGAAGGTGGACAATATATAAAAAGCGAAGATTCATTTATAATAGAAAGTG	SigF	GTTTACAAACTTACAGAAGGTGGACAATATA		GltC, GltR,
pCT127.129		operon	+	120038	2	TCTCTACTCTATATGTTCATACGCTAAGATCGTGCGGTTTCGTCCGCACACCACGAGCCAGCCTCTACCAAAAAGCATAAAACCCCTTTAAAGACAACGAAAAAACAATATCTTTTTATTTATATTTTTGAATTTATTTTGCTTAAACCTATACTTTTTTTAGGTCAGGTATGGTATAATAGAATCAAGGAGGTGGAGAT	SigA	TTGAATTTATTTTGCTTAAACCTATACT		AbrB, CtsR, DegU
pCT14
pCT14.05		gene	-	4244	6	AGTGAGAAAAAAATTAAAATTACAGGGATTGCTATAAAACAAAAATATATTGATTTGGTTAAGAAGGAAGAAAATTCTTCACAGTTCGTGGAGGATGCAATTGTAGAACATTTGAAAAAGAATAAAAAAATTTAATTTTTTTTGGAAATATCTTGTTTTCTGTCCCTTTTTTTTGCTATGATAAGAACGTAAAATCTTAA	ND			ComK, DegU, GlnR, PucR
pCT14.07		gene	-	5782	123	TTAGCAAATATTTATTTGTAATCCTTTTGAATGTTTTTATCATTTAGAAGGTTTTTTTTTATGGTTTTTCGGTTACGAAAAATCGGGTTTCTTCTTTCTTTAATACATAGGTAACTATTTCCGCAGGGAAATTGATGCTTATGTATGCTTTGAGCCCTTGATACACAAGGGCTCACAAAAAAAAAGACTTGCTTTCCCGT	ND			ComK, Fur, Xre
pCT14.11		gene	-	8554	13	TGATATATATAGTGATTTGTTTATTTTCACGACAGGATTTTTAATACTATTAATTTGGTATTCTGTTAGAGTGTATTTGATAGATTTAATCAGAAAAAAACCTATCAATAATTAAAATTTAATATTTTTTTATTGAAAAACCATATGTTTTTATTTACAAACCATATGGTTTTTGTTATATTAAATTTAGTTAATTGATA	SigA	TTTATTTACAAACCATATGGTTTTTGTTATATTAAATTTAG	overlapping	DegU, ResD,
							SigA	TTATTGAAAAACCATATGTTTTTATTTACAAACCATATG
pCT14.20		operon (intra)	-	12806	76	AGTTGTAGTAGCAATTATAAAATTATTCGTTGCCTTGTTTCAGTTTTTAGGTGCTGTAATAGCGGGATTCTTTAAAACTTTATTTCTATGGGTACAGCCTAATTTTGATGGTGGGAATGTATCGTTTCCTAGTGCATCAATGAAAGGATTTAAAGTGGCTACTGATATATTACTTCCTACTGGATTACTTACAGTTATTC	SigB	GTTTTTAGGTGCTGTAATAGCGGGATT		ComK
pCT14.22		gene	-	14592	5	TTACTCATTGGAATTTTTGTTTTATCTGATAGTTCTTTTAGTTGTTTGTACAATTCAATGCGGACGGCATTTGATAATGCTTTTCTTGTTTTTAATCCACGATTTTCGCTCATATTCATCACCTCTAAACAAATTATAGAATACATCCAATCGACTTGCAATTGAATGTAGTTGAATGTACAATGAATTTAGGAGGTGAT	SigK	TACAATTCAATGCGGACGGCATTTGATA		AraR, BkdR, SinR
pCT6880
pCT6880.1		gene	+	262	137	TTGAAAAAGATGTTAAAAAGCAAAAAAGCCTTATAAAATAAGGATTTTTTGCTAATGGTTGTAATAAGGTATTCGTCTTATTGACATTTTTAGGATATCAAACTTAGAAAAAAATGTATATATTTAATTTTGAAAATATAAAAAGTCAGACAAGATACAACAAAAAAAGCCATTCATGCTATAATTGAGTTGTTCAGAAA	SigH	AGGATTTTTTGCTAATGGTTGTAAT		BkdR, CodY, ComK, DegU
pCT6880.2		gene	+	1532	67	ACTTGGACTAGCAATTGTACCAGCCGAACCGCCAATTCTTACGTTCAAAGCATGATTCTTTTTCCATACAGATCAACGCTATGTGGGGTTTCGCCCCCACACGTCGAGCCAGCACTCACACCCAAAAACAGGGGAGAAGATAATTTCTCGTTCCGATTTAGTACTAAAAAGGACTATAATGGAACTATTAAAATAGTACT	ND			DegU, SpoIIID
pCT6880.5		gene	+	4420	64	GCGAAATCTGTAGATAGATTTTGCACTTTTTTATTTTTTGTTGAATAGGATCAGTGTCATTTAAATAAGATTGATTTCAATCTATTAATTTTATTGGATTGTAAGAGTATTTTGAGGAAATGTCGAAATATATTAATTCGTATTATTCTTAAATTTGTTTATTTTCTGAAAAGTATAAGTTAATATAATGATGTACCAGA	SigA	TTGTTGAATAGGATCAGTGTCATTTAAATAAGATTGATTTC	in tandem	AraR, Spo0A
							SigW	TGAGGAAATGTCGAAATATATTAATTCGTATTATTCTTAAA
pCT72
pCT72.06		gene	+	5726	31	TTAATCTACGATCTAACATTATATCTGTATCCGTAATTAAATTGATAAATAAAATGCAGAATATTCGAATTATTAAACTGTAAATATCTTGAAACAGCGGTTTTAAAGGTAATAATCGTTGAATTTCATTATTTTTCCGCTTTCTGAAGGGTATATATTTTTATAGCTTTATGTATTAAGATAGAGCTGTGCTAGAAAAT	ND			DegU, PerR,
pCT72.51		operon (intra)	+	42794	16	TGTGAAAGGCAATGAATATAAGTATAATATGGAAGGAACAGAACAGGTTCCTATTGAAAATCATGTGGCTGCAACATATTTTTTACATTATTGTAAATAAGGATTTTAAAGTAGAGAGGATTAAAATAAAATTCTTCACTTTTTCTTACTAAAAGGAAAAACATGTTCCTTAGAGAACATGTATAATAAGAACAGTAAGA	SigH	AGGAAAAACATGTTCCTTAGAGAAC		ComK, DegU, Fur, SpoIIID
pCT72.58		operon (intra)	+	50482	144	TATGTTAAGGCAAAGGAGCACTTTAAATTAAATCAAACAGAGTTAGCAAGTGTATTAATAGAAAAAGGCCTGGAAATTTGTAATGATTTACACCAGGAAGAATATAAAAATCGTAATTTAATTTTAAGAGAAATGAACAATAATTCACCTGCTGAACAATTCGAAAGGGTAGTATTGGAAGGGATTAAATATTTTGAAAG	ND			DegU, LevR, LexA, PerR, Zur
pCT72.60		operon	+	51827	22	TTATATCCCCCATTCTAGTAATATTTACAATATAAATAAAATTCTATCGTTTAATTCTTACTATGGCCACTAAGAATTAAAACATGAAATATTAAACTAAATCATTTTCGTGATATTATTTATCGTTTTTATATAAAAACGATAAATAATACTGTATTTTTTAGGGGTATTATGCTATAATTATATATGTAAGGGAAATA	ND			DegU, Hpr, PurR
pCT72.83		operon	+	69047	152	TCTCTACATGATATAAAATTGTTAGGATGCTACTGTTATTCTGGCCAAAAATTTTGACTCTCGATGTAAAGATATTTTTAAATTCTTTACATTATCTTTTGGTAAAGAATTTAAAAATATCTTTACATTATCTTTTGGTAAAGAATTTAAAAATATCTTTACATTTATTTTTGGTAGTAGTATAATATTAAGTAAGCAGA	SigA	TTTACATTTATTTTTGGTAGTAGTATAAT		CodY
pCT8252
pCT8252.5		operon (intra)	+	4472	155	AAAGATGATTTATATAAGGGACAACGTTTTTTAGAAAGGCAAGTAACAGACTTGAAAAGAGAGAATCGAGGGTTGAAGGAAGCAAATGATTTTCTTAAGAAAACGTTGGAGCGAGTGAAAGAGATGTATAAGGAGAAGCTTCCTGAACTCGCAGGGATGATTGGTTATGTTAAGGGGAGTATACTGGACAAGATGAATCG	SigF	TTATGTTAAGGGGAGTATACTGGACAAGATG	overlapping	PucR, SpoIIID
							SigH	AGGGGAGTATACTGGACAAGATGAAT
pCT8252.6	tasA	gene	-	6071	248	TCATTTCGGTTTTCCTACTTTCCTCCACGCCTGAAGGATAATTATCTGTTTACCAAATCTTTAAATGCACCGTCAAATTTATTGATGGTTCTGTTTAACGATTCCAAGAACTTAGGATTGAGATCCTCTGGCATAGAAATTTTTTTGGATTTTTTTATAACGATTTGTTCGTTTTCTTCGTTAATTTCTAAACTTACAAC	SigA	TTGTTTACATATTTTTAAAAATGAGTATAATTGTATTAACG	in tandem	AraR
							SigG	ACTGTTATAACATTCTAACTAAACGTCATAATAATACAG
							SigK	AAAAGCAAACAAACAAAACAAACATAAAATCACACTAT
pCT8513
pCT8513.02		operon	+	2701	299	AAAAATCGGGACCAGGGATTGGAGAGATAGTGTGGTTCTGTTTGAGTTTTTTGTTTTTTAGATTTATAGCGTTAGCGGAATTTGTTTTTTATAACTTGCTTAAGATGAGTATGTTTCTCAGATGTTTTATCCGTTAAAAAAAATGGTTTTGAACGAAAAAAAATGCCCCTGTCCACGGAGTGGATTTAGGGGCATTTTTT	ND			CodY, ComK, PucR
pCT8513.05		gene	-	5433	54	TCAATGTACATACCATTTTACTTACAAGGATACTTTTATACAAATAAAACATAAATTAAATAATATTAAGGTTATTTTTTATATATTCACATTTAATATTAACCTTAAAAATAAAATATATTGTTTTATTATTTAATTTTATTTGTTTTAATTGAAATTTTAACCCCTTAGAGTTAAAATTAAATATATAACTTAAAATT	SigA	TTGAAATTTTAACCCCTTAGAGTTAAAAT	in tandem	DegU
							SigE	TAATATTAACCTTAAAAATAAAATATATT
							SigW	GGATACTTTTATACAAATAAAACATAAA
pCT8513.06		operon	+	5598	86	GTTTTTTTAGAGTTAAAAATACATTTTAAAAGATTAAATTTTAAGTTATATATTTAATTTTAACTCTAAGGGGTTAAAATTTCAATTAAAACAAATAAAATTAAATAATAAAACAATATATTTTATTTTTAAGGTTAATATTAAATGTGAATATATAAAAAATAACCTTAATATTATTTAATTTATGTTTTATTTGTATA	ND			ComK, DegU, Hpr,
pCT83
pCT83.001		gene	-	274	22	GGTGTATTTATGGCTTGAGCAAACTCTTTTCGACTAAGGCCTTTCATTGCTCTTAACTTTCGTATATTTTTCCCAAATATATTGTTATCCATTAGGTATAATCCTCCTTTTTTATACTTTAGTGTTATTTTTAATACTAAAGTGTTGACTTTCGGCTTTAAGCCGAATACAATGTAATTAAGGGAAGGGAGGTTGAAAAA	SigA	TTGACTTTCGGCTTTAAGCCGAATACAAT		AhrC, MntR
pCT83.012		gene	+	9552	18	TGACTCTTCTTTAATACATTCAGCATTTGAAGAAGTTTTAAATTAATAAAAAAGAGTTGTTCTTTCATAAGGGCAACTCTTTTTTCATTAGGGTTATCTTTATATTGATTTGAAAGTCATGAAGATTATTTAAGAAAATACTTACAAAGACTTGATTAAACAAAGATTACACTTCAAAATTGGAATTGAACGACCTTTGA	ND			MntR, PerR, SinR
pCT83.018		gene	+	14828	52	CCATAAAAAAATGACCCTTTGAGGCCACATTTTTAATCATTAGCTATCAGCGTGCTTTACGCTATTAGCTATATGCCGACAGTATGAAACTTGTGCAAGTACAACACGAAAAAGAAGCGTCTTCTCGAAATTTCCGAAATATAAGAATTTTAAAATCGTATCAAAGTATAAAATGTTATAATTATACTGTTCCTTTTGCA	SigW	TGAAACTTGTGCAAGTACAACACGAAAA	in tandem	AhrC, DegU, Fur, Zur
							SigX	TGAAACTTGTGCAAGTACAACACGAAAA
pCT83.024		gene	-	18773	68	TAAAACCATCTTTAGCAAAAGAAGAACAAATTGATAGTATGATTGAACACGGTTTGATTAAATATTTTGAACCGCCGCGTGATCCAAACCGCATATATAAACGGGATCAAAGGTCTTGGCTTGTATCGATTGACGCAATGCATGAATGGTTTGGTGAACCGAAAAATAAAAAGTAAAAAACAAAAGAGAAAGATGTTTCC	SigG	GCATGAATGGTTTGGTGAACCGAAAAATA		CtsR, DegU, IolR, PurR
pCT83.052		operon (intra)	+	42713	94	AAAATTCGGTCTCTACGAAGCAAATTAAAGTATTAAAAATTTCTTGGAGGAAAACGTTTGGACGCGCATTAGAAATACCAGAGAATATAAAACAGAGTGAAGTAAATGAGTTATTTAGTAAAATACATCGGAAGCAATGTAAGATACAAAGAGGAAATAGGGAGAATTTTGAGGAATAATATAGTTATAAGAATATAGAT	SigH	AGGAAATAGGGAGAATTTTGAGGAAT		ND
pCT83.057		gene	-	45586	45	TGACCTTATTTTTAGTGATGTTTTACACGAAAATCGAACTGAAGTAGTACAAAATAAAGAACTCTACATTGATAATGTTCGGAATGCTACATCATTAGTTGGCATACACATATATGCTTTAATTTATGAATAAAGACGCCGCAATATTTCTCAATACCCATTTTTTTCTACAAATTGTATATTTTAGTTAGGTTGCTGTA	SigE	GAATGCTACATCATTAGTTGGCATACACA		ND
pCT83.062		operon (intra)	-	49943	32	GGAGCAGTAGCATTGATTATTGACAAGTATCATTTAAAAAATCAACCTAATAAATCTACTAGATTTCTTTATAAGTATGGGGTTAATAAAAGAGATGATACTAGCTTATACGGAAATGGAACGTTAAATATATATAAAATGTTATCTGAATAAAAAATATTGAAAATATTTAGAGATATGATAATATATAGAATGTGGCA	SigF	GTATGGGGTTAATAAAAGAGATGATACTA	overlapping	CodY, DegU, GltR
							SigG	GTATGGGGTTAATAAAAGAGATGATACTA
pCT83.066		operon	+	53647	222	CATGAAAAAGAATGGCCTCCAAATATAAATTGTATTTGTAAAACTAAGCAATTCGACTCCAATAAAATATTACTTGAACGATTCTAAAAAAGATACTATTAAATATGTTTTTGGAGATTGTTAACTGATTCCTTAACATACAGGGAATTGATTAAATTGTGTTTATTTTATATCTAAATGTAGAATTTTCTTTTTTTGAT	SigB	GTTAACTGATTCCTTAACATACAGGGAAT		DegU, GltR, Hpr, MntR
pCT83.070		gene	+	57610	29	ATCCGTTAACACCAACAAAAAGAATTAAGGATGTACAAGGTGGACAATTAATGTGGGTACAAGATGGAACAATGATTGAGCTATTTAGTTCAAGAATTTCTAAGCAAGAATTAATTACAATAGCTCAATCAATGCAGAAATTATAAAAAGAGGATATGCATGTCATTTGACATACATATCCTCTTTTTTTATTTATAAAC	ND			AhrC, PucR, Xre
pCT83.073		gene	-	59387	62	ACAAAAAAGTAATAAAATAAATAACCGGTTCCTTAACGTACAAGGAATCGGTTATTTGTGTTTAAACGTACAATGGTGATACCTAATAGATTGAGTGGATAGAACTTTATATGGAATGGAGAATGAAATAACTATTCGATTAATTCAACAAAATCTTAAACCCGTAAAACCTGTGCTATAATGTGAAAAGATAACTGTGA	ND			DegU
pCT83.077		gene	-	61992	45	TACATTTGGTATCGAATAAGATTGTGCTCTTTATTCGGCCTTTTAAGCGGTTCAAATGAGTTTTTTGGAGAAATAGGGGTGTTGGAATGATTTTTTTTAAAGTTATTGCATATATTTTGCTAAGTATAGGAGTTTGTACGCTTGTTTTGGCAGGAATAGCCGCGATTGTAAAGAAACAAATGATAATCGCAAATATAAAC	SigH	AGGAATAGCCGCGATTGTAAAGAAA		ComK, PerR
pCT281
pCT281.001		gene	-	636	55	AAGGTGTCATGATTCTCCTAGAAAAGTAGGCAGATGAAGAATGGACGATATGCATACGGATAACGTGACTCGTAAAAAGTACGCTTCGTATATGATATGTATATTTCAACGTACAGTCATCAAAATGTAACATGGGAGGCGTGAAAATATTGTGATGAATAATTGGCATATACCGTTTACTCCCCACATAGAATGTGCAG	SigE	GCATATACCGTTTACTCCCCACATAGAAT	in tandem	ResD,
							SigG	GCATACGGATAACGTGACTCGTAAAAAGTA
pCT281.002		gene	-	2956	5	ATTTACCCTTGTAAGAATTGGATATCGTATGCTTATTTCTTTCACAAAAATTATATAGGATAATTCTTTAAAAAATTGTTAATAGAATTAATTATTTAATATGCTCTTTTAGATGATTTTCTCTTTTTGTTTTAAAATTTCTATAGAAGAATATCAACATACTTAAAAAATATACATAAAAATAATATTATAAAGGATGA	ND			AbrB, DegU, PerR
pCT281.006		gene	-	6666	28	AGGTAATATCCGTGATAATTTTCTCTATTTTGAGAAAGTGTGACTCATTTCTTTAAATTTTGTAACAAATCGCCATAGCATAAACCTCTATCAAAAACTACTGAAAATGCAAATTACTATTATAAAAATGACAAATTTGTTAAAAATAGGATTTAGGAAGTTTTCTTGCCATTTAACTGGTAATATTGACATGTAGGGAT	SigF	GTTTTCTTGCCATTTAACTGGTAATATTG	in tandem	CodY, Fur, LevR, ResD
							SigG	CCATAGCATAAACCTCTATCAAAAACTA
pCT281.018		gene	-	15507	28	CCAACAAAAGTTAATTGCCCTGTGAATAAGAAGAACATCAATAGAAGATGAAAGTTTGCCCGAATTATGTCTAAGCTTACAATTTACTTTTTTAATATTGTGAGACTTCTTATATAAAAACAAGCCATAAAATAACTTGATTTGATTTTATTACACTTGATTATATTTTTATTTAGTGTATCATTAAATTATATGGTTAA	SigA	TTGCCCGAATTATGTCTAAGCTTACAAT		AhrC, DegU, GlnR, ResD
pCT281.020		operon	+	17006	7	ACTTTAATTCTCGTGAATATTCCTTATTATTTAAGTTAAATTTTGGAGCTATCGATTACTTCAGTCTTCAATCATTATATATAAATTATCCCTATGTTATAAAAACATATAAGGTCAGACGTCTATTGAAAAACATTTAATAACATTCCGAAATTTACAAAAAAGGAGTACGTTTGTAATGTAAATAAATTTTAAGGAGT	ND			AbrB, CtsR, GlnR, PerR, ResD
pCT281.026		gene	-	24216	89	GTGGTACCCCATGCCCATCAACTTAAGAAATCAATCACCCTCCAAAAACGAAAAAATGGACTAAATTCCCATGAGCACCTATGAAAAGATAAAATTATCGCTTTGGGTTCAATTCATAATGTTAGATTGATGGACATATATGGTGACATCTTTTATCTGTTATTCTAAATACAATTGTATTAGTAACATATGTATACTCT	SigE	TCATAATGTTAGATTGATGGACATATATG		CtsR, DegU, PurR
pCT281.031		operon (intra)	+	27458	118	GTTAGATGAACTTGATATTGCAAAAGATTTAGCTGATAAAGGGTATAGTATTTGTGTTGAATTAGGAAATAGCGAATATAAACACCTATTTGCTATTTTAAAATGTCTTATCTCCAATGTCTCTGGAGAGGATTTGGAAAAGACTGCACTTGAAGGAATATCTTACTTTGAAGGCGAATCACTATATGAATACATAGAAG	SigH	AGGAATATCTTACTTTGAAGGCGAAT		BkdR, PurR
pCT281.038		operon	-	32653	110	TTATATGAAAGGTAAGAACCCTCCTACAATTAGGAGGGTTCTTATTTTTTCTAGAATATAGCTGAATTATTATGTGTTTTTTGATATTGAAATATTACAATGAATAGCCTAAAAGAGCCTCGACTTTTTTTGTATAACTCAAATTCTCATGTATGAATTATTGGCATCTGTTAATAATGCTAGTATTCAAATCCATTATA	SigF	GTATGAATTATTGGCATCTGTTAATAATG	in tandem	ND
							SigH	AGGAGGGTTCTTATTTTTTCTAGAAT
pCT281.042		gene	-	35847	66	GAAAATACATTACGAAAAAGAAAACTTTAAATTTACATATTTATATTATAGTAAACTAACTAATATTTGATATTAGTCTACATACTAAGAAACTTCTTTTTCAAATTTAAAGCTTTAAAGCTACTATCAAAATTAAAAGGGTTAATTTAATAATATCCTAATACAGTAGGGGTTATGGTATAATGTAGATAGTAACTGAA	SigA	ATATTGATATTTTTGGAAAATAAGGTATTGTTTACTTAATA	in tandem	DegU
							SigE	TAACTAATATTTGATATTAGTCTACATACTAAGAAA
pCT281.048		gene	-	39561	17	CTTAATAAACTAGAGAAGAAGAATAGATTTTTAAGTCCAATGCAATATTGTATTTTAGGTATAGCAAAGAATGATATTACTTTAATTGAAAAGTCAATTGCGCTATATGAGTGTGTTGGTAATAGGTTCTACAGCAAATTCCCTAAAAAAATAGTAGTAGAATTTAATAAAAATGGTATAATATATGAGGGTGGTGCTAT	ND			DegU
pCT281.051		gene	-	43627	34	CAATAAACGAAATGAAAAAATAAATATATGAGTCCAGGAAGAAAAGAGCGTTATATTAAAGATTATAATGCTTCCAAAAATGAACTAGAAAAGATAATGACTTACGCTAAATTTAGCTTAGAAGCTAAAAAAAGAGAAAACAAGGTAAAAGACGATAAAGGAATTTAGATATATAATTGTGGTATGACATGCAGAAAGTA	ND			DegU
pCT281.055		gene	+	44502	15	GGAAACAAGTAGAACATCTAGAATAAGTACTTTTCATCATTTAATATAGATGTTACAATTTAGACTGTACGATGAACATGTTTTTCTTTCTTACTACCACACAGAAATTGTCCCCTAGCTCTTGCTAGGGCTTTTTCTATGCACAATATTAATTGCATCATAAGTATACACACGTTATAATAGTCACCTAATTACATATG	SigA	TTGCATCATAAGTATACACACGTTATAAT		ND
pCT281.060		operon	+	49549	40	TACACGCATAGCGCTACAGCTAGACACAGAAATACACTAATAGGGGGCCACAAATCATGAATAACGCTAATATGCCAAAAGGAAGAGGAATGGTGTTAACAATAGTATAATATATGAGTAGAGATAACGTATACAACGATAGGTAGTTCTCTTTTTTTGTCTCTTTGTAGAAGCTATAATAATAGTATAAAAGAGATAGT	ND			MntR, SinR
pCT281.065		gene	-	55690	50	ATCGTTGTATACATATCTTCATACATAATTCTCTTTATAATAGATTTCTATATTTTAAAGTTTGTTAAGCAATTATTACATTTTGATAAACCTGGAAAATTAAGACACCTATGTAAGCTGTTTTTAATACACTGGGATTTTATATGCCAACTTAAGTACCTTTACAGTGGTGTTTAAATACAATGGTATGAGTAGTTACC	SigK	CACCTATGTAAGCTGTTTTTAATACACTG		AhrC, CcpA, GltC, ResD
pCT281.082		operon	-	71227	11	ATACTATATCTAAAGGTGTACCTTTTGGGAGAGTGTAATTGACTTTGTGCTACGATTGTTTTAAAAATAGGTTGCGGAATTAATTGTAGGATACAAGGCGGCGAAATAACATTAAGGATTTTATAGTTAAAATTATCAAAAAAATCAATAAAATCATAGTTTACAATTTTATCCTTTAGTTGGTATCATTTACTTATTAA	ND			DegU, PerR
pCT281.120		gene	+	108223	147	TTATTTATTTTAGTTTTTTTCGAAAATTATGTATAATAAAATTACCCTACACGAGATATTGAGTCATATCTCATTCGTCATTTAATAAGGCCTATATAAAAAATAAGGCCTTATTTTTTATTCTTCCTTTATTTACTATTAACTAAATCCAATTCGTGTTACAATCAGAACAAACACACGTTCTTTAGAGGAGGATTTTC	ND			AhrC, DegU, SinR
pCT281.131		gene	+	116177	62	ATGATTGTATCGCTATACATTGGAAGCGAATTTCAGGATCGGAATGGGAAGAGTTATGCTCCCGCAAAGTATTTTGAAACAGGAACGAAATTGATTTCGAACTAAAAGTATTTTGTTTTATTTAACTAGCTATAGTGGATGAATATACATGACAGGTACTATAGTTGGTGTTATAATATGTGTAGAAGTATTATAAAGAT	SigA	ATGACAGGTACTATAGTTGGTGTTATAAT	in tandem	PerR
							SigG	GAATGGGAAGAGTTATGCTCCCGCAAAGTA
pCT281.140		gene	+	127939	73	TCAATGTTATCCCTTGTTTTATTCTATCTAAATTTTGTTAGATAACCATATAGAAGATACAGAAAAGTAGAACGAATATTAGAATGCACAATACTATAGATAAACCATGTTATCTATAGATATAAAAATACTTGATTTTTAGTGGAATTATATTAAGATTTTCTAGTTTTTCTATGGTAGAGTAATCTATAGGAAGATAA	SigH	AGAAGATACAGAAAAGTAGAACGAAT		PurR, ResD
pCT281.141		operon	+	128908	32	TATAGAAGAATTTTAACAAAGATAAATAACAGTTTAATTTTCAGTTTAACTTTAGGTTTAAATTTAGAAAGGTTTTAGAAAGATATATGTAGCTCTAGTGTGACTTAAGGTTTAAAAAATAGTTTAATTCTTAGTTTAACTTTTAGTTTACATACCATTTCCATTGTGATATAAATAGGTTAGGTGAATTTTTCCACTCT	SigE	TCTTAGTTTAACTTTTAGTTTACATACCAT		DegU
pCT281.156		gene	+	147466	65	GGAGATATTAGAAATCTCAGGGTGCATAATTCAAATAATTTTAATGGCATTTATAATCAAAAAGATTTTCTTTAAGTATCTTTTTTGTAGATTTAAAAGGAATGAAATACTCAAAAATAATATGCTAAAGTTAATTATCCTATATCTGCCCCTATACAAATTAAGGATTTTACGAAATAATATTCTTTGACACCTTTATA	ND			DegU, Fur, GltC, GltR, Hpr,
pCT281.181		gene	+	170956	5	TCATTCTTCTTCACATCCCTTTGTAGATAAAATTCAACGTTGTATACTCCAAAAATTTATAGGCTATATTTAATGTTAAGTATTAGATAAAAAATATTATATAAAATCATTTCTATTTAAATTATTATAAGGCTTTAATAGTTCAATCATTCTTATGAAATCGTCTAAAGTATCTAAAGTATTTTTGAATTCTGTTTCTT	ND			DegU, PerR,
pCT281.185		gene	+	176117	56	TCCGTTTTCAGTCGCACCTCATATAGGTGCATGGATTGAAATTACCTCGGGTTTATATTTATCTGGAACGCTCATAGTCGCACCTTAAATAGGTGTGTGGATTGAAATATAATATCACAATTTTGACAAAATTCAGTCATGATTGCACCTCATATAGGTGCTTGGATTGAAATAGTTTAGTAGATACTCAACTAGAAGTA	ND			TnrA
pCT281.186	cas5	gene	+	178715	6	AATTCTAGCCTTGAAGGAAAGTGCTTAATGAGAGCGATTTTAAGACAGCTATATTTTAAACTCTATCTTTGTTTGAGATAGGGTTTTTAATCGATGTTTTTATACCACATCAAAAGAATTCTTAAATTTCATATAATATATAATCGCCAAATATTGATATAGTTACATAGGAGGAGTATCATTAATTTACTAGAAAAATA	SigE	TCAAAAGAATTCTTAAATTTCATATAAT	overlapping	DegU, GltC, GltR, RocR,
							SigH	AGGAGTATCATTAATTTACTAGAAA
							SigK	ATCAAAAGAATTCTTAAATTTCATATAATA
pCT281.192	csd2	operon	+	184168	229	TAAAAGTTGAGATTATTGATGGAATGTAATAAAAAGCGTCAGAATAGTTGAACGAAAGTATCCTTATAAAGATATACTCTATCAATTTATTAAAGGAAAGTCGCATCTCTTGCAGGTGCGTGGATTGAAATAAAGACCATTTGACCGAGAATGATAGAAGCAGGGATGTCGCACCTTAAATAGGTGCGTGGATTGAAATT	ND			Fur, TnrA
pCT281.208		gene	+	197774	60	ATACGGATTAATGGGTACCGTGAAAAATGTGGAAAAACGTTTGCCTACCTGGGCCAACTTTGGCGTCATTGAAAAACCAGTTAATAGAAGAGTAACCAGACCTTTTCAGTTTCGAGGTGGGCTCCTTGTTTCATTAGCATTAGGATTCGTAGAGATGGTGATAAAAGGCTTATGTATCTCATATTTTATTTTAGGATTAG	ND			CodY, GltR
pCT281.232		operon (intra)	+	216629	60	TTGCGATGGATGGATTATACGTTAGTTCTGAGGATGAGAAAGCCAATTATCCTAATTTCTATCGTAACATGTTAGACCGATTAGCAAAGGCACAACGAGTATTATCAAGGCGCAATAAAGGTTCTGAGCGTTGGCAGAAACAACGTATTCGTGTAGCTAAATTACATGAGAAAGTAGCTAACTAACGTAAGAATTTCCTT	ND			ND
pCT281.240		gene	+	223748	17	TATTGACGAAGAGAGTGTATATCCTCTCTTCTTTTTTTATCATTTTAGCCAAGAAGACTCCTTCTTCAAGGAGCGTGAAGGGTCCTAGCCCAGTGAGTAGGTGGGAGATGAATTGGCTTCGAACAAGGGATGGCACACAGAAAGTGTTACTCCACTACCTATCGAATGTACGTTAGGTGTATAATAGTCATATACCGAAA	ND			CtsR, Spo0A
pCT281.259		gene	+	243269	12	TCTAAGTTTAAGCTTTACAGACTTTATCATTTTAGCCAAGAAGACTCCTTCCTCAAGGAACGCGAAGTGAGTAGGTGGGAGATGAATTGGCTTTGAACAAGGGATGGCAAGGAGCCATCTTAATTGTTCGACATACATAAATTGTTACTTCACTATCCATCGAATGTACGTTTGGTGTATAATAGTCATATACCGAAATG	ND			CtsR
pCT281.261		gene	+	245025	25	TGAATGAATTTGTGCAAAGAGAAATGGTCGTAGTAAAAGGGATATAACGAAAAGTATCAACTTGCTAAAAATGGACATGTAATTGAAAAAGTTAATTGCATTATTTTATGAATATATAATTATTATAATAATTCGTTTTATTGTAACATTTAACAGTTAATCAGGTGAAAAAACATGGTAAAATTTAACTGTAAGAAAAT	SigA	TTGCATTATTTTATGAATATATAATTATTATAAT		DegU, MntR, PerR, PurR
pCT281.277	cry1Aa3	gene	+	266903	67	GTATAAAAAGTAATAAGACTTTAAAATAAGTTAACGGAATACAAACCCTTAATGCATTGGTTAAACATTGTAAAGTCTAAAGCATGGATAATGGGCGAGAAGTAAGTAGATTGTTAACACCCTGGGTCAAAAATTGATATTTAGTAAAATTAGTTGCACTTTGTGCATTTTTTCATAAGATGAGTCATATGTTTTAAATT	SigE	CTTTGTGCATTTTTTCATAAGATGAGTCATATGTTTTAAAT	overlapping	AbrB
							SigK	TTAGTTGCACTTTGTGCATTTTTTCATAAGATGAGTCATAT
pCT281.280		operon (intra)	-	275691	13	ATATTGGCATGACACGATTGAAGACAATGATAGAAAGCGTAGAAGAATGGCAGAGTTTCTGGTTTACCAATATGTCCCACTTGACTGTATTATCGGGATTGCAGTCTATAGTCAAAAATATAAAGAAGAAACCGAAAAAATATTAACTGAACATAATGTTTCTTTAACAGTTAAATTAAAACCTAATTGGTATTATTAAG	SigA	TTGACTGTATTATCGGGATTGCAGTCTATAGT		DegU
pCT281.285		gene	+	277593	21	GGTTTTATTTTTTTATCTTTCATGGATGGACGCCCCTTTTTCTTTGAATGTAGGGCATACAATCCTCCTGTTTCATAAGCTATTTTTCATTTCCGAAGTGTTTCATAAGACGGAATATTGGTAATGTCTCTATAAAGGGATAAAACATTCTTCTTATGTGCCCAATCAATAAAATAATGTCATACATACAT	SigB	CGAAGTGTTTCATAAGACGGAATATTGGTAATGTCTCTAT	overlapping	ComK
							SigG	AGGGCATACAATCCTCCTGTTTCATAAGCTATTTTTCATTT
							SigK	AGGGCATACAATCCTCCTGTTTCATAAGCTATTTTTCATTT
							SigK	CCAATCAATAAAATAATGTCATACATACATTAGAAAAAAC
